# Supplementary material for: Effectiveness and Safety of Liuwei Dihuang as an Adjunctive Therapy for Cognitive Impairment: A Systematic Review, Meta-Analysis, and Network Pharmacology Analysis
Source: Pharmaceuticals (Basel). 2026 May 15;19(5):776. doi: 10.3390/ph19050776 (PMC13209968; doi:10.3390/ph19050776)
Supplement: Supplementary file 1 [file pharmaceuticals-19-00776-s001.zip]

Archive with 6 entries (6 files):
- File S1-LWDH_2025.pdf
- Table S1. Comparison with the Herb and Disease gene.xlsx
- Table S2. 1500 Core target genes with the disease relevance score.xlsx
- Table S3. Network cluster anlaysis and functional enrichment analysis in Metascape.xlsx
- Table S4. 266 core genes from Cluster 8.xlsx
- Table S5. Enrichment analysis of Cluster 8-cored genes in Human Gene Atlas database by Enrichr.xlsx
