# Supplementary material for: Effectiveness and Safety of Liuwei Dihuang as an Adjunctive Therapy for Cognitive Impairment: A Systematic Review, Meta-Analysis, and Network Pharmacology Analysis
Source: Pharmaceuticals (Basel). 2026 May 15;19(5):776. doi: 10.3390/ph19050776 (PMC13209968; doi:10.3390/ph19050776)
Supplement: Supplementary file 1 [file pharmaceuticals-19-00776-s001.zip › Table S1. Comparison with the Herb and Disease gene.xlsx]

## Sheet: Herbgene_sum_processed_260223
Table S1. Comparison with the Herb and Disease gene.
Paeonia suffruticosa	Poria cocos	Cornus officinalis	Dioscorea polystachya	Rehmannia glutinosa	Alisma plantago	Total Herb Genes	Disease (AD) from GeneCards	Disease (AD) from MalaCards	Disease (AD) from CTD	Total Disease (AD)	Disease (VD) from GeneCards	Disease (VD) from MalaCards	Disease (VD) from CTD	Total Disease (VD)	Total Disease (AD+VD)	Herb_AD_Common_M	Herb_VD_Common_N	Herb_Disease_Common_P
A1BG	ABL2	A1BG	A2M	ABCB1	A2M	A1BG	APP	PSEN1	APP	A1BG	VEGFA	NOTCH3	SDHAF1	1700001K19RIKL	1700001K19RIKL	A1BG	A1BG	A1BG
A1CF	ACACA	A1CF	AADAC	ACACA	AADAC	A1CF	PSEN1	APP	IL1B	A2M	MAPT	TNF	HTRA1	9530082P21RIKL	9530082P21RIKL	A2M	A2M	A2M
AADAT	ACHE	A2M	AASDH	ACACB	AASS	A2M	APOE	HFE	CASP3	AAAS	VCP	APOE	HTRA1	A	A	AADAT	A2ML1	A2ML1
AAGAB	ACTA2	A2ML1	ABCA1	ACADL	AATK	A2ML1	PKD1	MT-ND1	TNF	AADAT	COL3A1	TREX1	NOTCH3	A1BG	A1BG	AARS1	AADAC	AADAC
AARS1	AGER	AADAT	ABCA2	ACADSB	ABCA1	AADAC	MAPT	MIR146A	BDNF	AAK1	PSEN1	ACHE	IL4	A2M	A2M	AARS2	AADAT	AADAT
AARS2	AGT	AAGAB	ABCA5	ACAT2	ABCA2	AADAT	NPC1	MIR106B	BAX	AAMDC	SQSTM1	APP	JUN	A2M2E	A2M2E	AASDH	AAGAB	AAGAB
AASDH	AIFM1	AASDH	ABCA6	ACE	ABCA6	AAGAB	PSEN2	HFE-AS1	BCL2	AAMP	GRN	ATRIP	SFTPA1	A2ML1	A2ML1	AASS	AARS1	AARS1
AASS	AKR7L	AASS	ABCB1	ACHE	ABCB1	AARS1	GAA	MIR29A	ACHE	AANAT	APP	ATRIP-TREX1	CXCL8	A3GALT2	A3GALT2	AATK	AARS2	AARS2
ABCA1	ARHGEF2	ABCA1	ABCB11	ACLY	ABCB11	AARS2	SNCA	MIR29B1	SOD2	AARS1	DNMT1	MAPT	TLR2	A4GALT	A4GALT	ABCA1	AASDH	AASDH
ABCA12	ASH1L	ABCA12	ABCC1	ACO1	ABCC1	AASDH	GBA1	MIR107	HMOX1	AARS2	APOE	PSEN1	IL12B	AAAS	AAAS	ABCA12	AASS	AASS
ABCA2	ATF2	ABCA2	ABCC2	ACOX1	ABCC2	AASS	AGL	MIR34A	GSK3B	AASDH	SNCA	RETREG1	LTF	AACS	AACS	ABCA2	AATK	AATK
ABCA5	ATF4	ABCA5	ABCC5	ACSL1	ABCC3	AATK	LRRK2	MIR298	VEGFA	AASDHPPT	TARDBP	BCHE	CASP3	AADAC	AADAC	ABCA5	ABCA1	ABCA1
ABCA7	ATF6	ABCA7	ABCE1	ACSS1	ABCC4	ABCA1	ATP7B	MIR328	PPARG	AASS	C9orf72	SERPINA3	TNF	AADACL3	AADACL3	ABCA6	ABCA12	ABCA12
ABCB1	BAX	ABCB1	ABCF1	ACSS2	ABCC5	ABCA12	GBE1	MAPT	NOS3	AATF	NOTCH3	CHAT	HSPB11	AADAT	AADAT	ABCA7	ABCA2	ABCA2
ABCB11	BCAP29	ABCB11	ABCG1	ACTA2	ABCC6	ABCA2	SQSTM1	BACE1-AS	APOE	AATK	CHMP2B	NEFL	IFNG	AAGAB	AAGAB	ABCB1	ABCA5	ABCA5
ABCB4	BCL2	ABCB4	ABCG2	ACTB	ABCC8	ABCA5	LMNA	APOE	MAPT	ABAT	FUS	MTHFR	MAPK3	AAK1	AAK1	ABCB11	ABCA7	ABCA6
ABCC1	BIRC6	ABCC1	ABCG5	ADA	ABCE1	ABCA6	SMPD1	HOMER1	BACE1	ABCA1	KDR	PON1	MUP5	AAMDC	AAMDC	ABCB4	ABCB1	ABCA7
ABCC2	CASP3	ABCC2	ABCG8	ADAM17	ABCF1	ABCA7	PRNP	GPHN	IGF1	ABCA12	UBQLN2	CBS	MAPK1	AAMP	AAMP	ABCC1	ABCB11	ABCB1
ABCC4	CASP9	ABCC4	ABHD11	ADIPOQ	ABCG1	ABCB1	VCP	AXL	ATP5F1A	ABCA13	GBA1	CST3	DDC	AANAT	AANAT	ABCC2	ABCB4	ABCB11
ABCC5	CAT	ABCC5	ABI1	ADORA1	ABCG2	ABCB11	DYNC1H1	NEAT1	MPO	ABCA2	TREM2	PRNP	TGFB1	AANAT1	AANAT1	ABCC3	ABCC1	ABCB4
ABCC6	CCL17	ABCC6	ABL1	ADORA2A	ABCG5	ABCB4	GLA	BCYRN1	TFAM	ABCA3	TBK1	ACE	APP	AANAT2	AANAT2	ABCC4	ABCC2	ABCC1
ABCD3	CCL2	ABCD3	ACAA1	ADORA3	ABCG8	ABCC1	HEXA	XIST	BCHE	ABCA4	PSEN2	VEGFA	IL6	AAR2	AAR2	ABCC5	ABCC3	ABCC2
ABCE1	CDH1	ABCE1	ACAA2	AGER	ABI2	ABCC2	NOD2	LPAR1	ENO1	ABCA5	PRNP	SNCA	NFE2L2	AARD	AARD	ABCC6	ABCC4	ABCC3
ABCG2	CEP250	ABCG2	ACACA	AGL	ABLIM3	ABCC3	VWF	GAS5	CLU	ABCA6	OPTN	KLK1	NOS2	AARS1	AARS1	ABCC8	ABCC5	ABCC4
ABCG5	CHAC1	ABCG5	ACACB	AGT	ABS	ABCC4	GALC	SNHG14	INS	ABCA7	NOS3	MIR132	CD14	AARS2	AARS2	ABCD3	ABCC6	ABCC5
ABCG8	CIT	ABCG8	ACAD10	AGTR1	ABTB2	ABCC5	PINK1	LINC01311	ESR1	ABCA8	ITM2B	MBP	CXCR4	AASDH	AASDH	ABCF1	ABCC8	ABCC6
ABHD11	CLCN3	ABHD11	ACAD9	AHR	ABTB3	ABCC6	PRKN	RPPH1	PLAU	ABCB1	VEGFC	CRH	PILRA	AASDHPPT	AASDHPPT	ABCG1	ABCD3	ABCC8
ABHD14B	COL3A1	ABHD14B	ACADL	AIM2	ACAA1	ABCC8	NEFL	CWC27	ACE	ABCB10	TNF	MIR9-1	SFTPC	AASS	AASS	ABCG2	ABCE1	ABCD3
ABHD4	CYCS	ABHD4	ACADM	AKR1B1	ACAA1A	ABCD3	TNF	PCCA	TF	ABCB11	VCAM1	MIR342	IL13	AATF	AATF	ABCG5	ABCF1	ABCE1
ABHD5	CYP51A1	ABHD5	ACADS	AKT1	ACACA	ABCE1	MFN2	RMRP	PSEN1	ABCB4	CHCHD10	MIR210	SFTPB	AATK	AATK	ABCG8	ABCG1	ABCF1
ABHD6	DCT	ABHD6	ACADSB	AKT2	ACACB	ABCF1	SLC17A5	LINC01472	NPY	ABCB5	PDGFRB	MAOB	RPS6KB1	AB124611	AB124611	ABHD11	ABCG2	ABCG1
ABI1	DCXR	ABI1	ACADVL	AKT3	ACAD9	ABCG1	NAGLU	MEG3	EIF2S1	ABCB7	FLT1	MIRLET7G	CYP2S1	ABAT	ABAT	ABHD14B	ABCG5	ABCG2
ABL1	DDIT3	ABL1	ACAT1	ALB	ACADL	ABCG2	TREM2	TTC39C-AS1	SLC2A4	ABCB9	SOD1	BDNF	OAS1	ABCA1	ABCA1	ABHD6	ABCG8	ABCG5
ABLIM1	EIF2ALPHA	ABLIM1	ACAT2	ALDH1B1	ACADM	ABCG5	ACE	TTC39C	F2	ABCC1	CSF1R	MIR128-1	BAX	ABCA12	ABCA12	ABI1	ABHD11	ABCG8
ABLIM3	FGF2	ABLIM3	ACIN1	ALDH3A1	ACADSB	ABCG8	LOC106627981	HAUS4	ARC	ABCC11	ACE	BACE1	AMIGO2	ABCA13	ABCA13	ABI2	ABHD14B	ABHD11
ABRACL	FLNA	ABRACL	ACKR3	ALOX12	ACADVL	ABHD11	PTEN	PART1	IGF1R	ABCC2	HNRNPA2B1	MIR15B	BCAR1	ABCA17	ABCA17	ABL1	ABHD4	ABHD14B
ABRAXAS1	FMN1	ABRAXAS1	ACLY	ALOX5	ACAT2	ABHD14B	NOS3	H19	TPI1	ABCC3	SORL1	MIR100	ANTXR1	ABCA1B	ABCA1B	ABL2	ABHD5	ABHD4
ABTB3	FOS	ABTB3	ACMSD	ALPI	ACBD7	ABHD4	NPC2	KIF18B	DHCR24	ABCC4	PIK3CA	PSEN2	IFIH1	ABCA2	ABCA2	ABLIM1	ABHD6	ABHD5
ACAA2	FOXK1	ACAA2	ACOT1	AMPD2	ACCS	ABHD5	AARS1	LOC401557	TREM2	ABCC5	DCTN1	MIR22	BCL2	ABCA3	ABCA3	ABTB3	ABI1	ABHD6
ACACA	G6PD	ACACA	ACOT12	ANXA5	ACHE	ABHD6	PSAP	MIR600HG	INSR	ABCC6	IL6	HTR1A	RIGI	ABCA4	ABCA4	ACAA1	ABI2	ABI1
ACACB	GLO1	ACAD10	ACOT4	AOX1	ACIN1	ABI1	PARK7	NBDY	MAOB	ABCC8	LOC106627981	TARDBP	CXCL2	ABCA5	ABCA5	ACAA2	ABL1	ABI2
ACAD10	GPM6B	ACAD11	ACOT6	APAF1	ACKR1	ABI2	IL6	ZBTB20-AS1	PRNP	ABCC9	ABCA7	IL1B	IFI27	ABCA7	ABCA6	ACACA	ABL2	ABL1
ACAD11	GSR	ACAD9	ACOT7	APOA4	ACKR2	ABL1	SORL1	GRN	CALM1	ABCD1	SPG11	IL6	BST2	ABCA8	ABCA7	ACACB	ABLIM1	ABL2
ACADL	HIPK2	ACADSB	ACOT8	APOB	ACKR3	ABL2	HFE	PSEN2	CYP2D6	ABCD2	PARK7	IDE	FMO2	ABCA8A	ABCA8	ACAD10	ABLIM3	ABLIM1
ACADSB	HK	ACADVL	ACOX1	APOE	ACLY	ABLIM1	GFAP	SNCA	IGF2R	ABCD3	GFAP	INS	LAMB3	ABCA8B	ABCA8A	ACAD11	ABRACL	ABLIM3
ACADVL	HMCN1	ACAT1	ACOX2	APP	ACMSD	ABLIM3	HEXB	VCP	RELN	ABCD4	ENG	MIR874	ISG20	ABCA9	ABCA8B	ACAD9	ABRAXAS1	ABRACL
ACAP3	HMGB1	ACAT2	ACSL1	AQP3	ACOX1	ABRACL	TARDBP	CTSD	A2M	ABCF1	TYROBP		EFEMP1	ABCB1	ABCA9	ACADM	ABTB2	ABRAXAS1
ACAT1	HMOX1	ACBD6	ACSL3	AQP7	ACSL1	ABRAXAS1	GRN	SORL1	TOMM40	ABCF3	HTRA1		FBLN1	ABCB10	ABCB1	ACADS	ABTB3	ABTB2
ACAT2	HNRNPUL2	ACE2	ACSL4	ARG2	ACSL4	ABS	MPZ	CSF1R	MIR146A	ABCG1	TUBA4A		IFI44	ABCB11	ABCB10	ACADSB	ACAA1	ABTB3
ACBD6	HSPA1A	ACER3	ACSL5	ARNT	ACSL5	ABTB2	KIF1B	MPO	IGF2	ABCG2	COL4A1		TNFAIP2	ABCB1A	ABCB11	ACADVL	ACAA2	ACAA1
ACBD7	HSPA5	ACKR3	ACSM2A	ASNS	ACSM2A	ABTB3	ATP7A	A2M	ADAMTS1	ABCG4	LRRK2		BCL2A1	ABCB1B	ABCB1A	ACAP3	ACACA	ACAA2
ACE	ICAM1	ACLY	ACSM2B	ATF3	ACSM2B	ACAA1	IL10	ACE	PTK2B	ABCG5	MTHFR		CCL2	ABCB4	ABCB1B	ACAT1	ACACB	ACACA
ACE2	IFNG	ACO2	ACTA2	ATF4	ACSS2	ACAA1A	ABCA7	PRNP	PLCG2	ABCG8	TMEM106B		MMP10	ABCB5	ABCB4	ACAT2	ACAD11	ACACB
ACER3	IGF1	ACOT13	ACVR1C	ATF6	ACTA1	ACAA2	TERT	TARDBP	IDE	ABHD1	TP53	Gene	CASP7	ABCB6	ABCB5	ACBD6	ACAD9	ACAD10
ACHE	IL1B	ACOT7	ADAM17	ATG7	ACTA2	ACACA	ABCA4	PLAU	INPP5D	ABHD10	FLT4		IL1B	ABCB6A	ABCB6	ACE	ACADL	ACAD11
ACKR5	IL6	ACOT9	ADAMTS12	ATOH8	ACTB	ACACB	PYGM	ITM2B	ABCA7	ABHD11	ATP13A2		GCLM	ABCB7	ABCB6A	ACE2	ACADM	ACAD9
ACLY	INHBA	ACOX2	ADAMTS15	ATOX1	ACTBL2	ACAD10	CYP27A1	SNCB	PSEN2	ABHD12	PRKN		BIRC5	ABCB8	ABCB7	ACER3	ACADS	ACADL
ACO1	INTS4P1	ACOX3	ADD1	ATP1A1	ACTG2	ACAD11	CYBB	TUBA4A	VSNL1	ABHD12B	HIF1A		RSAD2	ABCB9	ABCB8	ACHE	ACADSB	ACADM
ACO2	IQGAP3	ACP1	ADGRB2	AZGP1	ACTN1	ACAD9	COL1A1	BLMH	APOC1	ABHD14A	PTEN		IL23A	ABCC1	ABCB9	ACIN1	ACADVL	ACADS
ACOT1	JUN	ACP3	ADGRG2	BACH1	ACTR1B	ACADL	MPO	LMNB1	AMFR	ABHD14B	NPC1		RASD1	ABCC10	ABCC1	ACKR1	ACAP3	ACADSB
ACOT13	JUND	ACSF2	ADIPOQ	BAK1	ACTR3	ACADM	TGFB1	CP	PGRMC1	ABHD15	PLA2G6		PLPP3	ABCC11	ABCC10	ACKR2	ACAT1	ACADVL
ACOX1	KMT2D	ACSL1	ADIPOR1	BAX	ACVR1C	ACADS	SPG11	NOS3	NCSTN	ABHD16A	PON1		CAPN1	ABCC12	ABCC11	ACKR3	ACAT2	ACAP3
ACOX2	LSM5	ACSL3	ADIPOR2	BBC3	ADA	ACADSB	RET	TREM2	MIR296	ABHD17A	TEK		MX1	ABCC2	ABCC12	ACLY	ACBD6	ACAT1
ACOX3	MACF1	ACSL4	ADNP	BCL2	ADAM11	ACADVL	PLA2G6	PINK1	WWOX	ABHD17C	SNCB		MMP12	ABCC3	ABCC2	ACMSD	ACBD7	ACAT2
ACP1	MAFK	ACSL5	ADORA2B	BCL2L1	ADAM17	ACAP3	BACE1	NPC1	CHRNA7	ABHD2	CST3		IFIT3	ABCC4	ABCC3	ACO1	ACE	ACBD6
ACP3	MAP1B	ACSL6	AEBP2	BCL2L15	ADAM19	ACAT1	FIG4	SQSTM1	TPP1	ABHD6	POLG		MARCKS	ABCC5	ABCC4	ACO2	ACE2	ACBD7
ACSF2	MAP1LC3B	ACSM3	AFM	BCL3	ADAM22	ACAT2	ABCA1	SERPINI1	SLC30A6	ABI1	SPTLC1		ITGB3	ABCC6	ABCC5	ACOT1	ACER3	ACE
ACSL1	MAPK1	ACSM5	AFMID	BGLAP	ADAM23	ACBD6	COL4A1	PLA2G6	HFE	ABI2	UCHL1		TLR4	ABCC8	ABCC6	ACOT13	ACHE	ACE2
ACSL5	MAPK3	ACSS3	AGAP3	BHLHA15	ADAMTS1	ACBD7	ASPA	ABCA7	BIN1	ABI3	PINK1		IFIT1	ABCC9	ABCC8	ACOT4	ACIN1	ACER3
ACSL6	MAPK8	ACTA1	AGFG1	BID	ADAMTS12	ACCS	DNM2	STUB1	GAPDHS	ABL1	NPC2		SERPINE2	ABCD1	ABCC9	ACOT6	ACKR1	ACHE
ACSM3	MMP7	ACTA2	AGMAT	BIRC2	ADAMTS15	ACE	G6PC1	C9orf72	MTHFR	ABL2	PANK2		CHRNA4	ABCD2	ABCD1	ACOT7	ACKR2	ACIN1
ACSM4	MMP9	ACTB	AGMO	BIRC3	ADAMTS4	ACE2	INF2	SMPD1	MIR100	ABLIM1	TGFB1		MTOR	ABCD3	ABCD2	ACOT9	ACKR3	ACKR1
ACSM5	MRPL34	ACTBL2	AGPAT1	BMP2	ADAMTS9	ACER3	MT-ND1	HTRA1	ADAM10	ABLIM2	MTOR		NR4A3	ABCD4	ABCD3	ACOX1	ACLY	ACKR2
ACSS1	MSMO1	ACTN1	AGPAT2	BMP4	ADCYAP1R1	ACHE	GDAP1	DPP6	CD33	ABO	ARSA		CRH	ABCE1	ABCD4	ACP1	ACMSD	ACKR3
ACSS2	MSTO2P	ACTN4	AGPAT5	BMPR1A	ADD1	ACIN1	DNAJC6	GATA1	MIR375	ABR	SLC2A1		DPP4	ABCF1	ABCE1	ACP3	ACO1	ACLY
ACSS3	NKD1	ACTR1A	AGT	BNIP3	ADGRD1	ACKR1	SBF2	NOTCH3	CHRNB2	ABRAXAS2	PDGFB		AOX1	ABCF2	ABCF1	ACSF2	ACO2	ACMSD
ACTA1	NPHS2	ACTR1B	AGXT2	BNIP3L	ADGRG1	ACKR2	UCHL1	ERBB4	PYY	ABT1	CCNF		AQP3	ABCF3	ABCF2	ACSL1	ACOT1	ACO1
ACTA2	NPIPA2	ACTR2	AHDC1	BOP1	ADGRG6	ACKR3	PLAU	FUS	IQCK	ABTB1	AKT1		IRF7	ABCG1	ABCF3	ACSL3	ACOT13	ACO2
ACTB	NPPA	ACTR3	AHNAK	C1R	ADGRL1	ACKR5	BDNF-AS	TOMM40	EPHA1	ABTB3	ERBB4		FGF1	ABCG2	ABCG1	ACSL4	ACOT4	ACOT1
ACTR1A	PDCD4	ACTR6	AHR	C1S	ADGRL4	ACLY	NOTCH3	TYROBP	DPYSL2	ACAA1	RNF216		PLA2G4A	ABCG3	ABCG2	ACSL5	ACOT7	ACOT13
ACTR1B	PIR	ACTR8	AIF1L	CALCA	ADI1	ACMSD	SYNJ1	GBA1	PICALM	ACAA2	CYLD		TK1	ABCG4	ABCG3	ACSL6	ACOT8	ACOT4
ACTR6	PKD1	ACY1	AKAP1	CALU	ADIPOQ	ACO1	LRP5	TMEM106B	NECTIN2	ACACA	GLA		ITGB2	ABCG5	ABCG4	ACSM3	ACOT9	ACOT6
ACTR8	POLE	ACYP1	AKAP13	CAPN1	ADIPOR1	ACO2	GARS1	CHMP2B	PILRA	ACACB	TH		ISG15	ABCG8	ABCG5	ACSS1	ACOX1	ACOT7
ACTRT3	PRKAA1	ADA	AKAP19	CASP1	ADIPOR2	ACOT1	CLN3	UBQLN2	APH1B	ACAD10	SLC6A3		MIR320A	ABF-2	ABCG8	ACSS3	ACOX2	ACOT8
ACY1	PRKCB	ADAM12	AKR1C1	CASP12	ADNP	ACOT12	BCKDHB	OPTN	SPRED2	ACAD11	PLAU		MUP2	ABHD11	ABF-2	ACTA1	ACOX3	ACOT9
ACYP1	PRKCD	ADAM15	AKR7L	CASP3	ADORA1	ACOT13	CTSD	XPR1	SLC30A4	ACAD8	TRPM7		COL1A1	ABHD12	ABHD1	ACTA2	ACP1	ACOX1
ADA	PRRC2B	ADAM9	AKT1	CASP8	ADORA2A	ACOT4	PIK3CA	TBK1	CYP46A1	ACAD9	HFE		MT2	ABHD12B	ABHD10	ACTB	ACP3	ACOX2
ADAD2	PTGS2	ADAMTSL4	AKT1S1	CASP9	ADORA2B	ACOT6	POLG	PDGFRB	CCDC6	ACADM	ABCD1		USP35	ABHD14A	ABHD11	ACTBL2	ACSF2	ACOX3
ADAM12	PTK2	ADD1	ALB	CAT	ADORA3	ACOT7	BCKDHA	DCTN1	TSPAN14	ACADS	PSAP		LIF	ABHD14B	ABHD12	ACTG2	ACSL1	ACP1
ADAM15	RAB5IF	ADD3	ALDH1A1	CAV1	ADRA2B	ACOT8	CSF1R	DNAJC5	MIR708	ACADSB	ANG		TP53	ABHD16A	ABHD12B	ACTN1	ACSL3	ACP3
ADAM17	RELA	ADGRA3	ALDOB	CCL2	ADRB3	ACOT9	ARSA	NPC2	CD2AP	ACADVL	ATXN2		MIRLET7I	ABHD17A	ABHD14A	ACTN4	ACSL4	ACSF2
ADAM9	RERE	ADGRB1	ALG11	CCL5	ADSL	ACOX1	DBT	MCOLN1	MS4A4A	ACAN	PPT1		ID3	ABHD17C	ABHD14B	ACTR1A	ACSL5	ACSL1
ADAMTSL4	RPP21	ADGRB2	ALKBH2	CCN2	ADSS1	ACOX2	SLC37A4	DNAJC6	ABI3	ACAP1	ICAM1		HPRT1	ABHD2	ABHD15	ACTR1B	ACSL6	ACSL3
ADAT2	S100A4	ADGRE5	ALOX15	CCND1	AEBP1	ACOX3	NOTCH1	PSAP	MIR505	ACAP2	HNRNPA1		PHGDH	ABHD2A	ABHD16A	ACTR2	ACSM3	ACSL4
ADD1	S100B	ADGRG1	AMBP	CCND2	AEBP2	ACP1	MTHFR	GALC	NCK2	ACAP3	SETX		RHOA	ABHD3	ABHD17A	ACTR3	ACSS2	ACSL5
ADD3	SELE	ADGRG2	AMBRA1	CCND3	AFAP1	ACP3	GJB1	CHCHD10	CASS4	ACAT1	TREX1		HSD11B1	ABHD4	ABHD17C	ACTR8	ACSS3	ACSL6
ADGRA3	SLC45A2	ADGRG4	AMMECR1L	CCNE1	AFAP1L1	ACSF2	SCN9A	PDGFB	MIR766	ACAT2	GALC		CCL20	ABHD5	ABHD2	ACY1	ACTA1	ACSM3
ADGRB1	SLCO5A1	ADGRL2	AMN1	CD14	AFAP1L2	ACSL1	MARS1	PPT1	CR1	ACBD3	CYP27A1		GPX2	ABHD6	ABHD2A	ACYP1	ACTA2	ACSS1
ADGRB2	SMAD2	ADH4	AMPD2	CD36	AFF2	ACSL3	TP53	MATR3	PCDH11X	ACBD4	FIG4		S100A8	ABHD8	ABHD3	ADA	ACTB	ACSS2
ADGRE5	SMAD3	ADH5	ANAPC11	CDC42	AFM	ACSL4	GNE	ADAR	HLA-DRB5	ACBD5	SIGMAR1		ADM	ABI1	ABHD4	ADAM11	ACTBL2	ACSS3
ADGRG1	SNAI1	ADH6	ANGPTL4	CDH1	AFP	ACSL5	HSPB1	CLN3	ABCA7	ACBD6	VWF		MCEMP1	ABI2	ABHD5	ADAM12	ACTG2	ACTA1
ADGRG2	SNORA48	ADM	ANKRD11	CDH5	AGAP2	ACSL6	BSCL2	CLN5	ADAM10	ACD	TTR		PTGS2	ABI2B	ABHD6	ADAM15	ACTN1	ACTA2
ADGRG4	SOCS4	ADNP	ANKRD42	CDK2	AGFG1	ACSM2A	PLEKHG5	SPG11	APOE	ACE	IL1B		GSR	ABI3	ABHD8	ADAM17	ACTN4	ACTB
ADGRL2	SOD1	ADORA2A	ANKRD9	CDK4	AGMAT	ACSM2B	PMP22	CACNA1G	APOE	ACE2	CCL2		FAM200C	ABI3BP	ABI1	ADAM19	ACTR1A	ACTBL2
ADH4	SPCS3	ADPRM	ANLN	CDK6	AGMO	ACSM3	H19	CTSA	APOE	ACER1	ATP7B		IL12A	ABITRAM	ABI2	ADAM22	ACTR1B	ACTG2
ADH5	SPTAN1	ADRB2	ANOS1	CDKN1A	AGPAT1	ACSM4	NOTCH2	IFIH1	MIR3622B	ACER3	KRIT1		GPX3	ABL1	ABI2B	ADAM23	ACTR2	ACTN1
ADH6	SRRM2	ADRM1	ANXA2	CDKN1B	AGPAT2	ACSM5	ENG	COL4A1	MIR4467	ACF	MPO		CFTR	ABL2	ABI3	ADAM9	ACTR3	ACTN4
ADIPOQ	TANC2	ADSS1	AP1G1	CDKN2A	AGPAT4	ACSS1	COL1A2	CLN6	PSEN1	ACHE	VPS35		CAT	ABLIM1	ABI3BP	ADAMTS1	ACTR8	ACTR1A
ADIPOR2	TGFB1	AEN	AP1M1	CEACAM1	AGPAT5	ACSS2	TRPV4	PANK2	PSEN2	ACIN1	DNAJC6		ITGAM	ABLIM2	ABITRAM	ADAMTS4	ACTRT3	ACTR1B
ADM	TMED5	AFAP1	AP3D1	CEBPA	AGT	ACSS3	CEP290	CTSF	SNAR-I	ACKR1	MATR3		ACHE	ABLIM3	ABL1	ADAMTS9	ACVR1C	ACTR2
ADNP	TMEM59	AFDN	APAF1	CEBPB	AGTPBP1	ACTA1	DCTN1	CYLD	CST3	ACKR2	PGF		MT1	ABO	ABL2	ADAMTSL4	ACY1	ACTR3
ADNP2	TMEM64	AFDN-DT	APEX2	CEBPD	AGTR1	ACTA2	SOD1	ARSA	LEP	ACKR3	HEXA		ATG2A	ABR	ABLIM1	ADAT2	ACYP1	ACTR8
ADORA2A	TNF	AFG3L1	APOA1	CFL1	AGTR2	ACTB	IL1B	CCNF	CRH	ACKR4	LMNB1		IL1RN	ABRA	ABLIM2	ADCYAP1R1	ADA	ACTRT3
ADPRM	TNFAIP3	AFG3L2	APOA2	CFLAR	AGXT2	ACTBL2	PRKAG2	COL4A2	CTR1B	ACLY	TIA1		FAM3B	ABRAB	ABLIM3	ADD1	ADAM11	ACVR1C
ADRM1	TNKS	AFMID	APOA4	CFTR	AHDC1	ACTG2	NHLRC1	VPS13A	ATP7	ACMSD	ACVRL1		NDRG1	ABRACL	ABO	ADD3	ADAM12	ACY1
ADSS1	TP53	AFP	APOA5	CHAC1	AHI1	ACTN1	EGR2	FA2H	CTR1C	ACO1	SERPINI1		IL17A	ABRAXAS1	ABR	ADGRA3	ADAM15	ACYP1
AEN	TPD52	AGAP3	APOB	CHD2	AHNAK	ACTN4	STXBP2	IDUA	MIR124A-3	ACO2	FBXO7		FOXO1	ABT1	ABRA	ADGRG1	ADAM17	ADA
AFAP1	TWIST1	AGBL2	APOC1	CKB	AHNAK2	ACTR1A	LAMP2	NAGLU	NOS2	ACOT1	UBE3A		CCN1	ABTB1	ABRAB	ADGRG4	ADAM19	ADAM11
AFDN-DT	VCAM1	AGER	APOC3	COL1A1	AHR	ACTR1B	C9orf72	ASPA	PTGS2	ACOT13	CTNNB1		IL5	ABTB2	ABRACL	ADGRL1	ADAM22	ADAM12
AFG3L1	VIM	AGL	APOC4	COL1A2	AHSG	ACTR2	VPS35	HMBS	CAT	ACOT2	PFN1		MMP3	ABTB3	ABRAXAS1	ADGRL2	ADAM23	ADAM15
AFMID	WHSC1	AGMAT	APOE	COL3A1	AIF1	ACTR3	FUS	IDS	JUN	ACOT4	TOMM40		IRS1	ACAA1	ABRAXAS2	ADGRL4	ADAM9	ADAM17
AGAP3	XBP1	AGO2	APP	COL4A1	AIF1L	ACTR6	LRSAM1	C19orf12	TP53	ACOT6	EIF4G1		NGF	ACAA1B	ABT1	ADH4	ADAMTS1	ADAM19
AGBL2		AGR2	AQP1	COL4A2	AIFM1	ACTR8	STAT3	SGSH	IL6	ACOT7	FGF2		TEX261	ACAA2	ABTB1	ADH5	ADAMTS12	ADAM22
AGER		AGRN	ARG1	COL5A1	AIM1L	ACTRT3	WNK1	NHLRC1	MAPK3	ACOT9	PIK3R1		TCEAL1	ACACA	ABTB2	ADI1	ADAMTS15	ADAM23
AGL		AGT	ARHGEF12	COL6A1	AK4	ACVR1C	LIPA	EPM2A	MAPK1	ACOX1	EDN1		ALB	ACACB	ABTB3	ADIPOQ	ADAMTS4	ADAM9
AGMAT		AGTPBP1	ARID1A	COL6A2	AK5	ACY1	EPM2A	JAM2	RELA	ACP1	NEFH		COXFA4L2	ACAD11	ACAA1	ADIPOR1	ADAMTS9	ADAMTS1
AGO1		AGTR1	ARL4D	COX2	AKAP1	ACYP1	ABCD1	SAMHD1	GPX1	ACP2	CP		SRXN1	ACAD8	ACAA1B	ADIPOR2	ADAMTSL4	ADAMTS12
AGO2		AGXT	ARL6IP4	COX4I1	AKAP13	ADA	NDRG1	EIF2B5	FOS	ACP3	PTGS2		TAFA5	ACAD9	ACAA2	ADM	ADAT2	ADAMTS15
AGO4		AHCY	ARPC4	COX4I1P1	AKAP5	ADAD2	MED25	SLC20A2	MAPK8	ACP5	CBS		CSTF2T	ACADL	ACACA	ADNP	ADCYAP1R1	ADAMTS4
AGPAT5		AHNAK	ARV1	CPT1A	AKAP6	ADAM11	CYBA	PRKAR1B	MMP9	ACRV1	HTRA2		SLC26A11	ACADM	ACACB	ADNP2	ADD1	ADAMTS9
AGR2		AHNAK2	ARVCF	CPT2	AKAP8	ADAM12	NLRP3	GBE1	CXCL8	ACSBG1	SLC20A2		SLC67A1	ACADS	ACAD10	ADORA1	ADD3	ADAMTSL4
AGT		AHR	ASB2	CREB1	AKR1B10	ADAM15	ATP13A2	TREX1	NFE2L2	ACSBG2	HRAS		CNR1	ACADSB	ACAD11	ADORA2A	ADGRA3	ADAT2
AGTPBP1		AHRR	ASCL2	CS	AKR1C1	ADAM17	CTLA4	RNASET2	TGFB1	ACSF2	MAPK1		PLAT	ACADVL	ACAD8	ADORA2B	ADGRB1	ADCYAP1R1
AGTR1		AHSG	ASXL1	CTH	AKR1C2	ADAM19	PPT1	ABCD1	IL10	ACSF3	GCH1		TXNIP	ACAN	ACAD9	ADORA3	ADGRB2	ADD1
AGXT		AIFM1	ASXL2	CTNNB1	AKR1C3	ADAM22	PFKM	AARS2	ALB	ACSL1	ALS2		FIRRM	ACANA	ACADL	ADRA2B	ADGRD1	ADD3
AHNAK		AIG1	ATF2	CTSB	AKR1E2	ADAM23	NCF2	EIF2B2	IFNG	ACSL3	DNAJC5		MUC16	ACAP1	ACADM	ADRB2	ADGRE5	ADGRA3
AHR		AIMP1	ATF4	CTSL	AKT1	ADAM9	GYS1	EIF2B1	SOD1	ACSL4	CLN6		XIST	ACAP2	ACADS	ADRB3	ADGRG1	ADGRB1
AHRR		AIR	ATF5	CTU1	AKT1S1	ADAMTS1	SLC6A3	EIF2B3	GPT	ACSL5	COL4A2		LY75	ACAP3	ACADSB	ADRM1	ADGRG2	ADGRB2
AHSG		AJUBA	ATF6	CX3CL1	AKT2	ADAMTS12	TTR	CLCN2	NFKB1	ACSL6	MMP9		TUBB1	ACAT1	ACADVL	ADSL	ADGRL1	ADGRD1
AIFM1		AK1	ATF7	CXCL10	AKT3	ADAMTS15	CLN6	RNASEH2A	NFKBIA	ACSM3	CXCL8		SMAD3	ACAT2	ACAN	ADSS1	ADGRL2	ADGRE5
AIG1		AK2	ATF7IP	CXCL3	ALB	ADAMTS4	FBXO7	HGSNAT	SQSTM1	ACSS1	BRAF		PRG2	ACBD3	ACANA	AEBP1	ADGRL4	ADGRG1
AIM2		AK3	ATG10	CXCL5	ALDH1A1	ADAMTS9	TYROBP	EIF2B4	AKT1	ACSS3	KRAS		PIP5K1B	ACBD3-AS1	ACAP1	AEBP2	ADH4	ADGRG2
AIMP1		AK4	ATG13	CXCL8	ALDOA	ADAMTSL4	MORC2	RNASEH2B	GSR	ACTA1	NOS2		TNFRSF1A	ACBD4	ACAP2	AFAP1	ADH5	ADGRG4
AIR		AKAP12	ATG5	CYBA	ALDOB	ADAT2	HBB	GNS	CDKN1A	ACTA2	CDH5		PLCL1	ACBD5	ACAP3	AFAP1L2	ADI1	ADGRL1
AJAP1		AKAP13	ATG7	CYBB	ALOX5	ADCYAP1R1	ADAM17	RNASEH2C	GCLC	ACTB	ANXA11		GAPDH	ACBD6	ACAT1	AFDN	ADIPOQ	ADGRL2
AJUBA		AKAP19	ATM	CYCS	ALOX5AP	ADD1	UMOD	HEXA	CASP9	ACTBL2	LOC109504728		PCK1	ACBD7	ACAT2	AFF2	ADIPOR1	ADGRL4
AK4		AKAP8	ATP11B	CYGB	ALPI	ADD3	MTMR2	MYORG	FASN	ACTC1	EGFR		ARHGAP27	ACD	ACBD3	AFG3L2	ADIPOR2	ADH4
AKAP12		AKIRIN1	ATP2B1	CYP1A1	ALPK1	ADGRA3	PLP1	DARS2	GFAP	ACTG1	NEK1		H3C4	ACE	ACBD3-AS1	AFM	ADM	ADH5
AKAP13		AKIRIN2	ATP6	CYP1B1	ALPK2	ADGRB1	ELP1	SAMD9	ICAM1	ACTG2	UNC13A		HRC	ACE2	ACBD4	AFP	ADNP	ADI1
AKAP19		AKR1A1	ATP6V0C	CYP2E1	ALPL	ADGRB2	PANK2	SAMD9L	IL2	ACTL6B	XPR1		NDN	ACER1	ACBD5	AGAP2	ADORA1	ADIPOQ
AKIRIN1		AKR1B1	ATP6V0E2	CYTB	ALX4	ADGRD1	IFIH1	MIR22	CREB1	ACTL7A	SERPINE1		SLF1	ACER2	ACBD6	AGAP3	ADORA2A	ADIPOR1
AKIRIN2		AKR1B10	ATP7A	DAXX	AMBP	ADGRE5	TOMM40	MIR26B	PARP1	ACTL7B	PPARGC1A		MMP9	ACER3	ACBD7	AGER	ADORA2B	ADIPOR2
AKR1B1		AKR1C2	ATR	DDIT3	AMDHD1	ADGRG1	COL4A2	MIR181C	CCND1	ACTN1	CLN3		GABRE	ACHE	ACD	AGFG1	ADORA3	ADM
AKR1B10		AKR1C3	ATXN2	DDX3X	AMER2	ADGRG2	MME	MIR128-1	CCL2	ACTN2	BMP4		IRAK1BP1	ACIN1	ACE	AGL	ADPRM	ADNP
AKR1C1		AKR1D1	AUTS2	DEK	AMHR2	ADGRG4	HTRA1	MIR210	CASP8	ACTN3	CCM2		SH3D21	ACKR1	ACE2	AGO1	ADRA2B	ADNP2
AKR1C2		AKR7A2	AVEN	DENND2C	AMOT	ADGRG6	TPP1	MIRLET7I	CTNNB1	ACTN4	IL10		MRPS7	ACKR2	ACER1	AGO2	ADRB2	ADORA1
AKR1C3		AKT	B2M	DGKD	AMOTL1	ADGRL1	TSC2	MIR197	BID	ACTR1A	CXCR4		NOSTRIN	ACKR3	ACER2	AGO4	ADRB3	ADORA2A
AKR1C4		AKT1	B3GALT6	DIABLO	AMPD2	ADGRL2	EGFR	MIR511	SNCA	ACTR1B	NDP		SAP30BP	ACKR4	ACER3	AGPAT1	ADRM1	ADORA2B
AKR1D1		AKT1S1	B4GALT4	DKK1	AMPH	ADGRL4	ITM2B	MIR15A	HSPA5	ACTR2	SMAD4		FOS	ACLY	ACF	AGPAT2	ADSL	ADORA3
AKT1		AKT2	B4GALT5	DNER	ANAPC15	ADH4	BDNF	MIR93	MTOR	ACTR3	MAP2K1		PLD4	ACMSD	ACHE	AGPAT4	ADSS1	ADPRM
AKT1S1		ALAS1	BAD	DNM1L	ANGPT2	ADH5	CP	MIR320A	NTRK2	ACTR3B	MMP2		PMS2	ACNAT1	ACIN1	AGPAT5	AEBP1	ADRA2B
AKT2		ALB	BAIAP2L2	DNMT1	ANGPT4	ADH6	TLR4	MIR363	EGFR	ACTR8	TIMM8A		XDH	ACNAT2	ACKR1	AGR2	AEBP2	ADRB2
AKT3		ALDH1A1	BAK1	DPP4	ANGPTL1	ADI1	TBK1	TNF	NQO1	ACVR1	CTSD		SOD2	ACO1	ACKR2	AGRN	AEN	ADRB3
ALAS1		ALDH1A3	BANK1	DRAM1	ANGPTL4	ADIPOQ	CTNNB1	BACE1	DDIT3	ACVRL1	CTSF		HYAL2	ACO2	ACKR3	AGT	AFAP1	ADRM1
ALB		ALDH1B1	BARD1	DUOX1	ANKRD1	ADIPOR1	A2M	NCSTN	MAPK9	ACY1	ATRIP		RAP2A	ACOD1	ACKR4	AGTPBP1	AFAP1L1	ADSL
ALDH1A1		ALDH2	BASP1	DUOX2	ANKRD13C-DT	ADIPOR2	INS	IDE	IL4	ACYP1	IGF1		RNF144A	ACOT1	ACLY	AGTR1	AFDN	ADSS1
ALDH1B1		ALDH3A2	BATF	DUSP1	ANKRD36	ADM	RYR1	LRP1	SREBF1	ACYP2	ADAMTS13		DUSP1	ACOT11	ACMSD	AGTR2	AFF2	AEBP1
ALDH2		ALDH4A1	BAX	E2F1	ANKRD9	ADNP	TH	PSENEN	BECN1	ADA	VPS13A		HTR6	ACOT13	ACNAT1	AHCY	AFG3L1	AEBP2
ALDH3A1		ALDH5A1	BBC3	EDN1	ANKS1A	ADNP2	CHMP2B	APBB1	CD36	ADAM10	TOR1A		SLC22A15	ACOT16	ACNAT2	AHDC1	AFG3L2	AEN
ALDH3A2		ALDH6A1	BCHE	EDNRA	ANLN	ADORA1	OPTN	CASP3	MMP2	ADAM11	SELE		CBLL1	ACOT17	ACO1	AHI1	AFM	AFAP1
ALDH4A1		ALDH9A1	BCL2	EEF1A1P5	ANO4	ADORA2A	APOA1	AGER	PCNA	ADAM12	MIR146A		CCDC77	ACOT18	ACO2	AHNAK	AFP	AFAP1L1
ALDH5A1		ALDOA	BCL2A1	EGF	ANOS1	ADORA2B	HTT	CDK5R1	TH	ADAM15	CRP		IMPDH1	ACOT2	ACOD1	AHNAK2	AGAP2	AFAP1L2
ALDH6A1		ALDOC	BCL2L1	EGFR	ANP32D	ADORA3	EIF2B5	PTGS2	CASP1	ADAM17	FGFR1		LRR1	ACOT4	ACOT1	AHR	AGAP3	AFDN
ALDOA		ALG10	BCL2L13	EGR1	ANXA1	ADPRM	HLA-DRB1	IL1A	CASP7	ADAM18	ANGPT1		NAGS	ACOT7	ACOT11	AHSG	AGBL2	AFF2
ALDOC		ALG11	BCL3	EIF2AK3	ANXA2	ADRA2B	ATP2A2	CHAT	CYCS	ADAM19	CHRNA4		CD84	ACOT8	ACOT13	AIF1	AGER	AFG3L1
ALG10		ALG13	BCL9L	EIF2S1	ANXA3	ADRB2	SLC19A3	CDK5	PPARA	ADAM1A	TSC2		GFAP	ACOT9	ACOT16	AIFM1	AGFG1	AFG3L2
ALG11		ALG14	BCLAF1	EIF4A1	ANXA4	ADRB3	UBQLN2	SERPINA3	SIRT1	ADAM1B	HTT		NMB	ACOX1	ACOT17	AIM2	AGL	AFM
ALG13		ALG3	BCR	EIF4H	ANXA5	ADRM1	GANAB	ADAM10	CD14	ADAM2	INS		CCDC18	ACOX2	ACOT18	AIMP1	AGMAT	AFP
ALG14		ALG6	BDH1	ELFN2	ANXA8L1	ADSL	CBS	BACE2	TLR4	ADAM22	IFNG		PAQR5	ACOX3	ACOT2	AK1	AGO1	AGAP2
ALG6		ALKAL2	BDNF	ELOVL6	AOX1	ADSS1	GAS5	GSK3B	CEBPB	ADAM23	PRRT2		VEGFA	ACOXL	ACOT4	AK2	AGO2	AGAP3
ALKAL2		ALKBH2	BECN1	ENDOG	AP1M1	AEBP1	TFG	APLP2	MMP3	ADAM28	MT-ND1		CCN2	ACP1	ACOT6	AK3	AGO4	AGBL2
ALKBH2		ALMS1	BET1L	ENO1	AP1M2	AEBP2	MTOR	APH1A	SLC7A11	ADAM30	RASA1		COL17A1	ACP3	ACOT7	AK4	AGPAT1	AGER
ALKBH8		ALOX12	BEX2	ENO2	APAF1	AEN	HTRA2	CLU	COL1A1	ADAM3A	ATP1A3		FAM111B	ACP4	ACOT8	AK5	AGPAT2	AGFG1
ALMS1		ALOX15	BEX4	EP300	APBA2	AFAP1	PDGFRB	MME	CDH1	ADAM8	BDNF-AS		DSN1	ACP5	ACOT9	AKAP1	AGPAT4	AGL
ALOX12		ALOX15B	BFAR	EPO	APBB2	AFAP1L1	BRAF	IL1B	VCAM1	ADAM9	PON2		HLA-DRB1	ACP5B	ACOX1	AKAP12	AGPAT5	AGMAT
ALOX15		ALOX5	BID	ERBB2	APC	AFAP1L2	LMNB1	HSD17B10	MMP1	ADAMTS1	SPAST		TMC7	ACRBP	ACOX2	AKAP13	AGR2	AGO1
ALOX5		ALOX5AP	BIRC2	ERCC1	APCDD1L	AFDN	VHL	DPYSL2	SPP1	ADAMTS13	KIF5A		HTR1D	ACSBG1	ACOX3	AKAP5	AGRN	AGO2
ALOX5AP		ALPI	BIRC5	ERCC4	APEX1	AFDN-DT	MIR146A	CTSB	STAT3	ADAMTS14	AOC3		KEAP1	ACSBG2	ACOXL	AKAP6	AGT	AGO4
ALPI		ALPK2	BLNK	ERN1	APEX2	AFF2	IFNG	APBA1	LDLR	ADAMTS17	THAP1		PPARG	ACSF2	ACP1	AKAP8	AGTPBP1	AGPAT1
ALPK1		ALYREF	BMAL1	ESR1	APOA1	AFG3L1	MEFV	GRIN2C	HIF1A	ADAMTS18	TBP		MYL2	ACSF3	ACP2	AKR1A1	AGTR1	AGPAT2
ALPK2		AMACR	BMP2	ESR2	APOA2	AFG3L2	YARS1	APBA2	EGR1	ADAMTS19	ACTA2		CALCRL	ACSL	ACP3	AKR1B1	AGTR2	AGPAT4
ALPK3		AMBRA1	BMP2K	F2R	APOA4	AFM	ADAM10	PPP3R1	CCL5	ADAMTS2	SGCE		CCL1	ACSL1	ACP4	AKR1B10	AGXT	AGPAT5
ALS2		AMDHD1	BNIP3	F3	APOC1	AFMID	IDS	CHRNA7	ACTA2	ADAMTS20	WDR45		FHL3	ACSL1B	ACP5	AKR1C1	AHCY	AGR2
ALX1		AMMECR1	BOD1L1	FABP1	APOC3	AFP	IDUA	MT3	MAP1LC3B	ADAMTS3	JAM2		SAPCD2	ACSL3	ACP5B	AKR1C3	AHDC1	AGRN
ALYREF		AMMECR1L	BPTF	FABP4	APOL3	AGAP2	SNCB	SPHK2	NCF1	ADAMTS4	ATRIP-TREX1		CCL3	ACSL4	ACRBP	AKR1C4	AHI1	AGT
AMACR		AMN1	BRAF	FADD	APOL6	AGAP3	GPHN	PIN1	EPO	ADAMTS5	GNAS		KCNK3	ACSL5	ACRV1	AKR1E2	AHNAK	AGTPBP1
AMBP		AMOTL2	BRCC3	FAM66C	APP	AGBL2	ACHE	UBB	ALPL	ADAMTS6	SLC25A24		NDUFA13	ACSL6	ACSBG1	AKR7A2	AHNAK2	AGTR1
AMBRA1		AMPD2	BTBD3	FAS	AQP1	AGER	GSK3B	DBN1	BCL2L1	ADAMTS7	ESR1		MTFR2	ACSM1	ACSBG2	AKT1	AHR	AGTR2
AMDHD1		AMPD3	BTG2	FASLG	AQP4	AGFG1	TNFRSF1A	NAE1	XBP1	ADAMTS8	JPH3		PXDC1	ACSM2	ACSF2	AKT1S1	AHRR	AGXT
AMMECR1		AMT	BYSL	FASN	AR	AGL	PHKA2	GSK3A	NOS1	ADAMTS9	PRKRA		SLC6A14	ACSM3	ACSF3	AKT2	AHSG	AHCY
AMMECR1L		ANAPC1	C11ORF96	FBXO10	ARAP2	AGMAT	LITAF	CSNK1A1	TXNIP	ADAMTSL1	SPG21		STAT1	ACSS2	ACSL	AKT3	AIF1	AHDC1
AMN1		ANAPC10	C21ORF58	FBXW12	ARC	AGMO	GDNF	DYRK1A	AGT	ADAMTSL4	HLA-DQB1		FGF23	ACSS2L	ACSL1	ALAS1	AIF1L	AHI1
AMOTL2		ANAPC11	C2ORF49	FDFT1	ARG1	AGO1	HSPB8	APBB2	MYC	ADAP1	GNA11		NAPEPLD	ACSS3	ACSL1B	ALB	AIFM1	AHNAK
AMPD2		ANAPC4	C3ORF85	FGF1	ARHGAP1	AGO2	SURF1	ACHE	SRC	ADAP2	PNKD		BID	ACTA1	ACSL3	ALDH1A1	AIG1	AHNAK2
AMPD3		ANG	C5	FGF2	ARHGAP18	AGO4	RAB7A	GRIN2B	HSPA1A	ADAR	A2M		KDM4B	ACTA1B	ACSL4	ALDH1B1	AIM2	AHR
AMT		ANGPTL4	C8ORF82	FGF21	ARHGAP24	AGPAT1	AR	GAPDH	XDH	ADARB1	MIR21		GAS2L3	ACTA2	ACSL5	ALDH2	AIMP1	AHRR
AMZ2P1		ANGPTL8	C9ORF72	FGF6	ARHGAP29	AGPAT2	ITCH	MIR132	FAS	ADARB2	ANGPT2		SCGB1A1	ACTB	ACSL6	ALDH3A2	AJAP1	AHSG
ANAPC1		ANK1	CACFD1	FIS1	ARHGAP31	AGPAT4	CLCN5	NOS2	PPARGC1A	ADAT2	VPS13C		CLCA1	ACTB1	ACSM1	ALDH4A1	AJUBA	AIF1
ANAPC10		ANK2	CACNA2D1	FLT1	ARHGAP39	AGPAT5	CFTR	MAPK8	CYP1A2	ADAT3	PRKAR1B		GOLM1	ACTBL2	ACSM2	ALDH5A1	AK1	AIF1L
ANAPC11		ANKEF1	CALCOCO2	FN1	ARHGAP45	AGR2	PRKCSH	TM2D1	IKBKB	ADCK1	BDNF		SUV39H2	ACTC1	ACSM3	ALDH6A1	AK2	AIFM1
ANAPC4		ANKH	CAMK2G	FOLR1	ARHGAP6	AGRN	TUBA4A	BCHE	GCLM	ADCK5	AARS2		VRK1	ACTC1B	ACSS1	ALDH9A1	AK3	AIG1
ANAPC5		ANKHD1	CAMSAP2	FOS	ARHGAP8	AGT	FAS	ADAM17	TFRC	ADCY1	SPR		HERC5	ACTG1	ACSS2	ALDOA	AK4	AIM2
ANG		ANKLE2	CAPN1	FOSL1	ARHGDIA	AGTPBP1	CLU	MAPK1	BIRC5	ADCY10	CASP3		NPNT	ACTG2	ACSS2L	ALDOB	AK5	AIMP1
ANGEL2		ANKMY2	CAPNS1	FOXM1	ARHGDIB	AGTR1	TRIM2	NOS1	MAPK14	ADCY10P1	GNAQ		RMI2	ACTL6A	ACSS3	ALDOC	AKAP1	AJAP1
ANGPTL2		ANKRA2	CARD16	FOXO1	ARHGEF12	AGTR2	GATA3	BPTF	PTGS1	ADCY3	APOA1		DNA2	ACTL6B	ACTA1	ALG10	AKAP12	AJUBA
ANGPTL3		ANKRD10	CASK	FOXO3	ARHGEF25	AGXT	NAGA	PTGS1	INS1	ADCY5	CAV1		MASTL	ACTL7B	ACTA1B	ALG11	AKAP13	AK1
ANGPTL4		ANKRD11	CASP10	FOXP1	ARHGEF4	AGXT2	SGSH	TFCP2	STAT1	ADCY8	H19		PIF1	ACTN1	ACTA2	ALG13	AKAP5	AK2
ANGPTL8		ANKRD12	CASP3	FTH1	ARHGEF5	AHCY	NEAT1	SNAP91	FASLG	ADCYAP1	NOTCH1		OLFML2B	ACTN2	ACTB	ALG14	AKAP6	AK3
ANK2		ANKRD13C-DT	CASP7	FTL	ARHGEF6	AHDC1	CFH	CAST	JUNB	ADCYAP1R1	ALB		SFTPD	ACTN3	ACTB1	ALG3	AKAP8	AK4
ANKEF1		ANKRD16	CASP8	FZD3	ARID1A	AHI1	ERBB4	BDNF	PRKN	ADD1	RHOA		SLC43A3	ACTN4	ACTBL2	ALG6	AKIRIN1	AK5
ANKH		ANKRD22	CASP9	FZD5	ARID4A	AHNAK	CLN5	MTOR	TJP1	ADD2	NRP1		EZH1	ACTR10	ACTC1	ALKBH8	AKIRIN2	AKAP1
ANKHD1		ANKRD26	CAST	G3BP1	ARID5A	AHNAK2	CST3	AKT1	CASP12	ADD3	PDCD10		LRP10	ACTR1A	ACTC1B	ALMS1	AKR1A1	AKAP12
ANKMY2		ANKRD37	CAT	G6PC1	ARL1	AHR	IL1RN	INSR	ABCC2	ADGRA1	TLR4		PBX3	ACTR1B	ACTG1	ALOX12	AKR1B1	AKAP13
ANKRA2		ANKRD42	CAV1	GADD45G	ARL3	AHRR	VEGFA	IL6	CREBBP	ADGRA3	GDF2		CDCA7L	ACTR2	ACTG2	ALOX15	AKR1B10	AKAP5
ANKRD10		ANKRD52	CAV2	GALK1	ARL4D	AHSG	MIR29A	CRH	ABCC1	ADGRB3	AGT		CENPH	ACTR3	ACTL6A	ALOX5	AKR1C1	AKAP6
ANKRD10-IT1		ANKS4B	CBS	GAPDH	ARL6IP4	AIF1	MMP9	EIF2AK2	BBC3	ADGRE1	COMT		TINF2	ACTR8	ACTL6B	ALOX5AP	AKR1C2	AKAP8
ANKRD11		ANLN	CBX3	GCG	ARL8B	AIF1L	LRP1	OLR1	BAD	ADGRE3	LOC129995449		UBE2L3	ACTRT2	ACTL7A	ALPI	AKR1C3	AKIRIN1
ANKRD12		ANP32A	CCDC117	GDF15	ARMC12	AIFM1	CHCHD10	SOD2	TLR2	ADGRF2P	CXCL12		CXCL15	ACTRT3	ACTL7B	ALPK2	AKR1C4	AKIRIN2
ANKRD13C-DT		ANP32E	CCDC6	GDNF	ARMC7	AIG1	LDLR	MAPK3	SERPINE1	ADGRF4	SPG7		GINS3	ACVR1	ACTN1	ALPK3	AKR1D1	AKR1A1
ANKRD16		ANPEP	CCDC9	GH1	ARNT2	AIM1L	EIF2B2	JUN	HSPA9	ADGRG1	AGTR1		SLC7A11	ACVR1B	ACTN2	ALPL	AKR1E2	AKR1B1
ANKRD20A20P		ANTXR2	CCL2	GHRL	ARPC1B	AIM2	SLC2A1	NQO1	COX1	ADGRG4	DAO		GULO	ACVR1C	ACTN3	ALS2	AKR7A2	AKR1B10
ANKRD26		ANXA1	CCL3	GHSR	ARRDC3-AS1	AIMP1	PON1	GRIN1	OCLN	ADGRL1	EPHB4		MAPK14	ACVR2A	ACTN4	ALX4	AKT	AKR1C1
ANKRD37		ANXA11	CCL5	GJA1	ARSA	AIR	PHYH	NGF	NR3C1	ADGRL2	NTRK2		POLD4	ACVR2B-AS1	ACTR10	ALYREF	AKT1	AKR1C2
ANKRD39		ANXA2	CCNA2	GLB1	ARSG	AJAP1	PTGS2	CAPN2	EIF4EBP1	ADGRL3	MMACHC		RAB11FIP4	ACVRL1	ACTR1A	AMACR	AKT1S1	AKR1C3
ANKRD42		ANXA3	CCNB1	GLI1	ARVCF	AJUBA	MMACHC	EIF2S1	AREG	ADGRL4	PPARG		GPM6B	ACY1	ACTR1B	AMBP	AKT2	AKR1C4
ANKS4B		ANXA4	CCND1	GLI2	ARX	AK1	IL10RB	LOC106694315	PPP2CA	ADGRV1	PRPH		PPP1R14A	ACY3	ACTR2	AMBRA1	AKT3	AKR1D1
ANLN		ANXA5	CCNE1	GLO1	ASB2	AK2	HSD17B10	VDAC1	ATF3	ADH1A	ELMO2		HTR4	ACYP1	ACTR3	AMER2	ALAS1	AKR1E2
ANP32A		ANXA6	CCPG1	GLRX	ASF1B	AK3	APOB	CAPN1	CTSD	ADH1B	EWSR1		CD28	ACYP2	ACTR3B	AMMECR1	ALB	AKR7A2
ANP32E		ANXA7	CCSAP	GOT1	ASIC1	AK4	F8	TNFRSF1A	MAP2K1	ADH1C	LMNA		TMC6	ADA	ACTR8	AMMECR1L	ALDH1A1	AKT
ANPEP		ANXA8L1	CD244	GPT	ASIP	AK5	TMEM106B	INS	SLC2A1	ADH4	HSPD1		ACBD3	ADA2	ACTRT2	AMOT	ALDH1A3	AKT1
ANTXR2		ANXA9	CD36	GPX1	ASPRV1	AKAP1	DNAJC5	CYP46A1	NLRP3	ADH5	ATXN1		ARHGAP45	ADAD2-AS1	ACTRT3	AMOTL1	ALDH1B1	AKT1S1
ANXA1		AOC2	CD59	GPX2	ASS1	AKAP12	COMT	CR1	MMP13	ADI1	SELP		TRIM63	ADAM10	ACVR1	AMOTL2	ALDH2	AKT2
ANXA13		AOC3	CDAN1	GPX4	ASTN1	AKAP13	ATP2A1	SLC2A3	TIMP2	ADIPOQ	MEF2C		BORA	ADAM11	ACVR1B	AMPD2	ALDH3A1	AKT3
ANXA2		AOX1	CDC34	GREM1	ASXL2	AKAP19	AARS2	MSR1	FABP4	ADIPOR1	NRAS		PARPBP	ADAM12	ACVR1C	AMPD3	ALDH3A2	ALAS1
ANXA2R		AP1B1	CDC42	GSDMD	ATCAY	AKAP5	APBB1	S100B	SYP	ADIPOR2	CACNA1A		POLD3	ADAM15	ACVR2A	AMPH	ALDH4A1	ALB
ANXA3		AP1G1	CDC42BPB	GSK3B	ATF2	AKAP6	MT-ATP6	CIB1	CRP	ADIRF	STAT3		SERINC3	ADAM17	ACVR2B-AS1	AMT	ALDH5A1	ALDH1A1
ANXA4		AP1M1	CDC42EP4	GSN	ATF4	AKAP8	SERPINA1	CASP9	RUNX2	ADK	MAPK3		AIMP1	ADAM19	ACVRL1	ANAPC1	ALDH6A1	ALDH1A3
ANXA5		AP1M2	CDH13	GSR	ATF5	AKIRIN1	ATXN3	C5AR1	H2AX	ADM	DPP6		HERC6	ADAM1A	ACY1	ANAPC10	ALDH9A1	ALDH1B1
ANXA6		AP1S1	CDH15	GSS	ATF6	AKIRIN2	CCL2	GFAP	VIM	ADM5	ATN1		RAMP2	ADAM1B	ACY3	ANAPC11	ALDOA	ALDH2
ANXA7		AP1S2	CDH3	GTF2I	ATF7	AKR1A1	TNFRSF11A	CASP2	IL17A	ADNP	F2		TXNRD1	ADAM2	ACYP1	ANG	ALDOB	ALDH3A1
AOC2		AP2A1	CDH4	GZMM	ATF7IP	AKR1B1	EIF4G1	TUBB3	HAVCR1	ADNP2	MIR125A		HMGN3	ADAM22	ACYP2	ANGPT2	ALDOC	ALDH3A2
AOC3		AP2M1	CDH5	H2AX	ATG10	AKR1B10	JUP	MAP3K5	FN1	ADORA1	OCLN		PRKCG	ADAM23	ADA	ANGPT4	ALG10	ALDH4A1
AOX1		AP3D1	CDK1	HAGLR	ATG16L1	AKR1C1	MCOLN1	GLRX	PCK1	ADORA2A	NEFL		SPTLC3	ADAM28	ADA2	ANGPTL2	ALG11	ALDH5A1
AOX2P		AP3M2	CDK2	HBA1	ATG16L2	AKR1C2	SIGMAR1	APLP1	BGLAP	ADORA2B	GAS5		MIR3543	ADAM30	ADAD2-AS1	ANGPTL4	ALG13	ALDH6A1
AP1G1		AP5M1	CDK4	HBB	ATG5	AKR1C3	PYGL	MIR29C	GAPDH	ADORA3	VAPB		PPP5C	ADAM33	ADAM10	ANK1	ALG14	ALDH9A1
AP1M1		APAF1	CDK6	HBEGF	ATG7	AKR1C4	EIF2B4	GRIN2A	ERN1	ADPRH	ADIPOQ		ITPA	ADAM5	ADAM11	ANK2	ALG3	ALDOA
AP1M2		APBA3	CDK7	HIBCH	ATM	AKR1D1	HLA-DQB1	MAP2K1	MT2	ADPRS	PIK3CG		MPC1	ADAM8	ADAM12	ANKEF1	ALG6	ALDOB
AP1S1		APBB2	CDKN1A	HIF1A	ATP11A	AKR1E2	IL1A	RTN4	KEAP1	ADRA1A	IL1A		SGO2	ADAM9	ADAM15	ANKH	ALKBH8	ALDOC
AP1S2		APC	CDKN1B	HKDC1	ATP11B	AKR7A2	CHAT	DNM1L	NGF	ADRA1B	FAT4		CCL5	ADAMTS1	ADAM17	ANKHD1	ALMS1	ALG10
AP1S3		APEH	CDKN2A	HMGB1	ATP12A	AKR7L	CRP	CBS	ATG5	ADRA1D	HEXB		KANK4	ADAMTS10	ADAM18	ANKLE2	ALOX12	ALG11
AP3D1		APEX1	CDKN3	HMGCS1	ATP1A2	AKT	IGF1	SYP	PYCARD	ADRA2A	WASHC5		MIS18A	ADAMTS12	ADAM19	ANKMY2	ALOX15	ALG13
AP3M2		APLP1	CDX2	HMOX1	ATP1A4	AKT1	MATR3	CYCS	GOT1	ADRA2B	C19orf12		MIS18BP1	ADAMTS13	ADAM1A	ANKRA2	ALOX15B	ALG14
AP3S1		APOA1	CEACAM1	HNF1A	ATP1B2	AKT1S1	PINK1-AS	CALHM1	F3	ADRA2C	GBE1		STIL	ADAMTS15	ADAM1B	ANKRD11	ALOX5	ALG3
AP5B1		APOA5	CEBPA	HNF1B	ATP2A1	AKT2	NDP	UBQLN1	GSTA4	ADRB1	ABCA1		DAB1	ADAMTS17	ADAM2	ANKRD12	ALOX5AP	ALG6
AP5M1		APOB	CEBPD	HNF4A	ATP2A3	AKT3	AKT1	GRK2	ABCA1	ADRB2	SIRT1		MICAL1	ADAMTS19	ADAM22	ANKRD22	ALPI	ALKBH8
APAF1		APOBEC3B	CEBPG	HP	ATP5G2	ALAS1	STUB1	TUBA1B	IL18	ADRB3	PTPN11		NLRP3	ADAMTS2	ADAM23	ANKRD36	ALPK1	ALMS1
APBA3		APOBEC3G	CEMIP	HPRT1	ATP5MF-PTCD1	ALB	KRAS	BECN1	CXCL1	ADRM1	LRP1		ZWILCH	ADAMTS20	ADAM28	ANKRD37	ALPK2	ALOX12
APBB2		APOC1	CEP162	HSF1	ATP6	ALDH1A1	ERBB2	DHCR24	PENK	ADSL	MME		GDI2	ADAMTS3	ADAM30	ANKRD39	ALPK3	ALOX15
APC		APOC2	CEP170B	HSP90AA1	ATP6V0C	ALDH1A3	EIF2B3	CTNNB1	PRKCD	ADSS1	DLL4		CLGN	ADAMTS4	ADAM33	ANKRD42	ALPL	ALOX15B
APH1A		APOC3	CEP57L1	HSP90B1	ATP6V1B1	ALDH1B1	CTSF	MEOX2	CYP3A4	ADSS2	THBD		MIR155	ADAMTS5	ADAM3A	ANKRD52	ALS2	ALOX5
APH1B		APOE	CERS6	HSPA5	ATP6V1C2	ALDH2	CDK5	NFKB1	CSF2	AEBP1	TSC1		MND1	ADAMTS6	ADAM5	ANKS1A	ALX1	ALOX5AP
APLN		APOF	CFB	HSPA9	ATP6V1G1	ALDH3A1	MIR320A	TUBB	PDGFRB	AEBP2	F5		SLC4A2	ADAMTS7	ADAM8	ANKS4B	ALX4	ALPI
APLP1		APOH	CFLAR	HSPB1	ATP7A	ALDH3A2	MUC1	MAP2	ACACA	AFAP1	FTL		THOP1	ADAMTS7P3	ADAM9	ANLN	ALYREF	ALPK1
APOA1		APOL2	CGB3	HSPD1	ATP8	ALDH4A1	FBN1	HRAS	PLAT	AFAP1L2	NLRP3		GSTM1	ADAMTS8	ADAMTS1	ANO4	AMACR	ALPK2
APOA4		APOL3	CHAF1A	IAPP	ATP8B3	ALDH5A1	CARD11	PLD3	AIF1	AFDN	PECAM1		LARP1B	ADAMTS9	ADAMTS10	ANP32A	AMBP	ALPK3
APOA5		APOLD1	CHCHD3	ICAM1	ATXN1	ALDH6A1	JAG1	PIK3CA	DUSP1	AFF1	PIK3R2		ANGPTL2	ADAMTSL1	ADAMTS12	ANPEP	AMBRA1	ALPL
APOB		APOM	CHD3	ID1	ATXN3L	ALDH9A1	SEC63	MAOB	HSP90AA1	AFF2	CHI3L1		CPD	ADAMTSL2	ADAMTS13	ANTXR2	AMER2	ALS2
APOBEC3B		APP	CHDH	ID3	AURKA	ALDOA	CTSA	PIK3R1	PKM	AFF3	STUB1		SLC47A2	ADAMTSL4	ADAMTS14	ANXA1	AMMECR1	ALX1
APOBEC3G		APPL2	CHEK1	IER5L	AVEN	ALDOB	APC	IRS1	EIF2AK3	AFF4	HGF		AGR2	ADAMTSL5	ADAMTS15	ANXA11	AMMECR1L	ALX4
APOC1		APRG1	CHEK2	IFI44L	AXL	ALDOC	MIR34A	FIS1	ERBB2	AFG1L	EGF		CCN5	ADAP1	ADAMTS17	ANXA2	AMN1	ALYREF
APOC2		AQP1	CHI3L1	IFNG	B3GALNT1	ALG10	SAMHD1	RAF1	THBS1	AFG2A	AGER		GLA	ADAP2	ADAMTS18	ANXA2R	AMOT	AMACR
APOC3		AQP11	CHKA	IGF1	B3GAT1	ALG11	TNFRSF11B	CASP8	SELE	AFG2B	MIR659		RPS8	ADAR	ADAMTS19	ANXA3	AMOTL1	AMBP
APOE		AQP3	CHPT1	IGF1R	B4GALT1	ALG13	HGSNAT	WNT1	FOXO1	AFG3L1P	AKT3		PIMREG	ADARB1	ADAMTS2	ANXA4	AMOTL2	AMBRA1
APOF		AR	CHST8	IGF2	B4GALT5	ALG14	XIAP	NGFR	MYD88	AFG3L2	HMOX1		RPL12	ADARB2	ADAMTS20	ANXA5	AMPD2	AMER2
APOH		ARAF	CHUK	IL17A	BACH2	ALG3	OCRL	CSNK2A1	PMAIP1	AFM	PRDM8		ARAP2	ADAT2	ADAMTS3	ANXA6	AMPD3	AMMECR1
APOLD1		ARCN1	CIBAR1	IL18	BAD	ALG6	HNRNPA2B1	LPL	IL1A	AFP	MAPK14		EPB41L2	ADAT3	ADAMTS4	ANXA7	AMPH	AMMECR1L
APOM		ARF3	CIDEC	IL1B	BAG1	ALKAL2	PDGFB	HMGB1	CS	AGA	GLE1		RFC5	ADCK1	ADAMTS5	ANXA9	AMT	AMN1
APP		ARF4	CIRBP	IL6	BAG2	ALKBH2	TREX1	PIK3C3	CALR	AGAP1	TAF15		CIT	ADCK2	ADAMTS6	AOC3	AMZ2P1	AMOT
APPL2		ARF6	CLDN4	INS	BAG3	ALKBH8	HMOX1	CALM3	IRS1	AGAP2	ACHE		NR3C1	ADCK5	ADAMTS7	AOX1	ANAPC1	AMOTL1
APRG1		ARFGAP1	CLIP1	INS1	BAG4	ALMS1	MT-ND5	EIF2AK3	PINK1	AGAP3	PON3		LPAR6	ADCY1	ADAMTS7P3	AP1B1	ANAPC10	AMOTL2
AQP1		ARFGAP3	CLN5	INSR	BAG5	ALOX12	DARS2	APH1B	PRKCA	AGBL1	EPM2A		SLBP	ADCY10	ADAMTS8	AP1G1	ANAPC11	AMPD2
AQP11		ARFGEF1	CLOCK	IPCEF1	BAHCC1	ALOX15	EIF2B1	CALML5	LPL	AGER	CLN5		BMP1	ADCY10P1	ADAMTS9	AP1M1	ANAPC15	AMPD3
AQP3		ARFGEF2	CNOT2	IREB2	BAIAP2L2	ALOX15B	GATA1	SOD1	MBP	AGFG1	COL1A1		CENPK	ADCY2	ADAMTSL1	AP1M2	ANAPC4	AMPH
AQP7		ARFGEF3	CNOT6L	IRS1	BAK1	ALOX5	ADAR	ITPR1	MT2A	AGFG2	CHRM1		SKA1	ADCY3	ADAMTSL2	AP1S1	ANAPC5	AMT
AR		ARG1	CNOT7	IRS2	BAMBI	ALOX5AP	HFE-AS1	MARK4	BCL2L11	AGGF1	BIN1		DDAH2	ADCY4	ADAMTSL4	AP1S2	ANG	AMZ2P1
ARAF		ARG2	COBLL1	ITGA2B	BASP1	ALPI	ESR1	TTBK1	CYP1A1	AGK	TNFRSF1A		MEF2A	ADCY5	ADAMTSL5	AP2A1	ANGEL2	ANAPC1
ARF3		ARHGAP1	COCH	ITGA5	BATF	ALPK1	SCN1A-AS1	CSF1	ATM	AGL	MIR22		SPP1	ADCY6	ADAP1	AP2M1	ANGPT2	ANAPC10
ARFGAP1		ARHGAP11A	COL12A1	ITGAV	BAX	ALPK2	MIR22	KLC1	NR4A1	AGO1	SLC6A4		TET1	ADCY7	ADAP2	AP3D1	ANGPT4	ANAPC11
ARFGAP3		ARHGAP17	COL1A1	ITGB1	BBC3	ALPK3	SERPINI1	PTPN5	CXCL2	AGO2	GSK3B		NID2	ADCY8	ADAR	AP3M2	ANGPTL1	ANAPC15
ARFGEF1		ARHGAP18	COL1A2	ITGB2	BCHE	ALPL	GCH1	BAD	GPX4	AGO4	NF1		GNAO1	ADCY9	ADARB1	AP5B1	ANGPTL2	ANAPC4
ARFGEF2		ARHGAP19	COL4A6	ITGB3	BCL10	ALS2	CASP3	STMN2	B2M	AGPAT1	AIF1		CXCL1	ADCYAP1	ADARB2	APAF1	ANGPTL3	ANAPC5
ARFGEF3		ARHGAP21	COL8A1	JAK2	BCL11A	ALX1	AIFM1	ERN1	CYP2E1	AGPAT2	NHLRC1		SERINC2	ADCYAP1R1	ADAT2	APBA2	ANGPTL4	ANG
ARG1		ARHGAP27	COMMD9	JUN	BCL2	ALX4	SLC20A2	CSNK1A1L	RAF1	AGPAT3	SCARB2		CD34	ADD1	ADAT3	APBA3	ANGPTL8	ANGEL2
ARG2		ARHGAP29	COPS7B	KCND2	BCL2L1	ALYREF	NCF4	XBP1	SLC3A2	AGPAT4	TWNK		IFI44L	ADD2	ADCK1	APBB2	ANK1	ANGPT2
ARGLU1		ARHGAP44	COQ8B	KCNH2	BCL2L10	AMACR	HRAS	SEMA3A	ADIPOQ	AGPAT5	B2M		GCNT3	ADD3	ADCK2	APC	ANK2	ANGPT4
ARHGAP11A		ARHGAP45	CORO2B	KCNMA1	BCL2L12	AMBP	FOXP3	CLSTN1	MAP3K5	AGPS	ELN		MBL2	ADGB	ADCK5	APEH	ANKH	ANGPTL1
ARHGAP12		ARHGAP5-AS1	COX10	KCNMB1	BCL2L13	AMBRA1	NFKB1	FAS	PRL	AGR2	SERPINF1		OIP5	ADGRA1	ADCY1	APEX1	ANKHD1	ANGPTL2
ARHGAP17		ARHGDIA	COX2	KDR	BCL2L14	AMDHD1	EDNRB	DKK1	CRYAB	AGR3	NIPA1		SORBS2	ADGRA2	ADCY10	APEX2	ANKLE2	ANGPTL3
ARHGAP18		ARHGDIB	COX4	KEAP1	BCL2L2	AMER2	PHKG2	ITPR3	ZFP36	AGRN	BCL2		TBX21	ADGRA3	ADCY10P1	APH1A	ANKMY2	ANGPTL4
ARHGAP19		ARHGEF1	COX4I1	KHK	BCL2L2-PABPN1	AMHR2	ATP1A3	ATF6	HSPD1	AGRP	ASAH1		VSNL1	ADGRB1	ADCY2	APH1B	ANKRA2	ANGPTL8
ARHGAP21		ARHGEF16	COX4I1P1	KIT	BCL3	AMMECR1	SMN1	UQCRC1	FOSL1	AGT	CLU		PRDM2	ADGRB2	ADCY3	APLN	ANKRD1	ANK1
ARHGAP27		ARHGEF28	COX6C	KLF10	BCL6B	AMMECR1L	VPS13A	TMED10	ITGB1	AGTPBP1	SMPD1		SEL1L3	ADGRD1	ADCY4	APLP1	ANKRD10	ANK2
ARHGAP29		ARHGEF3	CPSF7	KLF2	BCL7B	AMN1	SOX10	TTR	TNFRSF1A	AGTR1	SYP		PRIM2	ADGRE1	ADCY5	APOA1	ANKRD11	ANKEF1
ARHGAP4		ARHGEF5	CPT1A	KRT20	BCL9L	AMOT	FGFR3	EXOC3L2	DNM1L	AGTR2	NFKB1		RNF19B	ADGRE2	ADCY6	APOA2	ANKRD12	ANKH
ARHGAP44		ARID1A	CPT2	LACC1	BCLAF1	AMOTL1	TOR1A	CST3	ID1	AHCY	EIF2B5		CREB1	ADGRE4	ADCY7	APOA4	ANKRD16	ANKHD1
ARHGAP45		ARID2	CREB1	LAMP2	BCO1	AMOTL2	SMAD4	LRP6	C3	AHCYL1	MIR29B1		COL5A3	ADGRE5	ADCY8	APOA5	ANKRD22	ANKLE2
ARHGAP5-AS1		ARID4A	CREB3L3	LCP1	BECN1	AMPD2	LPL	RPS27A	MKI67	AHCYL2	IGF1R		TIMP1	ADGRE5B.3	ADCY9	APOB	ANKRD26	ANKMY2
ARHGAP9		ARL13B	CREBBP	LDHA	BEND3	AMPD3	DNM1L	PPIF	SP7	AHDC1	FAS		ARRDC2	ADGRF1	ADCYAP1	APOBEC3G	ANKRD36	ANKRA2
ARHGDIB		ARL15	CREM	LDHB	BEND4	AMPH	TSC1	APBB3	ABCG2	AHI1	FLNA		FBXO30	ADGRF3	ADCYAP1R1	APOC1	ANKRD37	ANKRD1
ARHGEF16		ARL4D	CRIP2	LEF1	BET1L	AMT	GLB1	RTN3	DNMT1	AHNAK	SPP1		GBP1	ADGRF4	ADD1	APOC2	ANKRD42	ANKRD10
ARHGEF28		ARL6	CRP	LENG9	BEX2	AMZ2P1	NTRK1	MCU	PNPLA2	AHNAK2	CLDN5		NFE2L3	ADGRF5	ADD2	APOC3	ANLN	ANKRD11
ARHGEF3		ARL6IP5	CRY1	LEP	BEX3	ANAPC1	NGF	CASP7	TRP53	AHR	CHAT		H2AZ1	ADGRG1	ADD3	APOC4	ANOS1	ANKRD12
ARHGEF5		ARL8B	CRY2	LGR5	BEX4	ANAPC10	MT-ND2	IRS2	CP	AHSA1	HSPB1		OAS3	ADGRG2	ADGB	APOE	ANP32A	ANKRD16
ARID1A		ARLN	CRYBG1	LIF	BFAR	ANAPC11	MIR106B	ATF4	MAOA	AHSG	TYMP		RECK	ADGRG3	ADGRA1	APOF	ANP32E	ANKRD22
ARID2		ARMCX5	CRYBG2	LOXL1	BHLHE22	ANAPC15	FGF23	PITRM1	TNFSF11	AHSP	MIR29A		RHOBTB1	ADGRL1	ADGRA2	APOH	ANPEP	ANKRD26
ARID4A		ARNT	CSPP1	LPL	BHLHE40	ANAPC4	NR4A2	DDIT3	GSN	AICDA	MIR210		BDNF	ADGRL1-AS1	ADGRA3	APOL2	ANTXR2	ANKRD36
ARL13B		ARPC1B	CTDSPL2	LRRC26	BHMT	ANAPC5	MFSD8	FOXO3	ABCB1	AIDA	RBM8A		EDN1	ADGRL2	ADGRB1	APOL3	ANXA1	ANKRD37
ARL15		ARPC2	CTNNA3	LRRN1	BHMT2	ANG	LOC107133510	APBA3	ELK1	AIF1	GCDH		RPS12	ADGRL3	ADGRB2	APOL6	ANXA11	ANKRD39
ARL4A		ARPC3	CTNNB1	LY96	BID	ANGEL2	CAV3	IKBKB	NFKBIB	AIFM1	HTR2A		DEPDC1B	ADGRL4	ADGRB3	APOM	ANXA2	ANKRD42
ARL4D		ARPC4	CTNND1	MAFA	BIK	ANGPT2	ATM	SLC1A2	KYNU	AIFM3	FN1		NCAPG2	ADGRV1	ADGRD1	APP	ANXA2R	ANKRD52
ARL6		ARPC5	CTR9	MAP1LC3B	BIRC2	ANGPT4	COL2A1	MT-ND4	LIF	AIM2	MYORG		RPS15	ADH1A	ADGRE1	APPL2	ANXA3	ANKS1A
ARL6IP5		ARRB1	CTTN	MAP2K1	BIRC3	ANGPTL1	FLNA	STH	TIMP1	AIMP1	SMAD3		C12ORF73	ADH1B	ADGRE2	APRG1	ANXA4	ANKS4B
ARLN		ARRDC2	CXCL10	MAP2K2	BIRC5	ANGPTL2	PRDM8	HMOX1	MFN2	AIMP2	LEP		GINS1	ADH1C	ADGRE3	AQP1	ANXA5	ANLN
ARMC10		ARRDC3	CXCL2	MAP2K6	BLK	ANGPTL3	MIR29B1	LIPC	NFE2L1	AIP	MASP2		HK2-DT	ADH4	ADGRE4	AQP11	ANXA6	ANO4
ARMCX5		ARSA	CXCL3	MAP3K1	BLM	ANGPTL4	GNS	GRIN2D	TNFRSF10B	AIRE	GJA1		ITGAX	ADH5	ADGRE5	AQP3	ANXA7	ANOS1
ARMS2		ARSG	CXCL5	MAP3K5	BLNK	ANGPTL8	BRCA1	VDAC2	EDN1	AJM1	MMP1		STAT4	ADH7	ADGRE5B.3	AQP4	ANXA8L1	ANP32A
ARNT		ARSL	CXCL8	MAPK1	BMAL1	ANK1	MIR210	NTRK1	AR	AK1	NPPA		CASP10	ADH8B	ADGRF1	AQP7	AOC2	ANP32E
ARPC2		ART4	CXCR4	MAPK14	BMERB1	ANK2	RNASEH2C	RELA	ITGAM	AK2	PRKCG		FAM43A	ADI1	ADGRF2P	AR	AOC3	ANPEP
ARPC4		ARV1	CXXC5	MAPK3	BMF	ANKEF1	KIF5A	APAF1	ALOX5	AK3	NEAT1		KNTC1	ADIG	ADGRF3	ARAF	AOX1	ANTXR2
ARPIN		ARVCF	CYB5R2	MAPK8	BMP1	ANKH	XPR1	SAA1	CCNE1	AK4	MFSD8		PDCD6IP	ADIPOQ	ADGRF4	ARC	AP1B1	ANXA1
ARRB1		ASAH1	CYBB	MAPK9	BMP2	ANKHD1	SCN5A	PPP3CA	IL6ST	AK5	SERPINC1		BMPR2	ADIPOR1	ADGRF5	ARCN1	AP1G1	ANXA11
ARRDC2		ASAP2	CYCS	MAPT	BMP4	ANKLE2	SMAD3	VLDLR	LDHA	AK8	ATXN3		DCK	ADIPOR2	ADGRG1	ARF3	AP1M1	ANXA2
ARRDC3		ASB16-AS1	CYLD	MBOAT4	BMPR1A	ANKMY2	RMRP	SLC30A6	MT1	AKAP1	BAX		RIPK2	ADIRF	ADGRG2	ARF4	AP1M2	ANXA2R
ARSA		ASB2	CYP1A1	MCP1	BNC1	ANKRA2	PPARG	IAPP	CXCL5	AKAP10	ALDH18A1		MIR466	ADIRF-AS1	ADGRG3	ARF6	AP1S1	ANXA3
ARSG		ASB9	CYP1A2	MDH1	BNIP2	ANKRD1	PRF1	RYR3	HP	AKAP11	APOB		RPS7	ADK	ADGRG4	ARFGAP1	AP1S2	ANXA4
ARSK		ASCC3	CYP20A1	MFF	BNIP3	ANKRD10	ABCA3	ABCA1	PPP1R15A	AKAP12	MIR143		GHRL	ADM	ADGRL1	ARFGAP3	AP1S3	ANXA5
ARSL		ASCL1	CYP24A1	MFN1	BNIP3L	ANKRD10-IT1	C19orf12	PRDX2	PRKAA1	AKAP13	BACE1		IFI6	ADM2	ADGRL1-AS1	ARFGEF1	AP2A1	ANXA6
ART4		ASF1B	CYP26A1	MFN2	BOD1L1	ANKRD11	ACTA2	NDUFB8	BCL3	AKAP17A	CHRNB4		COLEC12	ADM5	ADGRL2	ARFGEF2	AP2M1	ANXA7
ARV1		ASGR1	CYP26B1	MIEF2	BOK	ANKRD12	NF1	SNRNP70	HAMP	AKAP5	TIMP1		KIF18A	ADNP	ADGRL3	ARFGEF3	AP3D1	ANXA8L1
ARVCF		ASMTL-AS1	CYP2A6	MIR106B	BOLA2B	ANKRD13C-DT	STAT1	MAPK9	NOX4	AKAP6	CFAP410		TRPV4	ADO	ADGRL4	ARG1	AP3M2	ANXA9
ASAH1		ASNS	CYP2B6	MIR122	BPTF	ANKRD16	VDR	SNCG	NGFR	AKAP8	FBN1		CRIM1	ADORA1	ADGRV1	ARG2	AP3S1	AOC2
ASAP2		ASPH	CYP2C18	MIR1231	BRAF	ANKRD20A20P	PCSK9	ANKS1B	QKI	AKAP8L	APTX		CASP9	ADORA2A	ADH1A	ARGLU1	AP5B1	AOC3
ASAP3		ASPHD1	CYP2C19	MIR133A1	BRE	ANKRD22	NRAS	SAA2	RB1	AKAP9	ADAR		SPDL1	ADORA2B	ADH1B	ARHGAP1	AP5M1	AOX1
ASB16-AS1		ASPM	CYP2C8	MIR141	BRINP2	ANKRD26	RNF213	NOX1	PECAM1	AKIP1	CCN2		ANTXR2	ADORA3	ADH1C	ARHGAP12	APAF1	AP1B1
ASB2		ASPRV1	CYP2C9	MIR142	BST1	ANKRD36	UBE3A	TUBB2A	EIF4E	AKNAD1	LPL		CENPU	ADPGK	ADH4	ARHGAP17	APBA2	AP1G1
ASB9		ASPSCR1	CYP2E1	MIR145	BTBD8	ANKRD37	TLR2	CHUK	ODC1	AKR1A1	PLAT		EHMT2	ADPRH	ADH5	ARHGAP18	APBA3	AP1M1
ASCC3		ASRGL1	CYP3A4	MIR146	BTC	ANKRD39	HLA-B	GNAQ	CD44	AKR1B1	FMR1		GPC1	ADPRHL1	ADH7	ARHGAP19	APBB2	AP1M2
ASF1A		ASS1	CYP4A11	MIR146A	BTG1	ANKRD42	PGK1	LRRK2	MAPK11	AKR1B10	MIR26B		IMPA2	ADPRM	ADH8B	ARHGAP21	APC	AP1S1
ASF1B		ASTE1	CYP4A22	MIR148A	BTG2	ANKRD52	CXCL8	LRP5	APOB	AKR1C1	BMPR2		TGFBR3	ADPRS	ADI1	ARHGAP24	APCDD1L	AP1S2
ASGR1		ASXL1	CYP4F12	MIR200C	BTG3	ANKRD9	MIR21	GAP43	SOX9	AKR1C3	TMEM230		CACNA1A	ADRA1A	ADIG	ARHGAP29	APEH	AP1S3
ASNS		ATF1	CYP7A1	MIR203A	BTN2A2	ANKS1A	ALB	FRMD4A	FOSB	AKR1C4	SMAD2		CDCA7	ADRA1B	ADIPOQ	ARHGAP31	APEX1	AP2A1
ASPH		ATF2	CYP8B1	MIR217	BTN3A1	ANKS4B	RNASEH2B	RELN	GRIN1	AKR1C8	TGFBR1		GUCY1B1	ADRA1D	ADIPOR1	ARHGAP39	APEX2	AP2M1
ASPHD1		ATF3	CYTL1	MIR23	BTN3A2	ANLN	CARD9	DNMBP	ARG1	AKR1E2	OPA1		H2BC21	ADRA2A	ADIPOR2	ARHGAP45	APH1A	AP3D1
ASPM		ATF4	DAAM2	MIR23B	BUB1B	ANO4	MECP2	KIF5A	LCAT	AKR7A2	CTLA4		ABHD4	ADRA2B	ADIRF	ARHGAP9	APH1B	AP3M2
ASPRV1		ATF6	DAB2	MIR3142HG	BUD31	ANOS1	MIR107	PPID	LDHB	AKR7A3	CREB1		CD163	ADRA2C	ADIRF-AS1	ARHGDIA	APLN	AP3S1
ASPSCR1		ATF6B	DAB2IP	MIR3175	BYSL	ANP32A	BCHE	DVL1	CASP4	AKT1	TJP1		F13A1	ADRB1	ADK	ARHGDIB	APLP1	AP5B1
ASRGL1		ATF7IP	DAO	MIR3185	C11ORF96	ANP32D	MIR26B	PIK3R4	CALCA	AKT1S1	FBLN5		LRP2	ADRB2	ADM	ARHGEF1	APOA1	AP5M1
ASS1		ATG12	DAPK1	MIR32	C12ORF75	ANP32E	MEG3	APOC1	CCN2	AKT2	ECE1		METRNL	ADRB3	ADM2	ARHGEF12	APOA2	APAF1
ASTE1		ATG13	DBN1	MIR34A	C16ORF78	ANPEP	ASAH1	DLST	BIRC3	AKT3	MGP		ORC6	ADRM1	ADM5	ARHGEF2	APOA4	APBA2
ASXL1		ATG14	DBNL	MIR34AHG	C19ORF33	ANTXR2	BCYRN1	PCMT1	CKB	ALAD	MAPK8		PSRC1	ADSL	ADNP	ARHGEF28	APOA5	APBA3
ASXL2		ATG16L1	DCAF4	MIR3613	C1ORF210	ANXA1	SBF1	SLC8A2	MMP10	ALAS1	IDH1		RAMP1	ADSS1	ADNP2	ARHGEF5	APOB	APBB2
ATAD2		ATG16L2	DDC	MIR378H	C1QA	ANXA11	MIR93	KIF5C	CAV1	ALB	TPP1		CFI	ADSS2	ADO	ARHGEF6	APOBEC3B	APC
ATF1		ATG2A	DDIT3	MIR4433A	C1QTNF7	ANXA13	ATXN2	MAP1B	CYP27A1	ALCAM	IDS		SLC7A8	ADTRP	ADORA1	ARID1A	APOBEC3G	APCDD1L
ATF2		ATG3	DDX1	MIR4505	C1R	ANXA2	LCAT	PRDX1	PGK1	ALDH16A1	MAP2K2		SMC2	AEBP1	ADORA2A	ARID2	APOC1	APEH
ATF3		ATG5	DDX17	MIR4674	C1S	ANXA2R	GNB4	GAL	TXNRD1	ALDH18A1	PCSK9		TDO2	AEBP2	ADORA2B	ARID5A	APOC2	APEX1
ATF4		ATG7	DDX20	MIR4689	C20ORF203	ANXA3	POMGNT1	SLC39A1	FGF2	ALDH1A1	PLAUR		DIAPH3	AEN	ADORA3	ARL1	APOC3	APEX2
ATF6		ATIC	DDX24	MIR4707	C20ORF96	ANXA4	CETP	LRP8	HSP90B1	ALDH1A2	STAT1		HILPDA	AEP1	ADPGK	ARL13B	APOC4	APH1A
ATF6B		ATL1	DDX47	MIR4741	C2ORF42	ANXA5	PCCA	SLC25A4	ITGAV	ALDH1B1	SPART		KL	AF357428	ADPRH	ARL3	APOE	APH1B
ATF7IP		ATL2	DDX50	MIR483	C2ORF49	ANXA6	EIF2AK3	PPP3CB	PRKCE	ALDH1L1	TGFBR2		STX3	AFAP1	ADPRHL1	ARL4D	APOF	APLN
ATG12		ATL3	DECR1	MIR5189	C3	ANXA7	HSPD1	NEFL	HBEGF	ALDH1L2	USP18		CREB5	AFAP1L1	ADPRM	ARL6IP4	APOH	APLP1
ATG13		ATM	DEPDC1	MIR664B	C3ORF18	ANXA8L1	KIT	KRAS	HSPA1L	ALDH2	SDHB		MELK	AFDN	ADPRS	ARL6IP5	APOL2	APOA1
ATG14		ATP13A1	DEPDC5	MIR6789	C3ORF52	ANXA9	PTPN11	CALM1	CYBB	ALDH3A2	BMP2		PEG10	AFF1	ADRA1A	ARL8B	APOL3	APOA2
ATG16L1		ATP1A1	DERL1	MIR6850	C3ORF62	AOC2	NFE2L2	DLG4	SERPINE2	ALDH4A1	GLB1		CASP1	AFF2	ADRA1B	ARMC7	APOLD1	APOA4
ATG16L2		ATP1B3	DGAT1	MIR7110	C3ORF85	AOC3	ADIPOQ	TUBB4A	HNF4A	ALDH5A1	VLDLR		GSDME	AFF3	ADRA1D	ARMCX5	APOM	APOA5
ATG2A		ATP23	DGAT2	MKI67	C4A	AOX1	FA2H	MIR101-1	PTGES	ALDH6A1	GSN		FANCI	AFF4	ADRA2A	ARNT	APP	APOB
ATG3		ATP2A1	DGCR8	MLXIP	C4B	AOX2P	C3	NTRK2	BAK1	ALDH7A1	ALOX5AP		FETUB	AFG2A	ADRA2B	ARNT2	AQP1	APOBEC3B
ATG5		ATP2B1	DGLUCY	MMP1	C4BPA	AP1B1	MAPK1	PPARG	DRD2	ALDH7A1P1	KCNMA1		FOXA1	AFG2B	ADRA2C	ARPC1B	AQP11	APOBEC3G
ATG7		ATP2B4	DHCR24	MMP14	C4B_2	AP1G1	AGER	TRAF2	SCD1	ALDH8A1	NFE2L2		SPON1	AFG3L1	ADRB1	ARPC2	AQP3	APOC1
ATL1		ATP5F1A	DHDDS	MMP2	C5	AP1M1	SNHG14	CHRM1	SELENOP	ALDH9A1	MIR128-1		RAP1A	AFG3L1P	ADRB2	ARPC4	AQP4	APOC2
ATL2		ATP5F1B	DHX29	MMP9	C5AR1	AP1M2	DPP6	HTT	COX4I1	ALDOA	MIR34A		DTL	AFG3L2	ADRB3	ARRB1	AQP7	APOC3
ATM		ATP5F1D	DIABLO	MPO	C6ORF118	AP1S1	PSENEN	STOX1	SPHK1	ALDOB	GM2A		MAPK13	AFM	ADRM1	ARSA	AR	APOC4
ATOH8		ATP5F1E	DIAPH1	MPV17	C6ORF47	AP1S2	INSR	CTNNA3	TNFAIP3	ALDOC	BCHE		LY6E	AFP	ADSL	ARSL	ARAF	APOE
ATOSA		ATP5IF1	DIAPH2	MT1A	C8ORF58	AP1S3	MIR155	LMNA	RAC1	ALG1	HSD17B10		ESCO2	AFTPH	ADSS1	ART4	ARAP2	APOF
ATOX1		ATP5MC1	DIO1	MT2A	C8ORF82	AP2A1	CLCNKB	CSNK2A2	PRKCB	ALG10	LDLR		RPL10A	AFTPHA	ADSS2	ARV1	ARC	APOH
ATP13A1		ATP5MD	DIO2	MT3	C9ORF153	AP2M1	F2	ATP2A2	CBS	ALG11	OLR1		ACKR3	AGA	ADTRP	ARVCF	ARCN1	APOL2
ATP1A1		ATP5MF-PTCD1	DIO3	MTOR	C9ORF84	AP3D1	LOC106694315	TUBB4B	TNFRSF11B	ALG12	PCNA		ALDH1L1	AGAP1	AEBP1	ARX	ARF3	APOL3
ATP1B3		ATP5PB	DIP2B	MUC5AC	CA14	AP3M2	MLC1	PZP	ABCG1	ALG13	ADAM10		CYCS	AGAP11	AEBP2	ASAH1	ARF4	APOL6
ATP23		ATP5PD	DIP2C	MYBL2	CA3	AP3S1	TTN	AZIN2	SIRT3	ALG14	MIRLET7I		CXCL11	AGAP12P	AEN	ASAP3	ARF6	APOLD1
ATP2A1		ATP5PF	DIP2C-AS1	MYC	CA4	AP5B1	MIR15A	ADAM19	ACO2	ALG2	NOX4		HHEX	AGAP2	AEP1	ASB2	ARFGAP1	APOM
ATP2B1		ATP5PO	DKC1	MYLK	CA9	AP5M1	SMAD6	VDAC3	MMP7	ALG3	RPS27A		KIF20B	AGAP3	AF357428	ASB9	ARFGAP3	APP
ATP2B3		ATP6AP2	DLK2	MYO1F	CABP4	APAF1	CYLD	KIDINS220	JAK2	ALG5	INSR		RFC3	AGAP9	AFAP1	ASCC3	ARFGEF1	APPL2
ATP5F1A		ATP6V0B	DMXL1	NAMPT	CACHD1	APBA2	PROM1	CALM2	SCD	ALG6	CRH		SHCBP1	AGBL1	AFAP1L1	ASCL1	ARFGEF2	APRG1
ATP5F1B		ATP6V0D2	DNAJB6	NAPA	CACNA1B	APBA3	FGFR1	TUBA1C	TOP2A	ALG8	EGILA		TGFB1I1	AGBL2	AFAP1L2	ASGR1	ARFGEF3	AQP1
ATP5F1E		ATP6V0E2	DNAJC15	NAT2	CACNA1C	APBB2	TBP	PM20D1	MME	ALG9	KNG1		ARHGAP11A	AGBL5	AFDN	ASH1L	ARG1	AQP11
ATP5IF1		ATP6V1A	DNAJC6	NCF1	CACNA1D	APC	BLMH	TUBB2B	TGFBR1	ALK	IDH2		CAVIN2	AGER	AFF1	ASIC1	ARG2	AQP3
ATP5MC1		ATP6V1B2	DNM1	NCOR1	CACNA1E	APCDD1L	DNMT1	CTH	ALDOA	ALKBH1	JAK2		FAM83D	AGFG1	AFF2	ASNS	ARGLU1	AQP4
ATP5MC3		ATP6V1C1	DNM1L	ND4	CACNA1F	APEH	JAK2	PSMD4	TGFBR2	ALKBH3	CHCHD2		IDO1	AGFG2	AFF3	ASPH	ARHGAP1	AQP7
ATP5MD		ATP6V1E1	DNM3	NDRG2	CACNA1G	APEX1	CACNA1G	PLA2G3	EP300	ALKBH6	CSF1		TRADD	AGGF1	AFF4	ASPHD1	ARHGAP11A	AR
ATP5ME		ATP6V1E2	DNMT1	NEURL1B	CACNA1H	APEX2	CXCR4	TUBA1A	F2R	ALKBH7	MIR106B		GNAI1	AGK	AFG1L	ASPM	ARHGAP17	ARAF
ATP5MG		ATP7A	DOCK7	NFE2L1	CACNA2D1	APH1A	SLC12A1	PRKN	PPP1CA	ALKBH8	FGF23		SERPINE1	AGL	AFG2A	ASPRV1	ARHGAP18	ARAP2
ATP6		ATP7B	DOK4	NFE2L2	CACNA2D2	APH1B	REN	PSMC4	TSC22D1	ALLC	SRC		CEP55	AGMAT	AFG2B	ASPSCR1	ARHGAP19	ARC
ATP6AP1L		ATP8B1	DOT1L	NFKB1	CACNA2D3	APLN	NEFH	BCL2L11	LITAF	ALMS1	RNF213		GVIN-PS2	AGO1	AFG3L1	ASRGL1	ARHGAP21	ARCN1
ATP6V0B		ATP9A	DPF2	NFKBIA	CACNA2D4	APLP1	SERPINE1	TUBB6	APOA1	ALOX12	HSP90AA1		KLRA14-PS	AGO2	AFG3L1P	ASS1	ARHGAP24	ARF3
ATP6V0E2		ATPAF2	DPP9	NGF	CACNB1	APOA1	MAP2K1	SLC18A3	HMGCR	ALOX15	MFN2		MIR1323	AGO3	AFG3L2	ASTN1	ARHGAP27	ARF4
ATP6V1C1		ATR	DST	NICOL1	CACNB2	APOA2	SH2D1A	YWHAE	LHB	ALOX5	FAM171A2		MIR2115	AGO4	AFM	ASXL1	ARHGAP29	ARF6
ATP6V1E2		ATXN2	DTL	NKX6-1	CACNB4	APOA4	SLC6A4	TUBA8	CDKN1B	ALOX5AP	CLN8		TMT1A	AGPAT1	AFP	ASXL2	ARHGAP31	ARFGAP1
ATP7A		ATXN2L	DUOX2	NLRP3	CACNG4	APOA5	BCL2	CREB1	IL12B	ALPG	RAC1		UBE2T	AGPAT2	AFTPH	ATCAY	ARHGAP39	ARFGAP3
ATP7B		ATXN3	DUOXA2	NNT	CACNG5	APOB	PRKAR1B	CDK5RAP2	ATF4	ALPI	SNORD118		GRB2	AGPAT3	AFTPHA	ATF1	ARHGAP4	ARFGEF1
ATP8		AUH	DYNC1H1	NOS1	CACNG6	APOBEC3B	IL23R	DERL1	CXCR4	ALPK2	MAOA		NABP1	AGPAT4	AGA	ATF2	ARHGAP44	ARFGEF2
ATP8B1		AURKA	DYNC1I1	NOS2	CACNG7	APOBEC3G	HSPG2	SLC25A5	SOCS3	ALPK3	SOD2		NR2F2	AGPAT4-IT1	AGAP1	ATF3	ARHGAP45	ARFGEF3
ATP9A		AURKB	DYNC1LI1	NOS3	CADM1	APOC1	CREBBP	KIF5B	LCN2	ALPL	ATP7A		E2F7	AGPAT5	AGAP11	ATF4	ARHGAP6	ARG1
ATPAF1		AUTS2	DYNC1LI2	NOX1	CADM3	APOC2	ALPL	UCHL1	CXCL12	ALPP	ATM		SLC7A7	AGPAT9	AGAP12P	ATF5	ARHGAP8	ARG2
ATR		AXIN2	E2F1	NOX4	CADPS	APOC3	HMBS	VSNL1	KRT5	ALS2	MMP3		TCF19	AGPS	AGAP2	ATF6	ARHGAP9	ARGLU1
ATRX		AXL	E2F3	NOX5	CALB2	APOC4	CASP8	APC	FOXO3	ALX4	DNAJC13		FOXA2	AGR2	AGAP3	ATF6B	ARHGDIA	ARHGAP1
ATXN2		B2M	E2F4	NPHS1	CALD1	APOE	RNASEH2A	SEPTIN1	S100B	ALYREF	CXCL10		GSK3B	AGR3	AGAP9	ATF7	ARHGDIB	ARHGAP11A
ATXN3		B3GALT6	E2F7	NPR1	CALN1	APOF	MT-CYB	ATP2A1	ATG7	AMACR	AKT2		IMPDH2	AGRN	AGBL1	ATF7IP	ARHGEF1	ARHGAP12
AUH		B3GAT3	E2F8	NQO1	CAMK1D	APOH	VPS13C	GRIA1	APAF1	AMBN	SYK		NASP	AGRP	AGBL2	ATG10	ARHGEF12	ARHGAP17
AURKA		B3GLCT	EBPL	NR0B2	CAMKK1	APOL2	PRRT2	MAP2K7	XIAP	AMBP	NPPB		PRIM1	AGT	AGBL5	ATG12	ARHGEF16	ARHGAP18
AURKB		B4GALNT1	ECH1	NR1H3	CAMKMT	APOL3	FASLG	PARK7	CDH2	AMBRA1	MIR93		RETN	AGTPBP1	AGER	ATG13	ARHGEF2	ARHGAP19
AUTS2		B4GALT4	ECHS1	NR1H4	CAMKV	APOL6	CRB1	PSMD2	PIK3R1	AMD1	FASLG		ADGRG1	AGTR1	AGFG1	ATG14	ARHGEF28	ARHGAP21
AVEN		B4GALT5	EDC3	NR1I2	CAMSAP2	APOLD1	MMP1	LDLR	IRS2	AMDHD2	ITPR1		AKT1	AGTR1A	AGFG2	ATG16L1	ARHGEF3	ARHGAP24
AVIL		BAAT	EDN1	NR1I3	CANX	APOM	LOC106099062	DCHS2	PTEN	AMER1	MIR320A		IL1A	AGTR1B	AGGF1	ATG2A	ARHGEF5	ARHGAP27
AXIN2		BACE1	EDNRA	NR2F1	CAPN1	APP	BIN1	APOD	APEX1	AMER2	ATL1		AGT	AGTR2	AGK	ATG3	ARHGEF6	ARHGAP29
AXL		BAD	EEF1D	NR2F6	CAPN11	APPL2	AGT	CSNK1E	CDKN2A	AMFR	PRF1		SORT1	AGTRAP	AGL	ATG5	ARID1A	ARHGAP31
AZGP1		BAG2	EFEMP1	NTRK1	CAPN13	APRG1	HNF1B	TUBAL3	HSPA8	AMIGO1	SNX14		GINS2	AGXT	AGMAT	ATG7	ARID2	ARHGAP39
B2M		BAG3	EFHD2	NTRK2	CAPN14	AQP1	MIRLET7I	CSNK2B	PER2	AMIGO2	MECP2		SPRY4	AGXTB	AGO1	ATIC	ARID4A	ARHGAP4
B3GALT2		BAG4	EFNA1	NTS	CAPN2	AQP11	GM2A	SLC25A6	PC	AMIGO3	PRKAR1A		TRIP13	AHCTF1	AGO2	ATL1	ARID5A	ARHGAP44
B3GALT5		BAIAP2	EGF	NUPR1	CAPN6	AQP3	COL4A4	CH25H	COL3A1	AMMECR1	MIR126		TSC2	AHCY	AGO3	ATL3	ARL1	ARHGAP45
B3GALT6		BAK1	EGFR	OCLN	CAPN9	AQP4	DLD	PSMA7	COL7A1	AMMECR1L	GRIN2A		CHRM1	AHCYL1	AGO4	ATM	ARL13B	ARHGAP6
B3GAT3		BAMBI	EGLN1	OGA	CAPS2	AQP7	IL18	HSPA5	MAP1LC3A	AMOT	CETP		IER5	AHCYL2	AGPAT1	ATOSA	ARL15	ARHGAP8
B3GLCT		BANK1	EGR1	OLR1	CARD10	AR	MMP2	TSPO	ALAD	AMOTL1	CYBB		MIR3654	AHDC1	AGPAT2	ATOX1	ARL3	ARHGAP9
B4GALNT1		BARD1	EHHADH	OPA1	CARD11	ARAF	S100B	MAPK10	ANXA5	AMOTL2	IL1RN		MIR6722	AHI1	AGPAT3	ATP11B	ARL4A	ARHGDIA
B4GALT1		BASP1	EID2	P4HA1	CARD14	ARAP2	CDKN2A	PSMA5	KLF6	AMPD1	SP1		MT3	AHNAK	AGPAT4	ATP12A	ARL4D	ARHGDIB
B4GALT4		BAX	EIF2AK2	PAIP2	CARD16	ARC	MTR	SNAP25	ITGA5	AMPD2	DNM1L		RAD51AP1	AHNAK2	AGPAT4-IT1	ATP13A1	ARL6	ARHGEF1
BAAT		BAZ1A	EIF2AK3	PARP1	CARD18	ARCN1	SERPINA3	PSMB6	FKBP5	AMPD3	TGFB2		SMC4	AHR	AGPAT5	ATP1A1	ARL6IP4	ARHGEF12
BACE1		BAZ2B	EIF2S1	PC	CARD6	ARF3	RPE65	PSMC1	MXD1	AMPH	IL4		NCOR2	AHR1B	AGPAT9	ATP1A2	ARL6IP5	ARHGEF16
BAD		BBS12	EIF4B	PCDHGA1	CARD8	ARF4	PEX7	MAP2K2	ACP5	AMT	JUN		IFNB1	AHR2	AGPS	ATP1A4	ARL8B	ARHGEF2
BAG1		BBS2	EIF4EBP1	PCK1	CARD9	ARF6	XIST	MALRD1	INSIG1	AMY1A	NFKBIA		PDLIM1	AHRR	AGR2	ATP1B2	ARLN	ARHGEF28
BAG2		BBS4	EIF5B	PCK2	CASP1	ARFGAP1	BRCA2	DVL3	NCF2	AMY1B	XK		CDCA2	AHRRA	AGR3	ATP1B3	ARMC10	ARHGEF3
BAG3		BBS5	EIPR1	PCNA	CASP10	ARFGAP3	MT-ND4	COX5A	MAP2	AMY2A	CTSA		FAS	AHRRB	AGRN	ATP23	ARMC7	ARHGEF5
BAG4		BBS9	ELAPOR2	PDHA1	CASP14	ARFGEF1	SLC2A2	PLCB4	TPD52L1	AMY2B	REEP1		GRB10	AHSA1	AGRP	ATP2A1	ARMCX5	ARHGEF6
BAIAP2-DT		BCAM	ELMOD3	PDK1	CASP2	ARFGEF2	SPATA22	PSMC3	XAF1	ANAPC1	VHL		ESPL1	AHSA1A	AGT	ATP2A3	ARMS2	ARID1A
BAIAP2L1		BCAP31	ELOVL5	PDX1	CASP3	ARFGEF3	RNF216	RCAN1	GSTP1	ANAPC10	SST		NCAPG	AHSA2	AGTPBP1	ATP2B1	ARNT	ARID2
BAK1		BCAR1	ELOVL6	PEBP1	CASP4	ARG1	TWNK	GOLGA2	DUSP5	ANAPC11	CCL5		OXT	AHSG	AGTR1	ATP2B4	ARNT2	ARID4A
BAMBI		BCAR3	EMSY	PECAM1	CASP5	ARG2	ELANE	PVALB	ARNT	ANAPC13	XRCC4		SDC2	AHSP	AGTR1A	ATP5F1A	ARPC1B	ARID5A
BANK1		BCAT1	ENDOG	PF4	CASP6	ARGLU1	CCR5	PSMD3	TIPARP	ANAPC7	ERCC8		CXCR2	AIDA	AGTR1B	ATP5F1B	ARPC2	ARL1
BARD1		BCKDHA	ENO2	PGF	CASP7	ARHGAP1	PTPN22	PSMA3	ATOX1	ANG	CSTB		FBXO5	AIF1	AGTR2	ATP5F1D	ARPC3	ARL13B
BARHL1		BCKDHB	ENO3	PIK3CA	CASP8	ARHGAP11A	MYORG	PSMA1	SRXN1	ANGPT1	WFS1		KIF15	AIF1L	AGTRAP	ATP5F1E	ARPC4	ARL15
BAX		BCKDK	ENOPH1	PIK3R1	CASP8AP2	ARHGAP12	OPA1	GLUL	IER3	ANGPT2	CX3CL1		P4HA1	AIFM1	AGXT	ATP5IF1	ARPC5	ARL3
BAZ1A		BCL2	EP300	PIK3R2	CASP9	ARHGAP17	IL2RA	HM13	SP1	ANGPT4	CHRNA3		KMT2A	AIFM2	AGXTB	ATP5MC3	ARPIN	ARL4A
BAZ2B		BCL2A1	EPB41	PIK3R3	CASZ1	ARHGAP18	ICAM1	SLC1A3	C4B	ANGPTL2	KLF4		SERTAD1	AIFM3	AHCTF1	ATP5ME	ARRB1	ARL4D
BBC3		BCL2L1	EPHA4	PIM1	CAT	ARHGAP19	STING1	PSMD8	CSF1	ANGPTL4	HMGCR		SLC16A6	AIFM4	AHCY	ATP5MG	ARRDC2	ARL6
BBS12		BCL2L11	EPHB4	PINK1	CATSPERD	ARHGAP21	ABCB1	PSMB4	FSHB	ANGPTL7	MYH11		SMOX	AIG1	AHCYL1	ATP5PB	ARRDC3	ARL6IP4
BBS2		BCL2L14	ERCC1	PKLR	CAV1	ARHGAP24	SCARB2	PSMD9	AKR1B1	ANK1	NAGLU		GTSE1	AIM2	AHCYL2	ATP5PD	ARSA	ARL6IP5
BBS4		BCL2L15	ERGIC3	PKM	CAV2	ARHGAP27	ENO3	CASP6	DRD1	ANK2	GIGYF2		IER2	AIMP1	AHDC1	ATP5PF	ARSG	ARL8B
BBS5		BCL2L2	ERICH4	PLAT	CAV3	ARHGAP29	GNAS	WNT2B	GCK	ANK3	SOS1		RHOC	AIMP2	AHI1	ATP5PO	ARSL	ARLN
BBS9		BCLAF1	ERLIN1	PLAU	CBL	ARHGAP31	THAP1	PSMD1	PRDX6	ANKEF1	MIR107		SPAG5	AIP	AHNAK	ATP6AP2	ART4	ARMC10
BCAM		BCOR	ERN1	PLEKHG4B	CBLB	ARHGAP39	PNKD	PSMA6	STC2	ANKFY1	MIR132		CDC45	AIP-1	AHNAK2	ATP6V0B	ARV1	ARMC7
BCAR1		BCR	ESF1	PLS3	CBLN1	ARHGAP4	COPA	FPR2	GRIN2B	ANKH	MTR		LY96	AIPL1	AHR	ATP6V0C	ARVCF	ARMCX5
BCAR3		BDH1	ESR1	PMAIP1	CBR3	ARHGAP44	SNCAIP	PSMB1	GNAI2	ANKHD1	RBPJ		PPP2CA	AIRE	AHR1B	ATP6V0E2	ARX	ARMS2
BCAS2		BDH2	ESR2	PNKP	CBX2	ARHGAP45	DMD	NTF3	CCNB1	ANKK1	S100B		GSTP1	AIRIM	AHR2	ATP6V1A	ASAH1	ARNT
BCAT1		BDNF	ESYT2	PNPLA2	CBX3	ARHGAP5-AS1	MIR128-1	SLC6A3	CPT1A	ANKLE2	UBQLN4		NUF2	AJAP1	AHRR	ATP6V1B1	ASAP2	ARNT2
BCHE		BECN1	EXOSC9	PON2	CBX4	ARHGAP6	G6PD	IRS4	UHRF1	ANKMY1	CCBE1		SHMT1	AJM1	AHRRA	ATP6V1B2	ASB2	ARPC1B
BCKDHA		BEX1	EZH2	POU5F1	CCDC102B	ARHGAP8	AXL	HMGCR	IDO1	ANKMY2	CD44		CRY1	AJUBA	AHRRB	ATP6V1C1	ASB9	ARPC2
BCKDK		BFAR	F11	PPARA	CCDC136	ARHGAP9	CD40LG	PSMD7	OPA1	ANKRA2	FCGR2A		ANG	AK1	AHSA1	ATP6V1E1	ASCL1	ARPC3
BCL2		BGLAP	F2	PPARD	CCDC138	ARHGDIA	NCSTN	CAT	ALDH2	ANKRD11	MIR181C		EXO1	AK2	AHSA1A	ATP6V1G1	ASCL2	ARPC4
BCL2A1		BHLHE40	FABP1	PPARG	CCDC140	ARHGDIB	HNRNPA1	PSMC5	CXCL10	ANKRD12	MIR155		GAGE1	AK3	AHSA2	ATP7A	ASF1A	ARPC5
BCL2L1		BHMT	FABP3	PPARGC1A	CCDC146	ARHGEF1	CLCN2	PSMC6	CYP1B1	ANKRD13A	BCYRN1		MIR3127	AK4	AHSG	ATP7B	ASF1B	ARPIN
BCL2L11		BHMT2	FABP4	PPP1R15A	CCDC148	ARHGEF12	RUNX2	TH	HSPA1B	ANKRD13D	DCAF17		MIR92-1	AK5	AHSP	ATP8B3	ASGR1	ARRB1
BCL2L14		BID	FADD	PRDX1	CCDC166	ARHGEF16	SGCE	PSMD6	PPM1B	ANKRD18A	KIF11		MRGPRA2A	AK7	AICDA	ATP9A	ASH1L	ARRDC2
BCL2L15		BIK	FADS1	PREX1	CCDC171	ARHGEF2	PDCD1	MAOA	RGS2	ANKRD2	ECM1		PCLAF	AK9	AIDA	ATPAF2	ASIC1	ARRDC3
BCL2L2		BIRC2	FADS2	PRKAA1	CCDC180	ARHGEF25	CD40	CASP1	HMGA1	ANKRD22	SAMHD1		RNASE4	AKAP1	AIF1	ATR	ASMTL-AS1	ARSA
BCL3		BIRC3	FAM110A	PRKAA2	CCDC183	ARHGEF28	CDKN2B-AS1	MROH8	CYC1	ANKRD23	RELN		ZFP966	AKAP11	AIF1L	ATRX	ASNS	ARSG
BCLAF1		BIRC5	FAM117B	PRKCA	CCDC184	ARHGEF3	HLA-DQA1	FLOT1	ARG2	ANKRD24	ASS1		BDKRB2	AKAP12	AIFM1	ATXN1	ASPH	ARSL
BCOR		BIVM	FAM120A	PRKCB	CCDC40	ARHGEF4	CACNA1A	PSMD13	CDK1	ANKRD28	FGA		CKAP2	AKAP13	AIFM2	ATXN2	ASPHD1	ART4
BCR		BKGD	FAM13C	PRKCD	CCDC51	ARHGEF5	ADA	PHACTR2	RPS6KB1	ANKRD29	F3		CPS1	AKAP17A	AIFM3	ATXN2L	ASPM	ARV1
BDH1		BLM	FAM20A	PRNP	CCDC6	ARHGEF6	ITPR1	CALB1	CCND2	ANKRD30A	PRKACA		GPAT3	AKAP5	AIFM4	ATXN3	ASPSCR1	ARVCF
BDH2		BLOC1S2	FAM83B	PSMA1	CCDC9	ARID1A	SDHA	OGDH	CAMK2A	ANKRD30BP2	USP8		MIR23C	AKAP6	AIG1	AUH	ASRGL1	ARX
BDNF		BLTP1	FAM89B	PSMB5	CCL2	ARID2	NPHP4	PSMC2	IKBKG	ANKRD34B	BLMH		FAAH	AKAP8	AIM2	AURKA	ASS1	ASAH1
BDNF-AS		BLVRB	FANCM	PTEN	CCL20	ARID4A	IL4	SPPL2A	CCNT1	ANKRD36	FGFR2		NCAPH	AKAP8L	AIMP1	AURKB	ASTE1	ASAP2
BECN1		BMAL1	FAS	PTGDS	CCL25	ARID5A	TMEM67	HTR6	CYP7B1	ANKRD36B	GJC2		PDE5A	AKAP9	AIMP2	AUTS2	ASTN1	ASAP3
BEX1		BMAL2	FASLG	PTGES	CCL3	ARL1	NOS2	FYN	ACSL4	ANKRD36BP1	RAB39B		GMNN	AKH	AIP	AVEN	ASXL1	ASB2
BFAR		BMERB1	FASN	PTGS1	CCL5	ARL13B	SPTLC1	CAPNS1	CCNA2	ANKRD37	NOTCH4		MYBL1	AKIP1	AIP-1	AXIN2	ASXL2	ASB9
BGLAP		BMI1	FASN1	PTGS2	CCM2L	ARL15	NDUFS4	PTPA	ID3	ANKRD39	NPY		RELA	AKIRIN1	AIPL1	AXL	ATAD2	ASCC3
BHLHA15		BMP1	FBP1	PTK2	CCN4	ARL3	CCNF	CDC25A	CDKN1C	ANKRD42	ACTB		MCM10	AKIRIN2	AIRE	AZGP1	ATCAY	ASCL1
BHLHE22		BMP2	FBXL6	PYCARD	CCNA1	ARL4A	NFAT5	HTR2A	SLC6A4	ANKRD44	B3GAT3		NPC1	AKNA	AIRIM	B2M	ATF1	ASCL2
BHLHE40		BMP2K	FBXW11	RAB3B	CCNA2	ARL4D	FN1	SLC5A7	TNFSF10	ANKRD45	PAX6		PEBP1	AKR1A1	AJAP1	B3GAT1	ATF2	ASF1A
BHMT		BMP4	FBXW9	RAC1	CCNB1	ARL6	SIRT1	KCNIP3	SERPINH1	ANKRD46	EIF2B2		SORL1	AKR1B1	AJM1	B3GLCT	ATF3	ASF1B
BHMT2		BMP6	FDFT1	RAET1E	CCNB2	ARL6IP4	LRP6	CDC25C	ABCB11	ANKRD49	JAG1		TFPI2	AKR1B10	AJUBA	B4GALT1	ATF4	ASGR1
BID		BMP8A	FDPS	RAF1	CCND1	ARL6IP5	SETX	PREP	CLDN1	ANKRD50	IL18		PHLDA2	AKR1B7	AK1	BAAT	ATF5	ASH1L
BIK		BMPR1A	FGF2	RB1	CCND3	ARL8B	MYH7	PEBP1	BNIP3	ANKRD52	NR3C1		HELLS	AKR1B8	AK2	BACE1	ATF6	ASIC1
BIRC2		BNIP3	FGF21	RBM3	CCNE1	ARLN	WFS1	CAMK2G	GATA3	ANKRD54	TIMP2		MXD1	AKR1C1	AK3	BACH1	ATF6B	ASMTL-AS1
BIRC3		BNIP3L	FIS1	RBP4	CCNE2	ARMC10	SNAP25	KLK6	GRIN2A	ANKRD55	PIEZO1		PCNA	AKR1C14	AK4	BAD	ATF7	ASNS
BIRC5		BOP1	FKBP10	RELA	CCNG1	ARMC12	PIK3R1	SERPINE2	OAT	ANKRD6	DOCK6		CENPA	AKR1C18	AK5	BAG1	ATF7IP	ASPH
BIVM		BORA	FKBP15	RETN	CCNG2	ARMC7	NPHP1	APPL1	RHOA	ANKRD7	KDM1A		GCLC	AKR1C19	AK7	BAG2	ATG10	ASPHD1
BKGD		BORCS6	FKBP5	RIPK1	CCNH	ARMCX5	SPR	CDC25B	CEBPA	ANKS1A	LOX		PPL	AKR1C2	AK8	BAG3	ATG12	ASPM
BLM		BORCS7	FKRP	RN7SK	CCNY	ARMS2	DHCR24	CHRNB2	HNRNPH1	ANKS1B	TLR2		YAP1	AKR1C21	AK9	BAG5	ATG13	ASPRV1
BLOC1S2		BPIFB2	FLOT1	RNA5-8SN1	CCPG1	ARNT	MIR181C	GDNF	SLC5A1	ANKS4B	CLCN2		CDCA8	AKR1C3	AKAP1	BAIAP2	ATG14	ASPSCR1
BLTP1		BPTF	FLRT3	RNA5-8SN4	CCR1	ARNT2	EIF2AK4	CDKN3	CHAT	ANKS6	MIR145		RGS4	AKR1C4	AKAP10	BAIAP2L1	ATG16L1	ASRGL1
BLTP3B		BRAF	FNBP1	RNASEL	CCR2	ARPC1B	LEP	MAPK8IP1	SGK1	ANKZF1	SNHG14		PENK	AKR1C6	AKAP11	BAK1	ATG16L2	ASS1
BMAL1		BRCA1	FNTA	RND3	CCR6	ARPC2	PICALM	GALR2	AQP3	ANLN	MALAT1		CDCA3	AKR1D1	AKAP12	BAMBI	ATG2A	ASTE1
BMAL2		BRCA2	FNTB	RNU1-27P	CCT2	ARPC3	JAM2	NEFM	GJA1	ANO1	FOS		RACGAP1	AKR1E1	AKAP13	BANK1	ATG3	ASTN1
BMERB1		BRCC3	FOLR1	RPL18A	CD109	ARPC4	MVK	PON1	RGS16	ANO10	RNASEH2A		RGCC	AKR1E2	AKAP17A	BARHL1	ATG5	ASXL1
BMP1		BRD2	FOXA1	RPL23	CD14	ARPC5	MYO5B	SLC6A4	ACTB	ANO2	ARHGEF28		MIR2861	AKR7A2	AKAP5	BASP1	ATG7	ASXL2
BMP2		BRD7	FOXL1	RPL35	CD19	ARPIN	B2M	MAPK14	MRPS7	ANO3	CX3CR1		AQP9	AKR7A3	AKAP6	BATF	ATIC	ATAD2
BMP2K		BRD9	FOXO1	RPL9	CD22	ARRB1	APOL1	CRYAB	ASNS	ANO4	BMP6		ERCC1	AKR7A5	AKAP8	BAX	ATL1	ATCAY
BMP4		BRDT	FRAT2	RPS12	CD244	ARRDC2	RNASET2	ECE1	CD40	ANO6	BSCL2		PPP3CA	AKT	AKAP8L	BAZ1A	ATL3	ATF1
BMP8A		BRF1	FRS2	RPS15A	CD27	ARRDC3	TG	HRH3	CDK6	ANP32A	NOS1		TUBA1B	AKT1	AKAP9	BAZ2B	ATM	ATF2
BMPR1A		BSCL2	FST	RPS2	CD28	ARRDC3-AS1	PRPS1	ESR2	MCM5	ANP32B	PRKG1		IGKV1-110	AKT1S1	AKH	BBC3	ATOH8	ATF3
BNIP3		BSG	FTH1	RPS3A	CD300LG	ARSA	AGTR1	QPCT	P4HA1	ANPEP	RELA		IGKV3-2	AKT2	AKIP1	BBS12	ATOSA	ATF4
BNIP3L		BSN	FUBP1	RPS5	CD36	ARSG	IGF1R	NPY	TPM3	ANTXR1	NDUFS4		RPL10-PS3	AKT3	AKIRIN1	BBS4	ATOX1	ATF5
BOD1L1		BTBD2	FUNDC1	RPS6KB1	CD37	ARSK	TNFSF11	NOTCH1	FOSL2	ANTXR2	CERS1		RPTOROS	AL3A2	AKIRIN2	BCAM	ATP11A	ATF6
BOLA3		BTBD3	FXR2	RPS9	CD40	ARSL	GJA1	GSTO1	HSPA2	ANXA1	DNAH8		TTK	ALAD	AKNA	BCAP31	ATP11B	ATF6B
BOP1		BTF3	G3BP1	RPSA	CD40LG	ART4	ELOVL4	LRP2	PRXL2A	ANXA10	FLNC		DLG4	ALAS1	AKNAD1	BCAR1	ATP12A	ATF7
BORA		BTF3L4	G6PC1	RUNX2	CD47	ARV1	TGFBR2	GALR3	ATP5F1B	ANXA11	HSPA4		NEK2	ALAS2	AKR1A1	BCAR3	ATP13A1	ATF7IP
BORCS7		BTG1	GABARAP	S100A12	CD70	ARVCF	PRKRA	GSN	ADM	ANXA2	CD36		COX4I1	ALB	AKR1B1	BCAS2	ATP1A1	ATG10
BPIFB2		BTG2	GABPA	S100A8	CD9	ARX	PAX2	CFH	CDK5	ANXA2R	SERPINA3		TRPA1	ALCAM	AKR1B10	BCAT1	ATP1A2	ATG12
BPTF		BUB1	GAD1	S100A9	CD96	ASAH1	F5	HSPB8	FTH1	ANXA3	PLP1		ALDH7A1	ALDH16A1	AKR1B7	BCHE	ATP1A4	ATG13
BRAF		BUB1B	GAD2	SAMD9L	CD99	ASAP2	GYG1	COMT	PTK2	ANXA4	RNASEH2C		CXCL3	ALDH18A1	AKR1B8	BCKDHA	ATP1B2	ATG14
BRCA1		BUB3	GADD45B	SCD	CDAN1	ASAP3	IFT140	FURIN	HMGB1	ANXA5	CRB2		ITGA2	ALDH1A1	AKR1C1	BCKDHB	ATP1B3	ATG16L1
BRCA2		BUD23	GART	SCD1	CDC20	ASB16-AS1	KIF1A	CTRL	STAR	ANXA6	IFIH1		SPC25	ALDH1A2	AKR1C14	BCKDK	ATP2A1	ATG16L2
BRCC3		BZW1	GBA1	SCNN1A	CDC20B	ASB2	GYS2	LRPAP1	PER1	ANXA7	NUS1		ANLN	ALDH1A3	AKR1C18	BCL10	ATP2A3	ATG2A
BRD2		C11ORF52	GBA3	SDF2L1	CDC25A	ASB9	PLD3	HSPB6	UCP1	ANXA8	NGF		SQSTM1	ALDH1B1	AKR1C19	BCL11A	ATP2B1	ATG3
BRD4		C11ORF96	GBGT1	SEC13	CDC26	ASCC3	MT-CO1	HTR1A	IL5	ANXA9	ZSWIM6		MAD2L1	ALDH1L1	AKR1C2	BCL2	ATP2B3	ATG5
BRD7		C12ORF60	GBP1	SELE	CDC34	ASCL1	CR1	CSNK1D	EEF1A1	AOAH	GRIN2B		NDC80	ALDH1L1-AS2	AKR1C21	BCL2A1	ATP2B4	ATG7
BRDT		C12ORF75	GBP2	SELP	CDC42BPB	ASCL2	RELN	GRIA2	AKT3	AOC1	SS18L1		TAT	ALDH1L2	AKR1C3	BCL2L1	ATP5F1A	ATIC
BRF1		C16ORF87	GBP4	SERPINE1	CDC42EP4	ASF1A	HIF1A	CNTF	SCARB1	AOC3	HTR1A		TUBB4B	ALDH2	AKR1C4	BCL2L10	ATP5F1B	ATL1
BRIP1		C17ORF100	GCK	SERPINF1	CDC6	ASF1B	CASR	GSR	HMGCS1	AOPEP	VIM		HSPA5	ALDH3A1	AKR1C6	BCL2L11	ATP5F1D	ATL3
BRWD1		C17ORF58	GCKR	SESN2	CDCA3	ASGR1	CLCN1	DOCK3	GDF15	AOX1	EP300		KYNU	ALDH3A2	AKR1C8	BCL2L13	ATP5F1E	ATM
BSCL2		C17ORF75	GCLC	SFTPD	CDCA5	ASH1L	MIR125A	DNAH8	CTSB	AP1B1	CREBBP		MIR1468	ALDH3B1	AKR1D1	BCL2L14	ATP5IF1	ATOH8
BSDC1		C18ORF54	GCLM	SGK2	CDCP1	ASIC1	SDHB	CHRNA4	UBE2C	AP1G1	GDNF		MPO	ALDH3B2	AKR1E1	BCL2L2	ATP5MC1	ATOSA
BSG		C19ORF18	GCNT3	SHBG	CDH1	ASIP	BACE1-AS	PPARA	HSF1	AP1M1	CD40LG		MSH2	ALDH4A1	AKR1E2	BCL3	ATP5MC3	ATOX1
BSN		C19ORF25	GEMIN7	SHC1	CDH10	ASMTL-AS1	MMP3	GLP1R	TXN	AP1M2	MIR9-1		CENPE	ALDH5A1	AKR7A2	BCLAF1	ATP5ME	ATP11A
BTBD2		C19ORF33	GFI1B	SHC2	CDH13	ASNS	ACE2	TLR2	NRF1	AP1S1	MYOCD		AXL	ALDH6A1	AKR7A3	BCOR	ATP5MF-PTCD1	ATP11B
BTBD3		C1GALT1	GFOD2	SHH	CDH15	ASPH	ALDOA	HSPB2	PRDX3	AP1S2	AXL		KIF2C	ALDH7A1	AKR7A5	BCR	ATP5MG	ATP12A
BTBD8		C1GALT1C1	GGA1	SIRT1	CDH18	ASPHD1	NTRK2	RAB3A	CHUK	AP2A1	CCDC88A		SKP2	ALDH8A1	AKT	BDH1	ATP5PB	ATP13A1
BTF3L4		C1ORF115	GGPS1	SIRT3	CDH2	ASPM	WT1	TXN	HSD3B1	AP2A2	VRK1		SLC22A3	ALDH9A1	AKT1	BDH2	ATP5PD	ATP1A1
BTG1		C1ORF116	GGT1	SLC11A2	CDH20	ASPRV1	SLC22A5	CDH2	CTH	AP2B1	RNASEH2B		VNN1	ALDH9A1A.1	AKT1S1	BDNF	ATP5PF	ATP1A2
BTG2		C1ORF162	GHR	SLC27A2	CDH23	ASPSCR1	NEK8	GRM2	VEGFC	AP2M1	MIR15B		CALM1	ALDOA	AKT2	BDNF-AS	ATP5PO	ATP1A4
BTN3A1		C1ORF216	GIGYF1	SLC28A1	CDH3	ASRGL1	GIGYF2	CHRM2	COX2	AP2S1	MAP3K3		UNG	ALDOB	AKT3	BECN1	ATP6	ATP1B2
BUB1		C1ORF226	GIGYF2	SLC28A2	CDH4	ASS1	WDR19	DRD2	CPE	AP3B1	SLC52A2		ZFAND2A	ALDOC	AL3A2	BET1L	ATP6AP2	ATP1B3
BUB1B		C1QBP	GIPC3	SLC29A1	CDH7	ASTE1	PRKAR1A	MIR125B1	SPARC	AP3B2	SLC6A19		ACAT1	ALDOCA	ALAD	BEX2	ATP6V0B	ATP23
BUB3		C21ORF58	GJC1	SLC29A2	CDHR1	ASTN1	HBA2	CCL3	ABCC3	AP3D1	HNRNPD		ADORA2A	ALDOCB	ALAS1	BEX3	ATP6V0C	ATP2A1
BZW2		C2CD2	GLB1	SLC29A3	CDK1	ASXL1	SAMD9L	GCG	VDAC1	AP3M1	SLC25A15		CCL11	ALG1	ALAS2	BEX4	ATP6V0D2	ATP2A3
C11ORF16		C2CD4A	GLCCI1	SLC2A1	CDK10	ASXL2	TBX5	NTF4	HSPG2	AP3M2	TERT		HK1	ALG10	ALB	BFAR	ATP6V0E2	ATP2B1
C11ORF52		C2CD5	GLI2	SLC2A11	CDK13	ATAD2	IRAK4	SV2A	DUSP6	AP4B1	ATXN7		FEN1	ALG10B	ALCAM	BGLAP	ATP6V1A	ATP2B3
C11ORF96		C2ORF72	GLRX	SLC2A2	CDK4	ATCAY	RAF1	APOB	HGF	AP4E1	VAMP1		HADH	ALG11	ALDH16A1	BHLHE22	ATP6V1B1	ATP2B4
C12ORF60		C2ORF76	GLRX5	SLC2A3	CDK5R2	ATF1	PDK3	RAB5A	ID2	AP4M1	CTSB		KIF23	ALG12	ALDH18A1	BHLHE40	ATP6V1B2	ATP5F1A
C12ORF75		C3	GLS	SLC2A4	CDK6	ATF2	LDHA	CYP2D6	CYP19A1	AP4S1	RNASE4		CDKN2B	ALG13	ALDH1A1	BHMT2	ATP6V1C2	ATP5F1B
C16ORF46		C3ORF33	GLT8D2	SLC2A5	CDKN1A	ATF3	XRCC1	AGRN	E2F1	AP5B1	CCR5		CLCA3	ALG14	ALDH1A2	BID	ATP6V1E1	ATP5F1D
C16ORF87		C3ORF38	GLTPD2	SLC2A7	CDKN1B	ATF4	GRIN2B	SOAT1	PRKAA2	AP5Z1	EIF2AK3		IGKV16-104	ALG2	ALDH1A3	BIK	ATP6V1G1	ATP5F1E
C17ORF100		C3ORF52	GLUD1	SLC2A9	CDKN1C	ATF5	TF	SYT1	ACSL1	APAF1	CCR2		SLC6A6	ALG3	ALDH1B1	BIRC2	ATP7A	ATP5IF1
C17ORF58		C4A	GLUD2	SLC30A7	CDKN2A	ATF6	ALMS1	IL10	DNAJB1	APBA1	DLG4		ACO1	ALG5	ALDH1L1	BIRC3	ATP7B	ATP5MC1
C17ORF75		C4BPA	GLYATL1	SLC30A8	CDKN2B	ATF6B	SAMD9	RHOA	CYP7A1	APBA2	FADD		ACTA1	ALG6	ALDH1L1-AS2	BIRC5	ATP8	ATP5MC3
C18ORF54		C4BPB	GMEB1	SLC39A4	CDKN2D	ATF7	MAOA	INA	ABCB1A	APBA3	THBS1		KLF5	ALG8	ALDH1L2	BIRC6	ATP8B1	ATP5ME
C19ORF18		C5	GNA15	SLC40A1	CDNF	ATF7IP	MYH9	MTNR1A	DIO2	APBB1	SERPINA1		PER1	ALG9	ALDH2	BKGD	ATP8B3	ATP5MF-PTCD1
C19ORF25		C5AR1	GNAL	SLC4A1	CDO1	ATG10	NPHP3	HCRT	MAP2K2	APBB1IP	ITGB3		EEF1A1	ALIQ1	ALDH3A1	BLK	ATP9A	ATP5MG
C19ORF53		C5AR2	GNB3	SLC5A1	CDON	ATG12	IL2	TGM2	AK3	APBB2	MYC		SLC11A2	ALIQ2	ALDH3A2	BLM	ATPAF1	ATP5PB
C1GALT1		C5ORF34	GNE	SLC7A11	CDRT4	ATG13	LYST	ABCA2	MIR155	APBB3	ELOVL4		BRCA2	ALIQ3	ALDH3B1	BLNK	ATPAF2	ATP5PD
C1GALT1C1		C6ORF120	GOLGA3	SMAD1	CDX2	ATG14	CHI3L1	CCK	ND5	APC	CDK5		IL11	ALK	ALDH3B2	BLOC1S2	ATR	ATP5PF
C1ORF115		C6ORF132	GOLGA4	SMAD2	CEACAM1	ATG16L1	SERPINF1	CD40	EDNRB	APC2	IL17A		RRM1	ALKAL1	ALDH4A1	BLTP1	ATRX	ATP5PO
C1ORF162		C6ORF52	GOLT1A	SMAD3	CEACAM3	ATG16L2	CD36	CDK5R2	KDR	APCDD1	JAM3		TRIB1	ALKBH1	ALDH5A1	BLVRB	ATXN1	ATP6
C1ORF216		C7	GOSR1	SMAD4	CEBPA	ATG2A	NFKBIA	DBH	GADD45G	APCS	LIF		ACP5	ALKBH7	ALDH6A1	BMAL1	ATXN2	ATP6AP2
C1ORF226		C8A	GPAM	SMAD5	CEBPB	ATG3	CCR2	GAD1	BNIP3L	APEH	NRP2		DBP	ALKBH8	ALDH7A1	BMAL2	ATXN2L	ATP6V0B
C1QTNF1		C8B	GPAT3	SMAD7	CEBPD	ATG5	EDN3	FN1	SDHA	APEX1	CSF2		ORM1	ALMS1	ALDH7A1P1	BMF	ATXN3	ATP6V0C
C1R		C8G	GPAT4	SMAD9	CEBPG	ATG7	IDE	C1R	HSPB1	APEX2	SLC1A2		SLC20A1	ALOX12	ALDH8A1	BMI1	ATXN3L	ATP6V0D2
C1S		C9ORF152	GPATCH8	SMPD1	CECR1	ATIC	COL4A5	ADORA2A	S100A6	APH1A	MT-TL1		SLCO1A1	ALOX12B	ALDH9A1	BMP1	AUH	ATP6V0E2
C21ORF58		C9ORF72	GPT	SNAI1	CECR2	ATL1	MPV17	CAV1	EIF2A	APH1B	MYLK		TPX2	ALOX15	ALDH9A1A.1	BMP2	AURKA	ATP6V1A
C22ORF39		C9ORF78	GPX1	SNAI2	CELF2	ATL2	HARS1	CNR1	MEF2C	API5	MIR15A		DLGAP5	ALOX15B	ALDOA	BMP4	AURKB	ATP6V1B1
C2CD2		C9ORF85	GPX2	SNCA	CEMIP	ATL3	ECE1	OXT	GLUL	APIP	ESR2		ITGA6	ALOX5	ALDOB	BMP6	AUTS2	ATP6V1B2
C2CD2L		CA2	GPX4	SOD1	CEMP1	ATM	ENPP1	DRD1	FBXO32	APLF	HMGB1		NUSAP1	ALOX5AP	ALDOC	BMP8A	AVEN	ATP6V1C1
C2CD4A		CA9	GRB10	SOD2	CENPF	ATOH8	NCF1	NRG1	GPAM	APLN	EGR1		PLK3	ALOXE3	ALDOCA	BMPR1A	AVIL	ATP6V1C2
C2CD5		CAAP1	GRB2	SORD	CENPT	ATOSA	MT-CO3	RPS6KB1	SPAG9	APLNR	ELP3		S100A11	ALPG	ALDOCB	BNIP2	AXIN2	ATP6V1E1
C2ORF69		CABIN1	GREB1	SOX2	CENPV	ATOX1	RUNX1	PRND	AKR1A1	APLP1	MT-ND5		ASPM	ALPI	ALG1	BNIP3	AXL	ATP6V1G1
C2ORF72		CABLES1	GRIK2	SOX6	CENPX	ATP11A	ALG8	ALOX5	CLCF1	APLP2	RUNX2		EZH2	ALPK1	ALG10	BNIP3L	AZGP1	ATP7A
C2ORF76		CACFD1	GSK3A	SP1	CEP170B	ATP11B	ACTB	BARHL1	KRAS	APMAP	CCR1		THBD	ALPK2	ALG10B	BOK	B2M	ATP7B
C3		CACYBP	GSK3B	SP7	CEP55	ATP12A	CRB2	LOC111258525	IFIT1	APOA1	GDF15		PRC1	ALPK3	ALG11	BOLA3	B3GALNT1	ATP8
C3ORF22		CAD	GSR	SPARC	CER1	ATP13A1	SLC25A4	CDK1	TFF1	APOA2	GH1		SERPINA1	ALPL	ALG12	BOP1	B3GALT2	ATP8B1
C3ORF33		CADM1	GSTA1	SPESP1-NOX5	CES1	ATP1A1	DNMT3A	CASP4	CDK2	APOA4	PXDN		HMMR	ALPP	ALG13	BORCS7	B3GALT5	ATP8B3
C3ORF38		CADPS2	GTF2I	SPP1	CES2	ATP1A2	TUBB4A	OGG1	TUBA1B	APOA5	KL		ABCB1	ALS2	ALG14	BPTF	B3GALT6	ATP9A
C3ORF52		CALB1	GTF3C1	SQLE	CES4A	ATP1A4	POLR3B	ALDH2	GART	APOB	DCX		OSGIN1	ALX1	ALG2	BRAF	B3GAT1	ATPAF1
C4BPA		CALCOCO2	GTPBP10	SQSTM1	CFAP100	ATP1B2	SPAST	NCKAP1	GSS	APOBEC1	DARS2		SFN	ALX4	ALG3	BRCA1	B3GAT3	ATPAF2
C4BPB		CALD1	GTSE1	SREBF1	CFAP221	ATP1B3	EDN1	LAMP1	SOD3	APOBEC2	SRCAP		TMPRSS2	ALYREF	ALG5	BRCA2	B3GLCT	ATR
C4ORF46		CALM1	GYS1	SREBF2	CFAP299	ATP23	IL12B	AOC3	POMC	APOBEC3A	TNFRSF11B		NCF2	AMACR	ALG6	BRCC3	B4GALNT1	ATRX
C5		CALR	H2AX	SRI	CFAP43	ATP2A1	SAG	TGFB1	SERPINF1	APOBEC3C	SLC1A3		CYP2E1	AMBP	ALG8	BRD2	B4GALT1	ATXN1
C5AR1		CALU	H2BC18	ST8SIA4	CFAP44	ATP2A3	IL17A	EGR1	EZR	APOBEC3F	MT-ATP6		DRD1	AMBRA1	ALG9	BRD4	B4GALT4	ATXN2
C5AR2		CAMK1	HABP4	STAT3	CFAP68	ATP2B1	NR3C1	CETP	SRSF1	APOBEC3G	STAMBP		CSF1R	AMD1	ALIQ1	BRD9	B4GALT5	ATXN2L
C5ORF34		CAMK2D	HACD3	STMN3	CFAP74	ATP2B3	TTC21B	MYOCD	PLIN2	APOBEC4	ITGB1		KIF11	AMD2	ALIQ2	BRF1	BAAT	ATXN3
C6ORF52		CAMK2G	HADH	SULT1A1	CFAP91	ATP2B4	BAX	NR4A2	EGF	APOBR	MAOB		BUB1	AMDHD2	ALIQ3	BRIP1	BACE1	ATXN3L
C8A		CAMKMT	HADHA	SULT1A2	CFB	ATP5F1A	PIK3CD	PPARD	MAT2A	APOC1	MBP		E2F8	AMER1	ALK	BRWD1	BACH1	AUH
C8B		CAMSAP2	HADHB	SYT15	CFI	ATP5F1B	RIPK1	HMOX2	DCN	APOC2	CD40		PDCD4	AMER2	ALKAL1	BSCL2	BACH2	AURKA
C8G		CAMSAP3	HAL	TAGLN	CFLAR	ATP5F1D	CDC42	HSPG2	MCL1	APOC3	SHANK3		DNMT3B	AMER3	ALKBH1	BSG	BAD	AURKB
C8ORF58		CAMTA2	HAMP	TAOK1	CFTR	ATP5F1E	FLNB	CXCL1	UQCRC2	APOC4	GLUL		MCM4	AMFR	ALKBH3	BSN	BAG1	AUTS2
C8ORF82		CAND1	HAO1	TAS1R1	CGA	ATP5G2	IKBKG	IGF1	GAD1	APOD	PPP2R2B		NR3C2	AMH	ALKBH6	BST1	BAG2	AVEN
C9ORF152		CANX	HAO2	TAS1R2	CHAF1A	ATP5IF1	TK2	HTR2C	ITGA3	APOE	MIR214		PBK	AMIGO1	ALKBH7	BTBD2	BAG3	AVIL
C9ORF72		CAP1	HAVCR1	TAS1R3	CHAF1B	ATP5MC1	FGFR2	HLA-DRB1	G6PD	APOF	ABCC6		PRKCE	AMIGO2	ALKBH8	BTBD3	BAG5	AXIN2
C9ORF78		CAP2	HBP1	TBC1D4	CHCHD3	ATP5MC3	BMP4	PLP1	PRDX1	APOH	PRL		BCL2L1	AMMECR1	ALLC	BTC	BAHCC1	AXL
C9ORF85		CAPG	HDGF	TCF19	CHD3	ATP5MD	GJC2	TP53	MAFG	APOL1	MIF		ECH1	AMMECR1L	ALMS1	BTF3	BAIAP2	AZGP1
CA2		CAPN1	HERC2	TEK	CHDH	ATP5ME	TUBB3	CALB2	STAT6	APOL2	SPRED1		HPGD	AMN	ALOX12	BTG2	BAIAP2-DT	B2M
CAAP1		CAPN15	HES1	TERT	CHEK1	ATP5MF-PTCD1	SOD2	GSTP1	SLC6A3	APOL3	LCN2		MMP2	AMN1	ALOX12B	BTG3	BAIAP2L1	B3GALNT1
CABIN1		CAPN2	HES4	TFAM	CHEK2	ATP5MG	LBR	DNTT	MAP1B	APOL4	SMO		STAT5B	AMOT	ALOX15	BTN2A2	BAK1	B3GALT2
CABLES1		CAPNS1	HGH1	TFPI	CHI3L1	ATP5PB	NLRP12	IL18	AHR	APOL6	HCRT		CDKN3	AMOTL1	ALOX15B	BTN3A1	BAMBI	B3GALT5
CACFD1		CAPRIN1	HIF1A	TFRC	CHKA	ATP5PD	LMX1B	P2RX7	GCH1	APOM	SNAP25		D7ERTD443E	AMOTL2	ALOX5	BTN3A2	BANK1	B3GALT6
CACUL1		CAPRIN2	HIKESHI	TGFA	CHMP4C	ATP5PF	CAV1	MELTF	SNAI1	APOO	TIMP3		FOXM1	AMPD1	ALOX5AP	BUB1	BARD1	B3GAT1
CACYBP		CAPZA1	HILPDA	TGFB1	CHP2	ATP5PO	OFD1	NFE2L2	PDK4	APP	TGFB3		FST	AMPD2	ALOXE3	BUB1B	BARHL1	B3GAT3
CAD		CAPZB	HIVEP1	TGFB2	CHPT1	ATP6	BSND	NTS	DAXX	APPBP2	GRM1		IGKV4-72	AMPD3	ALPG	BUB3	BASP1	B3GLCT
CADM1		CARHSP1	HK2	TGFBR1	CHRDL1	ATP6AP1L	SLC5A7	PCSK1N	FADD	APPL1	DBH		RPL14-PS1	AMPH	ALPI	BUD31	BATF	B4GALNT1
CADM4		CARNMT1	HLCS	TGFBR2	CHRNB4	ATP6AP2	CRYAB	OGT	GSDMD	APPL2	CD34		AGER	AMT	ALPK1	BYSL	BAX	B4GALT1
CADPS2		CARS1	HMBS	THBD	CHST15	ATP6V0B	MIR197	SLC11A2	MAP2K6	APRG1	FGGY		EZR	AMX-2	ALPK2	BZW1	BAZ1A	B4GALT4
CALB1		CASD1	HMGB1	THBS1	CHST9	ATP6V0C	CACNA1F	BCL2	GADD45A	APRT	SOX18		GLRX	AMY-D	ALPK3	BZW2	BAZ2B	B4GALT5
CALB2		CASK	HMGCR	THG1L	CIB1	ATP6V0D2	HBA1	PLA2G4A	UBC	APTX	APLNR		GSN	AMY-P	ALPL	C11ORF52	BBC3	BAAT
CALCA		CASKIN2	HMGCS1	TIMP1	CIDEA	ATP6V0E2	KARS1	ESR1	COL1A2	AQP1	TSPO		BUB1B	AMY1	ALPP	C12ORF75	BBS12	BACE1
CALCOCO2		CASP1	HMOX1	TIMP2	CIDEB	ATP6V1A	GCDH	MTR	ENC1	AQP10	AHSG		GSS	AMY1A	ALS2	C16ORF78	BBS2	BACH1
CALM1		CASP10	HMOX2	TJP1	CIDEC	ATP6V1B1	TUG1	PEMT	PDGFB	AQP11	CDC42		VLDLR	AMY1B	ALX1	C16ORF87	BBS4	BACH2
CALM2		CASP12	HNF4A	TLR2	CIMAP3	ATP6V1B2	NEU1	MIF	PHGDH	AQP2	CD2AP		GNAS	AMY2A	ALX4	C17ORF58	BBS5	BAD
CALM2P2		CASP14	HNF4A-AS1	TLR4	CIMIP2B	ATP6V1C1	INVS	EEF2	NOP14	AQP3	TAT		GRIN2A	AMY2A5	ALYREF	C18ORF54	BBS9	BAG1
CALN1		CASP2	HNF4G	TMEM238	CITED1	ATP6V1C2	IKBKB	ADRB2	PTMA	AQP4	CUBN		SLC6A4	AMY2AL2	AMACR	C19ORF18	BCAM	BAG2
CALU		CASP3	HNRNPK	TNF	CKAP5	ATP6V1E1	VCAN	FABP3	RETN	AQP7	RETN		KIF20A	AMY2B	AMBN	C19ORF33	BCAP29	BAG3
CAMK1		CASP4	HNRNPUL2	TNFAIP3	CKB	ATP6V1E2	L1CAM	DRD3	SCD2	AQP8	IDUA		ENPP2	AMZ1	AMBP	C19ORF53	BCAP31	BAG5
CAMK2G		CASP6	HOXC10	TNFRSF11B	CKMT1A	ATP6V1G1	COL4A3	PLTP	S1PR1	AQP9	SETD2		MCM3	AMZ2	AMBRA1	C1GALT1	BCAR1	BAHCC1
CAMKMT		CASP7	HRH1	TNFSF10	CKS1B	ATP7A	RRM2B	ABL1	ULK1	AQR	PTPN22		CDC6	AMZ2P1	AMD1	C1ORF115	BCAR3	BAIAP2
CAMSAP2		CASP8	HSD17B2	TP53	CLCF1	ATP7B	UNC13D	FAAH	ATP1A1	AR	PTH		CENPF	ANAPC1	AMD2	C1ORF116	BCAS2	BAIAP2-DT
CAMSAP3		CASP9	HSD17B4	TP53BP1	CLCN7	ATP8	VLDLR	CALR	BMP2	ARAF	KIT		CTSK	ANAPC10	AMDHD2	C1ORF216	BCAT1	BAIAP2L1
CAMTA2		CAST	HSDL2	TPH1	CLDN1	ATP8B1	HMGCR	CREBBP	FOXA2	ARAP1	RAF1		DPYD	ANAPC11	AMER1	C1QA	BCHE	BAK1
CAND1		CAT	HSP90AA1	TRIB3	CLDN4	ATP8B3	ADAMTS13	CNR2	IL1R1	ARAP3	RAB18		HTR2A	ANAPC13	AMER2	C1QBP	BCKDHA	BAMBI
CAPN1		CATSPER3	HSPA12A	TRPM7	CLDN6	ATP9A	SYP	PRKCA	KLF4	ARB2A	PROC		SLC40A1	ANAPC15	AMER3	C1R	BCKDHB	BANK1
CAPN15		CAV1	HSPA5	TUBA1A	CLDN7	ATPAF1	EZH2	NTRK3	SQLE	ARC	RNF125		ATP1A1	ANAPC2	AMFR	C1S	BCKDK	BARD1
CAPN2		CAV2	HSPA8	TUG1	CLEC18B	ATPAF2	SUMF1	PIK3CB	IL1RN	ARCN1	ITPR2		MYH7	ANAPC4	AMH	C20ORF203	BCL10	BARHL1
CAPNS1		CAVIN1	HSPA9	TWIST1	CLEC2D	ATR	MALAT1	PIK3CD	RPL5	AREG	VPS54		IGHV14-2	ANAPC5	AMIGO1	C22ORF39	BCL11A	BASP1
CAPRIN2		CAVIN2	HSPD1	TXN	CLEC3B	ATRX	MIR132	TLR3	MCCC1	ARF1	TFAM		IGKV14-111	ANAPC7	AMIGO2	C2CD2L	BCL2	BATF
CAPZA1		CBR1	HTR2A	TXNIP	CLEC4A	ATXN1	SLC12A6	GRB2	NFKB2	ARF3	SCARB1		MAP2K6	AND2	AMIGO3	C2CD5	BCL2A1	BAX
CARD11		CBR4	HTR2B	TXNRD1	CLEC5A	ATXN2	CTSB	APEX1	PGAM1	ARF4	PITX2		ODF3B	ANG	AMMECR1	C2ORF42	BCL2L1	BAZ1A
CARMIL2		CBS	HTRA3	UCHL3	CLEC7A	ATXN2L	COL11A1	DLG1	SFPQ	ARF5	WNT5A		HAMP	ANG2	AMMECR1L	C2ORF49	BCL2L11	BAZ2B
CARNMT1		CBX2	HTT	UCP1	CLGN	ATXN3	SLC12A3	MFGE8	TNNI3	ARF6	NOTCH2NLC		HMGB2	ANGEL2	AMN	C3	BCL2L12	BBC3
CASC15		CBX5	HUWE1	UCP2	CLIC1	ATXN3L	LIPC	APOC3	TERT	ARFGAP1	ACE2		B2M	ANGPT1	AMN1	C3ORF33	BCL2L13	BBS12
CASD1		CBX6	HYCC1	UCP3	CLIC5	AUH	ERCC2	IL1R2	DLG4	ARFGAP2	PIK3CB		EPO	ANGPT2	AMOT	C3ORF62	BCL2L15	BBS2
CASK		CC2D1B	IBTK	UGT1A6A	CLIP1	AURKA	FLNC	BDNF-AS	YWHAE	ARFGAP3	TUBB4A		CKB	ANGPT2A	AMOTL1	C4A	BCL2L2	BBS4
CASKIN2		CCDC117	ICAM1	VCAM1	CLIP3	AURKB	MIR328	MMP9	NDRG1	ARFGEF1	FA2H		HP	ANGPT4	AMOTL2	C4B	BCL3	BBS5
CASP1		CCDC124	ICOSLG	VDAC1	CLN8	AUTS2	MT-ND6	ICAM5	EPOR	ARFGEF2	IL6R		JAG1	ANGPTL1	AMPD1	C4BPA	BCL6B	BBS9
CASP10		CCDC126	IDE	VEGFA	CLTB	AVEN	MAP2K2	CKB	DLD	ARFGEF3	ARMC5		CCNG2	ANGPTL2	AMPD2	C4BPB	BCL7B	BCAM
CASP12		CCDC138	IFIT2	VIM	CLU	AVIL	BACE2	DRD4	CFD	ARFIP2	PTK2		MYLK	ANGPTL3	AMPD3	C4ORF46	BCL9L	BCAP29
CASP2		CCDC15	IFIT3	VWF	CLVS1	AXIN2	CC2D2A	TBP	MT3	ARG1	DYNC1H1		NR1D1	ANGPTL4	AMPH	C5	BCLAF1	BCAP31
CASP3		CCDC17	IFNG	WIPI1	CLXN	AXL	MIR140	CTSL	NRG1	ARG2	ADA2		FGA	ANGPTL7	AMT	C5AR1	BCO1	BCAR1
CASP4		CCDC175	IFNGR1	WNT1	CLYBL	AZGP1	NEK1	CHIT1	S100A8	ARGLU1	GRIN1		ASS1	ANGPTL8	AMX-2	C5AR2	BCOR	BCAR3
CASP6		CCDC62	IFRD2	WNT5A	CMKLR1	B2M	NRG1	SST	ND2	ARHGAP1	EFEMP2		PTTG1	ANK1	AMY-D	C6ORF118	BCR	BCAS2
CASP7		CCDC68	IFT27	XBP1	CMTM5	B3GALNT1	FADD	BLVRB	BTG2	ARHGAP11B	EPO		HSD11B2	ANK1B	AMY-P	C8B	BDH1	BCAT1
CASP8		CCDC69	IGF1R	XDH	CNBP	B3GALT2	BEST1	APC2	CX3CL1	ARHGAP12	ACSF3		KIT	ANK2	AMY1	C8ORF58	BDH2	BCHE
CASP9		CCDC81	IGF2	XRCC5	CNMD	B3GALT5	CWC27	PLA2G2A	PGR	ARHGAP15	MAF		LMNB1	ANK3	AMY1A	C8ORF82	BDNF	BCKDHA
CAST		CCDC88A	IGFBP4	XRCC6	CNN1	B3GALT6	BAG3	C1S	CLK1	ARHGAP17	PDE8B		MCM5	ANKFN1	AMY1B	C9ORF152	BDNF-AS	BCKDHB
CAT		CCDC92	IKBKB	YWHAZ	CNN2	B3GAT1	PPARGC1A	HSPA1A	ACTN1	ARHGAP18	CYBA		EGR2	ANKFY1	AMY2A	C9ORF72	BECN1	BCKDK
CATSPER3		CCDC97	IKZF2	YY1	CNOT2	B3GAT3	MKS1	UCP2	FEN1	ARHGAP19	SNCAIP		BMP4	ANKH	AMY2A5	C9ORF78	BEND3	BCL10
CAV1		CCHCR1	IL10	ZNF37A	CNR1	B3GLCT	EIF2AK2	NPY4R	RPA2	ARHGAP19-SLIT1	SON		MCM2	ANKHD1	AMY2AL2	CA14	BET1L	BCL11A
CAVIN1		CCL15	IL17RC	ZNF823	CNR2	B4GALNT1	DSP	FGF1	IFRD1	ARHGAP20	GAPDH		EPAS1	ANKIB1	AMY2B	CA2	BEX1	BCL2
CAVIN2		CCL16	IL18		CNRIP1	B4GALT1	PNKP	IL6R	PDK1	ARHGAP21	SHH		CCDC183-AS1	ANKK1	AMZ1	CA3	BEX2	BCL2A1
CBR1		CCL2	IL1A		CNTFR	B4GALT4	ACVRL1	IREB2	LTF	ARHGAP22	MAPK10		IGKV5-43	ANKLE1	AMZ2	CA4	BEX3	BCL2L1
CBR3		CCL5	IL1B		CNTN2	B4GALT5	COQ2	EP300	OGDH	ARHGAP23	GPHN		NOTCH2NLC	ANKLE2	AMZ2P1	CA9	BEX4	BCL2L10
CBR4		CCN1	IL1R1		CNTN5	BAAT	GATA4	NCL	SMAD2	ARHGAP24	TP53COR1		PER2	ANKMY1	ANAPC1	CAAP1	BFAR	BCL2L11
CBS		CCN2	IL2		CNTNAP1	BACE1	DNAJB2	EIF4E	VWF	ARHGAP25	KLK1		FOSB	ANKMY2	ANAPC10	CABIN1	BGLAP	BCL2L12
CBX1		CCNA1	IL2RG		CNTNAP3	BACH1	MIR511	HPRT1	DDIT4	ARHGAP26	CD4		ANXA5	ANKRA2	ANAPC11	CABLES1	BHLHA15	BCL2L13
CBX2		CCNA2	IL32		CNTNAP5	BACH2	FTL	TCP1	CLDN4	ARHGAP28	MCOLN1		TNFRSF12A	ANKRD1	ANAPC13	CABP4	BHLHE22	BCL2L14
CBX5		CCNB1	IL4		COA7	BAD	CAPN1	MARCKS	CHD2	ARHGAP29	CACNA1C		UBE2C	ANKRD10	ANAPC15	CACHD1	BHLHE40	BCL2L15
CBX6		CCNB1IP1	IL5		COBLL1	BAG1	PRPH2	STMN1	GRK5	ARHGAP30	HSPA5		KLF6	ANKRD11	ANAPC2	CACNA1B	BHMT	BCL2L2
CC2D1B		CCNB2	IL6		COG2	BAG2	SFTPC	RABEP1	DNAJB9	ARHGAP31	CAPN1		PTGR1	ANKRD12	ANAPC4	CACNA1C	BID	BCL3
CCBE1		CCND1	IMPDH1		COL12A1	BAG3	GUSB	APOA4	MYLK	ARHGAP32	MT-ND2		MCM6	ANKRD13A	ANAPC5	CACNA1D	BIK	BCL6B
CCDC102B		CCND2	INS		COL13A1	BAG4	UBB	TPH1	PLA2G4A	ARHGAP35	ALPL		AURKB	ANKRD13B	ANAPC7	CACNA1E	BIRC2	BCL7B
CCDC107		CCND3	INS1		COL17A1	BAG5	FMR1	ATP7A	ADA	ARHGAP39	ITGA4		CSF1	ANKRD13C	AND2	CACNA1F	BIRC3	BCL9L
CCDC117		CCNE1	INSR		COL1A1	BAHCC1	SMAD2	LPA	RELB	ARHGAP45	ELANE		DUSP5	ANKRD13D	ANG	CACNA1G	BIRC5	BCLAF1
CCDC126		CCNE2	INTS14		COL1A2	BAIAP2	AHI1	PON2	UCHL1	ARHGAP5	LRP5		DDIT3	ANKRD16	ANG2	CACNA1H	BIRC6	BCO1
CCDC138		CCNF	IP6K2		COL22A1	BAIAP2-DT	ABL1	PDYN	GLO1	ARHGAP9	CCL3		EDNRB	ANKRD18B	ANGEL2	CACNA2D1	BIVM	BCOR
CCDC142		CCNG2	IRF4		COL23A1	BAIAP2L1	SLC25A24	BAX	RBM39	ARHGDIA	ABCB1		APH1C	ANKRD2	ANGPT1	CACNA2D2	BKGD	BCR
CCDC144A		CCPG1	IRS1		COL3A1	BAIAP2L2	MT-CO2	REG1A	ACADM	ARHGDIB	FCGR2B		IGKV12-46	ANKRD20A12P	ANGPT2	CACNA2D3	BLK	BDH1
CCDC15		CCR6	IRS2		COL4A2	BAK1	HK1	ASAH2	ACO1	ARHGEF1	UBTF		IGKV6-17	ANKRD22	ANGPT2A	CACNA2D4	BLM	BDH2
CCDC17		CCR7	ISG20		COL4A6	BAMBI	FBN2	CXCR2	AKT2	ARHGEF10	VARS1		IGKV6-23	ANKRD23	ANGPT4	CACNB1	BLNK	BDNF
CCDC186		CCSAP	IST1		COL5A1	BANK1	PGAM2	MTHFR	EDNRA	ARHGEF10L	FGFR3		MBP	ANKRD26	ANGPTL1	CACNB2	BLOC1S2	BDNF-AS
CCDC6		CCT2	ITGA11		COL7A1	BARD1	PHOX2B	CXCR3	GAS6	ARHGEF12	PYCR2		UGT1B5	ANKRD27	ANGPTL2	CACNB4	BLTP1	BECN1
CCDC62		CCT3	ITGAV		COL8A1	BARHL1	CD274	CCR1	MMP14	ARHGEF15	CXCL1		GPT	ANKRD28	ANGPTL3	CACNG4	BLTP3B	BEND3
CCDC68		CCT4	ITGB3		COL9A2	BASP1	KCNJ1	TSC2	BCL10	ARHGEF19	COL5A1		EHHADH	ANKRD29	ANGPTL4	CACNG5	BLVRB	BET1L
CCDC69		CCT5	ITM2C		COLGALT2	BATF	AFG3L2	CHGB	SLC11A2	ARHGEF2	CFH		ZFP459	ANKRD30B	ANGPTL7	CACNG7	BMAL1	BEX1
CCDC7		CCT6A	ITPR1		COMMD3-BMI1	BAX	RPGRIP1L	GLUD1	FABP1	ARHGEF26	STING1		MT1A	ANKRD33B	ANGPTL8	CACUL1	BMAL2	BEX2
CCDC81		CCT7	ITPRID2		COMMD4	BAZ1A	STIM1	APOC2	CDK4	ARHGEF28	SREBF2		ANXA2	ANKRD34A	ANK1	CACYBP	BMF	BEX3
CCDC82		CCT8	ITSN1		COMP	BAZ2B	KL	BSG	TAC1	ARHGEF38	ERBB2		TH2	ANKRD35	ANK1B	CAD	BMI1	BEX4
CCDC88A		CD109	IYD		COMT	BBC3	HOMER1	NR1H2	IRAK1	ARHGEF39	EIF2B3		IDI1	ANKRD36	ANK2	CADM1	BMP1	BFAR
CCDC92		CD14	JAK1		COPS5	BBS12	IL6R	ICAM1	IGFBP3	ARHGEF40	CYCS		RAC1	ANKRD36B	ANK3	CADM3	BMP2	BGLAP
CCHCR1		CD151	JAK2		CORO2A	BBS2	MIRLET7C	CALML3	STIP1	ARHGEF5	APOH		CCNE2	ANKRD36BP2	ANKEF1	CADM4	BMP4	BHLHA15
CCL15		CD24	JMJD1C		CORO2B	BBS4	WNT1	CALML4	DIABLO	ARHGEF6	KLF2		CTSL	ANKRD37	ANKFN1	CADPS	BMP6	BHLHE22
CCL16		CD274	JMJD4		CORO7-PAM16	BBS5	MAPK3	GLO1	AIFM1	ARHGEF7	ZC4H2		NUPR1	ANKRD40	ANKFY1	CADPS2	BMP8A	BHLHE40
CCL2		CD2AP	JMJD6		COX1	BBS9	HADHA	RTN4R	CTSH	ARHGEF9	FOXO1		AURKA	ANKRD42	ANKH	CALB1	BMPR1A	BHMT
CCL3		CD302	JUN		COX2	BCAM	HEPACAM	CALML6	DEPP1	ARID1A	BCL2L1		STMN1	ANKRD44	ANKHD1	CALB2	BNC1	BHMT2
CCL5		CD36	JUND		COX3	BCAP29	CYP46A1	GLS	CTSS	ARID1B	SLC1A4		LBX2-AS1	ANKRD44-IT1	ANKIB1	CALCA	BNIP2	BID
CCN1		CD3D	KAT6A		COX4I1	BCAP31	GAPDH	HSPA4	GLB1	ARID2	STXBP1		MAOB	ANKRD45	ANKK1	CALCOCO2	BNIP3	BIK
CCN2		CD40	KAT6B		COX4I1P1	BCAR1	MYC	CCN2	GPX3	ARID3A	VAC14		MIR1228	ANKRD46	ANKLE1	CALM1	BNIP3L	BIRC2
CCN5		CD40LG	KAT7		COXFA4L3	BCAR3	APOC3	CAMK2A	LRP1	ARID3B	ITGAM		NR4A2	ANKRD49	ANKLE2	CALM2	BOK	BIRC3
CCNA1		CD44	KCNJ13		CPA1	BCAS2	NLRC4	APOA1	THBD	ARID4B	SGSH		SESN2	ANKRD50	ANKMY1	CALR	BOLA2B	BIRC5
CCNA2		CD46	KCTD12		CPAMD8	BCAT1	TGFB2	HSP90AA1	CALM2	ARID5A	EIF2B4		CYP3A11	ANKRD54	ANKMY2	CALU	BOLA3	BIRC6
CCNB1		CD55	KDM3A		CPB2	BCHE	RELA	CRHR1	CCDC12	ARID5B	MIR133B		PRKAA1	ANKRD55	ANKRA2	CAMK1	BOP1	BIVM
CCNB1IP1		CD58	KDR		CPEB2	BCKDHA	ATL1	FGFR1	HSD17B4	ARIH1	MIR342		IL10	ANKRD63	ANKRD1	CAMK1D	BORA	BKGD
CCNB2		CD59	KDSR		CPED1	BCKDHB	ATRX	CCR3	UCP2	ARIH2	MTRFR		KRT8	ANKRD65	ANKRD10	CAMK2D	BORCS7	BLK
CCND1		CD63	KEAP1		CPQ	BCKDK	MBL2	RGS4	NAMPT	ARK2N	LAMP2		SQLE	ANKRD7	ANKRD11	CAMK2G	BPIFB2	BLM
CCND2		CD7	KIAA0753		CPS1	BCL10	CYCS	ADCYAP1	TIMM17A	ARL1	NR4A2		CSF3	ANKS1	ANKRD12	CAMKK1	BPTF	BLNK
CCND3		CD74	KIAA2013		CPT1A	BCL11A	HSPA5	DLD	PTX3	ARL13B	AFG2A		MSMO1	ANKS1B	ANKRD13A	CAMKV	BRAF	BLOC1S2
CCNE1		CD82	KIF11		CPT2	BCL2	ABCB4	SLC6A2	SORD	ARL14	MLYCD		CD200R4	ANKS6	ANKRD13B	CAMSAP2	BRCA1	BLTP1
CCNE2		CD83	KIF13A		CPVL	BCL2A1	HDAC6	SERPINF1	PRDX2	ARL16	NRG1		DDX59-AS1	ANKZF1	ANKRD13C	CAMSAP3	BRCA2	BLTP3B
CCNF		CD9	KIF23		CPXM2	BCL2L1	PEX1	PRKACA	FIS1	ARL17B	PRKCA		IGKV6-32	ANLN	ANKRD13D	CAMTA2	BRCC3	BLVRB
CCNG2		CD93	KLHL11		CRABP1	BCL2L10	ZFYVE26	SCG2	PPIA	ARL2	DNASE1		IGKV8-24	ANO1	ANKRD16	CAND1	BRD2	BMAL1
CCNH		CDA	KLHL13		CRB2	BCL2L11	HPRT1	RAC1	ATF2	ARL2BP	CMPK2		LNCPINT	ANO10	ANKRD18A	CANX	BRD4	BMAL2
CCNYL1		CDC14A	KMT2C		CREB1	BCL2L12	KCNH2	SCARB1	BCL2A1	ARL3	IGFBP3		SLC35D1B	ANO2	ANKRD18B	CAP1	BRD7	BMF
CCPG1		CDC16	KNG1		CREB3	BCL2L13	RBP4	TGFBR2	MRPL4	ARL4C	MEFV		ZFP558	ANO3	ANKRD2	CAP2	BRDT	BMI1
CCR6		CDC20	KPNB1		CREB3L1	BCL2L14	SYK	ITGAM	CYB5B	ARL4D	ADORA2A		THBS1	ANO5	ANKRD20A12P	CAPG	BRF1	BMP1
CCR7		CDC25B	KRT15		CREB3L3	BCL2L15	SPG7	PCSK1	YIF1B	ARL5A	NOTCH2		CDC25C	ANO6	ANKRD22	CAPN1	BRINP2	BMP2
CCSAP		CDC25C	KRT20		CREG2	BCL2L2	CDH23	FOS	CFL1	ARL5B	SHOC2		SELE	ANO7	ANKRD23	CAPN15	BRIP1	BMP4
CCT5		CDC27	KRT8		CRELD1	BCL2L2-PABPN1	F11	NOTCH4	FDPS	ARL5C	MOBP		CALCA	ANO8	ANKRD24	CAPN2	BSCL2	BMP6
CD109		CDC37	KRT80		CRH	BCL3	DKK1	NPEPPS	HNRNPC	ARL6IP1	VPS33A		PTK2	ANO9	ANKRD26	CAPN6	BSDC1	BMP8A
CD14		CDC42	L1CAM		CRIP2	BCL6B	COX10	CYP2E1	NDUFS4	ARL6IP4	ITGAL		SOX9	ANO9A	ANKRD27	CAPN9	BSG	BMPR1A
CD151		CDC42EP1	LAMB1		CRIP3	BCL7B	GP1BA	SP3	C1S	ARL6IP5	EDNRA		RPS6	ANOS1	ANKRD28	CAPNS1	BSN	BNC1
CD19		CDC42EP3	LAMC2		CRIPTO	BCL9L	MIR17	MBP	ITPR3	ARL6IP6	HSPG2		IGHE	ANP32A	ANKRD29	CAPRIN1	BST1	BNIP2
CD24		CDC45	LAMP1		CRISPLD2	BCLAF1	ABCC8	CTNND2	GSTT1	ARL8B	ADH1C		CDC20	ANP32A-IT1	ANKRD30A	CAPZA1	BTBD2	BNIP3
CD244		CDC6	LAMP2		CRP	BCO1	ELN	PLD1	SMAD4	ARMC1	MEG3		HAVCR1	ANP32B	ANKRD30B	CAPZB	BTBD3	BNIP3L
CD274		CDC7	LAMP3		CRTAC1	BCOR	COL5A1	ADAP1	FGD4	ARMC3	L1CAM		MGST1	ANP32B-PS1	ANKRD30BP2	CARD10	BTBD8	BOK
CD2AP		CDC73	LAMTOR1		CRYAA	BCR	UNC5C	HRH1	TIMP3	ARMC7	CACNA1G		TF	ANP32E	ANKRD33B	CARD11	BTC	BOLA2B
CD302		CDCA3	LANCL3		CRYBB3	BDH1	PSTPIP1	CYBB	AGER	ARMC8	SLC52A3		CALR	ANPEP	ANKRD34A	CARD16	BTF3	BOLA3
CD36		CDCA5	LARP1		CRYBG1	BDH2	MT-TL1	C3	GABARAPL1	ARMC9	PROM1		CASP8	ANPEPB.1	ANKRD34B	CARD18	BTF3L4	BOP1
CD3D		CDCA7L	LCLAT1		CRYBG2	BDNF	ACTA1	FGF2	H19	ARMCX3	CALM3		CTH	ANTKMT	ANKRD35	CARD6	BTG1	BORA
CD40		CDCP1	LCT		CSE1L	BDNF-AS	DYRK1A	CFLAR	SREBF2	ARMCX4	CHGA		NPPB	ANTXR1	ANKRD36	CARD8	BTG2	BORCS7
CD40LG		CDH1	LDAH		CSF1R	BECN1	CCL5	ENO2	BIRC2	ARMCX5	FZD4		S100A9	ANTXR2	ANKRD36B	CARD9	BTG3	BPIFB2
CD44		CDH11	LDHA		CSF2RB	BEND3	TGFBR1	IL11	MT1A	ARMCX5-GPRASP2	EIF2B1		TRPV1	ANXA1	ANKRD36BP1	CARHSP1	BTN3A2	BPTF
CD46		CDH2	LDLR		CSGALNACT1	BEND4	CPT2	PPP5C	GATA4	ARMCX6	CRYAB		HSF1	ANXA10	ANKRD36BP2	CARMIL2	BUB1	BRAF
CD47		CDIP1	LEAP2		CSMD2	BET1L	PTPRC	ULK1	MAP3K1	ARMH3	FGF1		NBPF9	ANXA11	ANKRD37	CARNMT1	BUB1B	BRCA1
CD55		CDK1	LEO1		CSNK1G3	BEX1	ADA2	AHSG	NCL	ARMH4	CD9		NORAD	ANXA1B	ANKRD39	CARS1	BUB3	BRCA2
CD58		CDK10	LGALS3		CSPP1	BEX2	CAT	ADAM12	PGF	ARNT	CCND1		PTTG2	ANXA1C	ANKRD40	CASC15	BUD23	BRCC3
CD59		CDK11B	LGI1		CSRP1	BEX3	PVT1	PDP1	PTPN1	ARNT2	ARHGAP31		ZNF528	ANXA2	ANKRD42	CASD1	BUD31	BRD2
CD63		CDK13	LGI4		CST1	BEX4	PNPLA3	SLC8A1	ANXA3	ARPC1A	SOD2-OT1		FABP1	ANXA2B	ANKRD44	CASK	BYSL	BRD4
CD7		CDK16	LIG1		CST2	BFAR	C10orf55	PRDX5	ME1	ARPC1B	DRD2		HK2	ANXA2P2	ANKRD44-IT1	CASKIN2	BZW1	BRD7
CD70		CDK2	LIG4		CST5	BGLAP	ATP2C1	S100A9	MTTP	ARPC2	FYN		ACSL1	ANXA2P3	ANKRD45	CASP1	BZW2	BRD9
CD74		CDK4	LIMA1		CST6	BHLHA15	GSTP1	CTSG	WNT5A	ARPC4	AHR		AREG	ANXA2R	ANKRD46	CASP12	C11ORF96	BRDT
CD81		CDK5R1	LIMCH1		CTBP1	BHLHE22	MIR223	PLAUR	ERCC1	ARPP19	EXOSC8		SLC10A1	ANXA3	ANKRD49	CASP14	C12ORF75	BRF1
CD83		CDK5RAP2	LIN28A		CTGF	BHLHE40	ATG16L1	CD59	ESR2	ARPP21	CHRNA7		IER3	ANXA3A	ANKRD50	CASP2	C17ORF58	BRINP2
CD86		CDK6	LINC01558		CTHRC1	BHMT	ABCG8	SORT1	SLC22A2	ARR3	KCTD7		AKR1C1	ANXA4	ANKRD52	CASP3	C17ORF75	BRIP1
CD9		CDK7	LINC02035		CTNNA2	BHMT2	KMT2D	TFRC	GABPA	ARRB1	PTGS1		MAFF	ANXA5	ANKRD54	CASP4	C19ORF33	BRWD1
CD93		CDK8	LINC02331		CTNNA3	BID	MIR126	F13A1	GMFB	ARRB2	ATG7		ALDH2	ANXA6	ANKRD55	CASP5	C19ORF53	BSCL2
CD99L2		CDK9	LIPC		CTNNB1	BIK	FCGR2A	EGF	SFTPB	ARRDC1	TF		ACP5B	ANXA7	ANKRD6	CASP6	C1GALT1	BSDC1
CDA		CDKAL1	LIPE		CTNND1	BIRC2	NDUFV1	KEAP1	SNRPD1	ARSA	MT-CO2		IGKV15-103	ANXA8	ANKRD63	CASP7	C1GALT1C1	BSG
CDC14A		CDKN1A	LIPT1		CTR9	BIRC3	EP300	NR3C2	GSTA2	ARSB	RBP4		SPRR2A2	ANXA8L1	ANKRD65	CASP8	C1ORF116	BSN
CDC16		CDKN1B	LMO7		CTRB1	BIRC5	BTK	GSTO2	NPPB	ARSI	MIR34C		ZNF829	AOC1	ANKRD7	CASP9	C1ORF162	BST1
CDC20		CDKN1C	LONP1		CTRB2	BIRC6	RPS27A	CTSE	RASGRP1	ARSL	GRIA3		F2	AOC2	ANKS1	CAST	C1ORF216	BTBD2
CDC20B		CDKN2A	LPIN1		CTSD	BIVM	AIRE	PARP1	IDH3A	ART4	CAT		ME1	AOC3	ANKS1A	CASZ1	C1QA	BTBD3
CDC25A		CDKN2B	LPIN2		CTSF	BKGD	BMP2	GPX3	NUPR1	ARTN	GNE		MET	AOPEP	ANKS1B	CAT	C1QBP	BTBD8
CDC25C		CDKN2C	LPIN3		CTSL	BLK	DES	CBR1	ACSS2	ARV1	COL1A2		MIR197	AOX1	ANKS4B	CATSPERD	C1QTNF1	BTC
CDC27		CDKN3	LPP		CTSV	BLM	CALM3	NEDD8	CHRNA4	ARVCF	SREBF1		PRKCA	AOX3	ANKS6	CAV1	C1QTNF7	BTF3
CDC37		CDO1	LRRC37B		CTTN	BLNK	MIF	HDAC9	RRBP1	ARX	CERNA3		PRKCD	AOX4	ANKZF1	CAV2	C1R	BTF3L4
CDC42		CDR2	LRRC66		CUX2	BLOC1S2	CD33	CCR5	SELENBP1	AS3MT	YAP1		RXRA	AP1AR	ANLN	CAV3	C1S	BTG1
CDC42EP1		CDR2L	LRRC75B		CXCL10	BLTP1	KDR	HNMT	CFLAR	ASAH1	DDHD2		ALOX5	AP1B1	ANO1	CAVIN2	C20ORF203	BTG2
CDC45		CDRT4	M6PR		CXCL13	BLTP3B	TNNT2	HSF1	LAMP1	ASAH2	ABCC9		TAC1	AP1G1	ANO10	CBL	C21ORF58	BTG3
CDC6		CDS1	MAB21L4		CXCL16	BLVRB	JAK3	CSTB	MT1E	ASAH2B	PLG		RAF1	AP1G2	ANO2	CBLB	C2CD2	BTN2A2
CDC7		CDT1	MAFB		CXCL2	BMAL1	RPGR	S100A12	TRADD	ASAP1	SH2D1A		GPD1B	AP1M1	ANO3	CBLN1	C2CD2L	BTN3A1
CDC73		CEACAM5	MAGEA6		CXCL3	BMAL2	RPGRIP1	GAB2	CD68	ASAP3	PDE11A		PET117	AP1M2	ANO4	CBR1	C2CD5	BTN3A2
CDCA3		CEBPA	MAO		CXCL5	BMERB1	TIMM8A	TNFRSF11B	PON1	ASB1	GAL		PRL3A1	AP1S1	ANO5	CBR3	C2ORF42	BUB1
CDCA5		CEBPB	MAP1LC3A		CXCL8	BMF	IQCB1	DSTN	CYBA	ASB13	DMD		SERPINA3A	AP1S2	ANO6	CBR4	C2ORF49	BUB1B
CDCA7L		CEBPD	MAP1LC3B		CXCR4	BMI1	RYR2	LBR	TRAP1	ASB2	WWOX		ZFP831	AP1S3	ANO7	CBS	C2ORF69	BUB3
CDH1		CEL	MAP2K1		CYB5R1	BMP1	PLCG2	DCN	MUC5AC	ASB3	TNNT2		ZNF808	AP2A1	ANO8	CBX1	C2ORF76	BUD23
CDH11		CELF1	MAP2K4		CYB5RL	BMP2	SLC1A3	CCNB1	RRM2	ASB4	TUBB		BNIP3	AP2A2	ANO9	CBX2	C3	BUD31
CDH2		CEMIP	MAP3K5		CYBA	BMP2K	PON2	IGF1R	SMAD3	ASB6	REN		NOS1	AP2B1	ANO9A	CBX3	C3ORF18	BYSL
CDH4		CEMIP2	MAP3K6		CYBB	BMP4	LOC126805877	POMC	PDIA3	ASB7	ZFYVE26		TYMS	AP2M1	ANOS1	CBX4	C3ORF33	BZW1
CDH5		CENPA	MAP3K8		CYC1	BMP6	LPAR1	CCL4	GRB2	ASB8	TUBA1A		SLC3A2	AP2S1	ANP32A	CBX5	C3ORF38	BZW2
CDIP1		CENPC	MAP4K4		CYCS	BMP8A	WNT5A	LTF	KL	ASB9	BSG		CHEK1	AP3B1	ANP32A-IT1	CBX6	C3ORF62	C11ORF52
CDK1		CENPE	MAPK1		CYP11A1	BMPR1A	SACS	RBP4	DMBT1	ASCC1	ASPA		PPP1R15A	AP3B2	ANP32B	CCBE1	C4A	C11ORF96
CDK10		CENPF	MAPK14		CYP11B1	BNC1	FBLN5	CAV3	AVP	ASCC2	MIR223		NQO1	AP3D1	ANP32B-PS1	CCDC107	C4B	C12ORF75
CDK11B		CENPI	MAPK3		CYP17A1	BNIP2	NDUFA10	CCL5	GK	ASCC3	MT-TW		ACTB	AP3M1	ANP32E	CCDC117	C4BPA	C16ORF78
CDK13		CENPK	MAPK8		CYP19A1	BNIP3	COX15	PLAT	CSF3	ASCL1	DDIT3		BBC3	AP3M2	ANPEP	CCDC124	C4BPB	C16ORF87
CDK2		CENPQ	MAPK9		CYP1A1	BNIP3L	SHH	AZU1	NR4A2	ASCL3	SOD3		FASLG	AP3S1	ANPEPB.1	CCDC15	C4ORF46	C17ORF58
CDK4		CENPU	MARCKS		CYP1A2	BOD1L1	MTRFR	NOX4	DDC	ASGR1	LIPC		FOXO3	AP3S2	ANTKMT	CCDC17	C5	C17ORF75
CDK5R1		CENPW	MATR3		CYP1B1	BOK	ALS2	HDAC6	SETD7	ASH1L	TAGLN		CCL4	AP4B1	ANTXR1	CCDC171	C5AR1	C18ORF54
CDK5RAP2		CENPX	MB		CYP24A1	BOLA2B	USH2A	NR3C1	ELF3	ASH2L	ENO2		SGK1	AP4E1	ANTXR2	CCDC40	C5AR2	C19ORF18
CDK6		CEP128	MBD1		CYP26A1	BOLA3	LRAT	OLIG2	SLC7A7	ASIC1	LBR		TIMP2	AP4M1	ANXA1	CCDC6	C5ORF34	C19ORF33
CDK7		CEP135	MBL2		CYP26B1	BOP1	ALK	HRH2	ZFR	ASIC2	FURIN		ABCB4	AP4S1	ANXA10	CCDC62	C6ORF118	C19ORF53
CDK8		CEP152	MCAT		CYP27A1	BORA	MIR29C	ABAT	CCL3	ASIC3	GLYCTK		C17ORF67	AP5B1	ANXA11	CCDC68	C6ORF120	C1GALT1
CDK9		CEP162	MDC1		CYP2A6	BORCS6	TLR3	TSC1	MSMO1	ASIC4	PARP1		C8ORF76	AP5M1	ANXA1B	CCDC7	C7	C1GALT1C1
CDKAL1		CEP170	MDN1		CYP2AB1P	BORCS7	EGF	YWHAZ	SPTAN1	ASIC5	NES		RRM2	AP5S1	ANXA1C	CCDC88A	C8A	C1ORF115
CDKN1A		CEP170B	ME2		CYP2B10	BPIFB2	MT-ATP8	ALOX5AP	CTSK	ASL	COX5A		TARM1	AP5Z1	ANXA2	CCDC9	C8B	C1ORF116
CDKN1B		CEP192	MECR		CYP2B6	BPTF	FUCA1	AMBP	PPARD	ASMT	CASP8		TRIM34A	APAF1	ANXA2B	CCHCR1	C8G	C1ORF162
CDKN1C		CEP55	MED24		CYP2C18	BRAF	LAMA2	ENO1	LGALS1	ASMTL	PPIA		ZNF667	APBA1	ANXA2P2	CCL15	C8ORF58	C1ORF216
CDKN2A		CEP57L1	MED25		CYP2C19	BRCA1	TFAM	CRHBP	TNNT2	ASNS	CCR3		FOSL1	APBA2	ANXA2P3	CCL16	C9ORF72	C1QA
CDKN2B		CEP68	MEGF8		CYP2C8	BRCA2	GLI3	MAP2K6	BLM	ASPA	LRP10		ZNF554	APBA3	ANXA2R	CCL2	C9ORF78	C1QBP
CDKN2C		CEP70	MEIS1		CYP2C9	BRCC3	GRIN1	BIRC3	CACYBP	ASPH	TNFSF11		ADRB2	APBB1	ANXA3	CCL20	CA14	C1QTNF1
CDKN3		CEP72	MEIS3		CYP2D6	BRD2	COL11A2	FOLH1	IPO9	ASPHD1	COMP		ARG1	APBB1IP	ANXA3A	CCL25	CA2	C1QTNF7
CDO1		CEP78	MEP1A		CYP2E1	BRD4	RAB27A	CNP	HDAC5	ASPM	IRS1		IKBKB	APBB2	ANXA4	CCL3	CA3	C1R
CDR2L		CEP83	MESP1		CYP2F1	BRD7	CD4	C4A	RHOB	ASPRV1	HERC1		MUCL1	APBB3	ANXA5	CCL5	CA4	C1S
CDRT4		CEP89	MET		CYP2J2	BRD9	THBD	UBE2L3	SRSF3	ASPSCR1	AARS1		PMAIP1	APC	ANXA6	CCM2L	CA9	C20ORF203
CDS1		CERS5	METTL8		CYP3A4	BRDT	CLN8	ATF2	AXL	ASRGL1	MIR206		ACE	APC2	ANXA7	CCN1	CAAP1	C21ORF58
CDT1		CERS6	MFAP1		CYP3A43	BRE	ALDH2	NISCH	GSTM2	ASS1	CALR		CCND1	APCDD1	ANXA8	CCN2	CABIN1	C22ORF39
CDX4		CES2	MFF		CYP3A5	BRF1	GNPTAB	DNM3	MUC2	ASTN1	CLTC		GSTM2	APCDD1L	ANXA8L1	CCN4	CABLES1	C2CD2
CEACAM1		CFAP251	MFN1		CYP46A1	BRINP2	ASS1	ACO1	MALAT1	ASTN2	NT5E		CAV1	APCS	ANXA9	CCNA1	CABP4	C2CD2L
CEACAM5		CFAP298	MFN2		CYP4A10	BRIP1	AKT3	GADD45A	EGR2	ASXL1	MMRN1		AWAT1	APEH	AOAH	CCNA2	CACFD1	C2CD5
CEBPA		CFAP74	MGARP		CYP4A22	BRWD1	HNF4A	CRAT	FOXF2	ASXL2	MIR27A		C1ORF35	APELA	AOC1	CCNB1	CACHD1	C2ORF42
CEBPB		CFB	MGLL		CYP4F11	BSCL2	LPO	CDKN2A	PROK1	ASXL3	P2RY12		HECTD2OS	APEX1	AOC2	CCNB1IP1	CACNA1B	C2ORF49
CEBPD		CFI	MGMT		CYP4F12	BSDC1	MIR133B	AIFM1	MRPL12	ATAD1	DGUOK		IFI209	APEX2	AOC3	CCND1	CACNA1C	C2ORF69
CEBPG		CFL1	MIEF1		CYP4V2	BSG	ALDH18A1	CCS	GSTM1	ATAD3A	CCL4		LILRB2	APH1A	AOPEP	CCND2	CACNA1D	C2ORF76
CEL		CFL2	MIR122		CYP4Z1	BSN	NLRP1	PCSK2	CD9	ATAD3B	VAMP2		SNCA	APH1B	AOX1	CCND3	CACNA1E	C3
CELA3A		CFLAR	MIR1247		CYP7A1	BST1	ATP1A1	FGFR3	HK1	ATAT1	ANXA2		TNFSFM13	APH1C	AOX3	CCNE2	CACNA1F	C3ORF18
CELF1		CFTR	MIR204		CYP7B1	BTBD2	MIR142	CDC42	MCM2	ATCAY	PLA2G2A		TRBC2	API5	AOX4	CCNF	CACNA1G	C3ORF33
CELF5		CGNL1	MIR29A		CYP8B1	BTBD3	RHOA	GPR3	SLC1A2	ATE1	ADA		VSTM1	APIP	AP1AR	CCNG1	CACNA1H	C3ORF38
CEMIP		CHAC2	MIR30A		CYRIA	BTBD8	SLC52A3	PNMT	SLC40A1	ATF1	ADM		MIR615	APITD1	AP1B1	CCNY	CACNA2D1	C3ORF62
CEMIP2		CHAF1A	MIR3175		CYSLTR2	BTC	ITPR3	ICAM2	COX5A	ATF2	GHRL		CTSB	APL-1	AP1G1	CCR1	CACNA2D2	C4A
CENPA		CHAF1B	MIR619		CYTL1	BTF3	KCNQ1	M6PR	DDX17	ATF3	PMP22		SLC2A4	APLF	AP1G2	CCR2	CACNA2D3	C4B
CENPC		CHAMP1	MIR675		DAAM2	BTF3L4	CCND1	VIP	HTR1A	ATF4	SYNJ1		AIFM1	APLN	AP1M1	CCR6	CACNA2D4	C4BPA
CENPE		CHCHD10	MISP		DAB2	BTG1	PRKACA	ANXA6	JDP2	ATF5	MIR142		CD86	APLNR	AP1M2	CCR7	CACNB1	C4BPB
CENPF		CHD1L	MIX23		DAB2IP	BTG2	BCS1L	PPBP	EIF1AX	ATF6	RETREG1		IGFBP3	APLP1	AP1S1	CCT2	CACNB2	C4ORF46
CENPI		CHD2	MKI67		DACH1	BTG3	HAMP	CD44	UGP2	ATF6B	PGR-AS1		APOL11B	APLP2	AP1S2	CCT3	CACNB4	C5
CENPK		CHD3	MLKL		DACT1	BTN2A2	LRP2	SLC1A1	ANXA1	ATF7	BACE1-AS		ATP1A1B	APMAP	AP1S3	CCT4	CACNG4	C5AR1
CENPU		CHD7	MLXIPL		DACT2	BTN3A1	CALM1	SORCS3	GEM	ATF7IP	MT-CO3		CD209A	APOA1	AP2A1	CCT5	CACNG5	C5AR2
CENPW		CHEK1	MMP2		DAD1	BTN3A2	GALNS	KLC2	IFIT3	ATG10	BCR		CEMP1	APOA1A	AP2A2	CCT6A	CACNG6	C5ORF34
CENPX		CHEK2	MMP7		DAGLB	BUB1	DHTKD1	WNT3A	IL11	ATG101	NKX2-1		CYP2D11	APOA1B	AP2B1	CCT7	CACNG7	C6ORF118
CEP128		CHKA	MMP9		DAO	BUB1B	MIR30A	AKR1A1	TUBA4A	ATG12	MIR212		NBPF11	APOA2	AP2M1	CCT8	CACUL1	C6ORF120
CEP131		CHLSN	MOB3C		DAP	BUB3	OTC	L1CAM	ACTR3	ATG13	XDH		PNP2	APOA4	AP2S1	CD14	CACYBP	C7
CEP135		CHML	MON2		DAP3	BUD23	CXCL12	ATG13	TK1	ATG14	SLC18A2		SPAG11B	APOA4B.1	AP3B1	CD151	CAD	C8A
CEP152		CHMP4A	MPDZ		DAPK1	BUD31	HLA-A	KLC3	CD86	ATG16L1	TSEN15		SPRR2A1	APOA5	AP3B2	CD19	CADM1	C8B
CEP162		CHMP4B	MPO		DAPK2	BYSL	PART1	RB1CC1	ACTA1	ATG2A	KCNA1		SUMO4	APOB	AP3D1	CD22	CADM3	C8G
CEP170		CHMP7	MRPL19		DAPK3	BZW1	SOD2-OT1	B2M	BMP4	ATG2B	EDNRB		ATM	APOBB.1	AP3M1	CD24	CADM4	C8ORF58
CEP170B		CHN2	MRTFA		DAPL1	BZW2	FKRP	ATG14	MIR30A	ATG3	XBP1		NR4A1	APOBB.2	AP3M2	CD244	CADPS	C8ORF82
CEP55		CHORDC1	MSL3		DAPP1	C11ORF16	GLE1	CHKA	NR1I2	ATG4A	AFG3L2		HTR1F	APOBEC1	AP3S1	CD27	CADPS2	C9ORF152
CEP57		CHPF	MSRB3		DAXX	C11ORF52	MIR363	SERPINA1	S100A14	ATG4B	GATA6		CTSD	APOBEC2	AP3S2	CD274	CALB1	C9ORF72
CEP57L1		CHRNA10	MT1E		DAZ2	C11ORF96	REEP1	IL1RN	SEH1L	ATG4C	DNMT3A		IGF1R	APOBEC3	AP4B1	CD28	CALB2	C9ORF78
CEP68		CHST13	MT1F		DBN1	C12ORF60	RAG2	PCDH11X	SRSF5	ATG5	ITGB2		JUNB	APOBEC3A	AP4E1	CD2AP	CALCA	CA14
CEP70		CHST15	MT1H		DBNL	C12ORF75	TUBA1A	KLC4	COX5B	ATG7	CYP2C9		JAK2	APOBEC3B	AP4M1	CD300LG	CALCOCO2	CA2
CEP72		CHST3	MT1X		DCHS2	C16ORF46	F10	CANX	SCN5A	ATG9A	TNNI3		ASNS	APOBEC3G	AP4S1	CD36	CALD1	CA3
CEP78		CHST5	MT2A		DCLK1	C16ORF78	TSFM	CCL11	TRAF3	ATIC	HP		CHIL4	APOBR	AP5B1	CD40	CALM1	CA4
CEP83		CHST8	MTA3		DCT	C16ORF87	LPA	STXBP1	MX2	ATL1	HDAC6		CSPG4B	APOC1	AP5M1	CD40LG	CALM2	CA9
CEP89		CHST9	MTBP		DDC	C17ORF100	CHRNA7	SP1	MIR203	ATL3	PPARA		FAM124B	APOC2	AP5S1	CD44	CALR	CAAP1
CERKL		CHTF18	MTDH		DDIT3	C17ORF58	ZEB2	CES1	BMAL1	ATM	PCNT		KLRA4	APOC3	AP5Z1	CD46	CALU	CABIN1
CERS5		CHTF8	MTHFR		DDIT4	C17ORF75	IDH2	KRT1	LUC7L	ATN1	FTH1		MIR300	APOC4	APAF1	CD47	CAMK1	CABLES1
CERS6		CHUK	MTOR		DDRGK1	C18ORF54	COL6A2	GPI	GSK3A	ATOH1	ANKLE2		ZFP319	APOD	APBA1	CD55	CAMK1D	CABP4
CES2		CIAPIN1	MTTP		DDTL	C19ORF18	SDCCAG8	FADD	SERPINA3	ATOH7	SOX17		ZNF836	APODA.2	APBA2	CD58	CAMK2D	CACFD1
CETN3		CIBAR1	MXI1		DDX17	C19ORF25	XPNPEP3	AXIN1	SHC1	ATOSA	IL2		ZNF845	APOE	APBA3	CD59	CAMK2G	CACHD1
CFAP141		CIC	MXRA7		DDX20	C19ORF33	MT-ND3	CDKN1A	JUND	ATOSB	ALOX5		MAP2K1	APOEA	APBB1	CD63	CAMKK1	CACNA1B
CFAP251		CIDEB	MYC		DDX24	C19ORF53	HSD17B4	TNFRSF1B	HIGD1A	ATOX1	MIRLET7G		MYD88	APOEB	APBB1IP	CD74	CAMKMT	CACNA1C
CFAP298		CIDEC	MYD88		DDX25	C1GALT1	WWOX	ITPR2	CDK5RAP3	ATP10A	HGSNAT		CRP	APOF	APBB2	CD81	CAMSAP2	CACNA1D
CFAP47		CIP2A	MYF6		DDX39A	C1GALT1C1	SCN1A	HSPD1	HIF3A	ATP11B	PDGFRA		PRL	APOH	APBB3	CD82	CAMSAP3	CACNA1E
CFAP65		CIPC	MYO1B		DED	C1ORF115	CRH	ITGAX	MAFF	ATP12A	FGF8		MIR1224	APOL1	APC	CD83	CAMTA2	CACNA1F
CFAP74		CIRBP	MZF1		DEF8	C1ORF116	CACNA1C	TF	DNMT3A	ATP13A1	SDHA		SULT1A1	APOL10B	APC2	CD86	CAND1	CACNA1G
CFAP97D1		CISD1	NAA60		DEFA3	C1ORF162	MOG	AMBRA1	CFB	ATP13A2	TUBB3		ADAM30	APOL11B	APCDD1	CD9	CANX	CACNA1H
CFB		CIT	NAA80		DEK	C1ORF210	TYR	CDKN2B-AS1	GCHFR	ATP1A1	ATF4		CALM4	APOL2	APCDD1L	CD93	CAP1	CACNA2D1
CFI		CITED1	NAALADL2		DENND1A	C1ORF216	DNAJB11	QPRT	PRKACA	ATP1A2	AGGF1		GBP2B	APOL3	APCS	CD96	CAP2	CACNA2D2
CFL1		CITED2	NAGLU		DENND4C	C1ORF226	CACNA1S	IGF2R	TNFRSF11A	ATP1A3	TBC1D7		MIR434	APOL4	APEH	CD99	CAPG	CACNA2D3
CFL2		CKAP4	NAIP		DENND6B	C1QA	GRIN2A	FABP7	IGFBP5	ATP1A4	CDK1		MIR486	APOL7A	APELA	CD99L2	CAPN1	CACNA2D4
CFLAR		CKB	NALCN		DEPDC1	C1QBP	TNNI3	PHYH	CDK9	ATP1B1	FOXO3		MIR541	APOL7D	APEX1	CDAN1	CAPN11	CACNB1
CFTR		CKLF	NAP1L4		DERL1	C1QTNF1	TYMP	WNT3	MAP2K7	ATP1B2	UBB		NPIPB5	APOL7E	APEX2	CDC16	CAPN13	CACNB2
CGNL1		CKS1B	NARF		DFFA	C1QTNF7	MYH14	GNAI1	SF3B4	ATP1B3	MIRLET7B		OR10C1	APOL8	APH1A	CDC20	CAPN14	CACNB4
CHAC1		CLASP1	NAV3		DFFB	C1R	ATF6	ITSN1	SMIM3	ATP23	F2R		TIGD1	APOL9A	APH1B	CDC25A	CAPN15	CACNG4
CHAC2		CLASP2	NBN		DGAT1	C1S	PIK3CG	CACNA1D	CHRM2	ATP2A1	SNRPB		ZFP740	APOLD1	APH1C	CDC25B	CAPN2	CACNG5
CHAF1A		CLCN3	NBPF26		DGAT2	C20ORF203	SHOC2	EFS	ITGB5	ATP2A2	GNS		COL1A2	APOM	API5	CDC25C	CAPN6	CACNG6
CHAF1B		CLCN5	NCAM1		DGKA	C20ORF96	PAX6	SHC1	ARL4D	ATP2A3	YWHAQ		ZNF555	APOO	APIP	CDC26	CAPN9	CACNG7
CHAMP1		CLDN1	NCAPD2		DHX29	C21ORF58	FTO	RAB7A	CLOCK	ATP2B1	UCP2		CDH2	APOOL	APITD1	CDC34	CAPNS1	CACUL1
CHCHD10		CLDN10	NCF1		DHX40	C22ORF39	LOC126860960	ALDH9A1	HNRNPAB	ATP2B2	HMBS		LCN2	APP	APL-1	CDC37	CAPRIN1	CACYBP
CHD1L		CLDN14	NCF2		DIABLO	C2CD2	CX3CR1	ATG101	KDM3A	ATP2B4	CCDC88C		GSTA2	APP-DT	APLF	CDC42	CAPS2	CAD
CHD2		CLDN4	NCOA1		DIAPH1	C2CD2L	DRD3	WNT7A	PTGIS	ATP2C1	ADAM17		MIR374B	APPBP2	APLN	CDC42BPB	CAPZA1	CADM1
CHD3		CLEC2B	NCOA2		DIO2	C2CD4A	CHEK2	CDK2	SERBP1	ATP2C2	CDKN2A		GARIN1A	APPL1	APLNR	CDC42EP3	CAPZB	CADM3
CHD7		CLEC3B	NCOA4		DIO3	C2CD5	MAOB	MAPK12	SLC25A5	ATP4A	EIF2AK4		H2-Q5	APRT	APLP1	CDC42EP4	CARD10	CADM4
CHEK1		CLGN	NCOR1		DIP2B	C2ORF42	CYP2D6	WIPI1	TSPYL2	ATP5F1A	DDC		PEG13	APTR	APLP2	CDC45	CARD11	CADPS
CHEK2		CLIC1	ND1		DIP2C-AS1	C2ORF49	SCO2	WNT5A	CFTR	ATP5F1B	UNC5C		TJP1	APTX	APMAP	CDC6	CARD14	CADPS2
CHKA		CLIC3	ND5		DKC1	C2ORF69	CALM2	NAT2	GADD45B	ATP5F1C	MT-TF		HSPA8	AQP1	APOA1	CDC7	CARD16	CALB1
CHKB		CLIC4	NDRG2		DKK1	C2ORF72	DNAJB6	ACE2	PLAUR	ATP5F1D	ATPAF2		NMRAL2P	AQP11	APOA1A	CDCA3	CARD6	CALB2
CHLSN		CLINT1	NDUFA3		DKK2	C2ORF76	SLC11A1	DNM2	HDAC7	ATP5F1E	PCCA		ZG16B	AQP2	APOA1B	CDCA5	CARD8	CALCA
CHML		CLIP1	NDUFAF6		DKK3	C3	CHCHD2	G6PD	LAT2	ATP5F1EP2	C1R		ABCC4	AQP3	APOA2	CDCA7L	CARD9	CALCOCO2
CHN2		CLIP2	NDUFB1		DLC1	C3ORF18	AD5	PRL	SDHB	ATP5IF1	CYP2D6		GOT1	AQP3B	APOA4	CDCP1	CARHSP1	CALD1
CHORDC1		CLK1	NDUFS1		DLEC1	C3ORF22	FXN	EPRS1	DBF4	ATP5MC2	COL18A1		AANAT	AQP4	APOA4B.1	CDH1	CARMIL2	CALM1
CHPF		CLK3	NEAT1		DLGAP1	C3ORF33	SLC18A2	HNRNPDL	HMOX2	ATP5MC3	PDE10A		HMGCS1	AQP5	APOA5	CDH10	CARNMT1	CALM2
CHRD		CLMN	NEIL1		DLGAP5	C3ORF38	ITGAM	DUSP19	XPA	ATP5ME	LIPG		C1S1	AQP7	APOB	CDH11	CARS1	CALR
CHRNA10		CLN3	NEK10		DLK2	C3ORF52	SREBF1	KLK11	ADORA2A	ATP5MF	HFE-AS1		CD209B	AQP8	APOBB.1	CDH13	CASC15	CALU
CHRNE		CLN5	NELFE		DLL1	C3ORF62	GSN	FLNA	E2F8	ATP5MG	ALK		FCGR3B	AQP8A.1	APOBB.2	CDH15	CASD1	CAMK1
CHROMR		CLOCK	NEXN		DLL4	C3ORF85	CXCL10	AKT2	SMAD7	ATP5MK	HLA-DRB1		POMC	AQP9	APOBEC1	CDH18	CASK	CAMK1D
CHST1		CLP1	NF1		DMD	C4A	HMGB1	DYRK1B	CHORDC1	ATP5PB	SAMD9		SPRR2A3	AR	APOBEC2	CDH2	CASKIN2	CAMK2D
CHST10		CLPX	NFATC2		DMRT3	C4B	SOX2	SMAD3	PDE5A	ATP5PD	SORT1		ZNF316	ARAF	APOBEC3	CDH20	CASP1	CAMK2G
CHST13		CLSTN1	NFATC4		DMXL1	C4BPA	SMN2	CDK4	LEPR	ATP5PF	SPECC1L		ZNF699	ARAP1	APOBEC3A	CDH23	CASP10	CAMKK1
CHST15		CLTB	NFE2L2		DNAAF19	C4BPB	KCNJ11	EIF4EBP1	NR1H3	ATP5PO	STK16		FGF2	ARAP1-AS1	APOBEC3B	CDH4	CASP12	CAMKMT
CHST3		CLTC	NFIL3		DNAH1	C4B_2	ARSB	WIPI2	CNR1	ATP6AP1	HAMP		HMGB1	ARAP1-AS2	APOBEC3C	CDH5	CASP14	CAMKV
CHST5		CLTRN	NFKB1		DNAH11	C4ORF46	MSH6	UBE3A	PHLDA2	ATP6AP2	DRD1		CDKN1A	ARAP2	APOBEC3F	CDH7	CASP2	CAMSAP2
CHST8		CLYBL	NFKB2		DNAH12	C5	IDH1	ULK2	ITGB3	ATP6V0A1	XIST		MIR483	ARAP3	APOBEC3G	CDHR1	CASP3	CAMSAP3
CHST9		CMBL	NFKBIA		DNAH6	C5AR1	NPHS1	GALP	RAMP2	ATP6V0A2	CYP1B1		MIR582	ARB2A	APOBEC4	CDK1	CASP4	CAMTA2
CHTF18		CMPK1	NFKBIB		DNAH7	C5AR2	LINC02605	AP2B1	SUCLA2	ATP6V0A4	OMG		MS4A4B	ARC	APOBR	CDK10	CASP5	CAND1
CHTF8		CMPK2	NFXL1		DNAJC15	C5ORF34	DVL1	CPQ	NPC1	ATP6V0B	GJA4		SIGLECG	ARCN1	APOC1	CDK11B	CASP6	CANX
CHUK		CMTM7	NHERF2		DNAJC6	C6ORF118	COMP	CYP1A2	OLR1	ATP6V0C	IL13		TMEM278	AREG	APOC2	CDK13	CASP7	CAP1
CHURC1		CMTR2	NHERF4		DNASE1	C6ORF120	TMEM230	RPS6	FOXM1	ATP6V0D1	ABL1		WDR97	AREL1	APOC3	CDK16	CASP8	CAP2
CIAPIN1		CNBP	NIF3L1		DNASE1L3	C6ORF132	GAMT	PSMD14	GAS2L1	ATP6V0E1	ITIH4		ZNF284	ARF1	APOC4	CDK2	CASP8AP2	CAPG
CIBAR1		CNDP2	NINJ2-AS1		DNASE2	C6ORF47	CSTB	ST3GAL4	TRIB3	ATP6V0E2	MED12		ZNF585B	ARF3	APOD	CDK4	CASP9	CAPN1
CIC		CNN2	NKAPD1		DNHD1	C6ORF52	SAR1B	RASD1	LYZ	ATP6V1A	SOX2		ZNF879	ARF4	APODA.2	CDK5R1	CAST	CAPN11
CIDEB		CNNM4	NKX2-3		DNM1L	C7	IRS1	GSTA4	MSR1	ATP6V1B1	POU1F1		CSF2	ARF4B	APOE	CDK5R2	CASZ1	CAPN13
CIDEC		CNOT6L	NLRP1		DNMT1	C8A	SOX9	PRKCG	PDK2	ATP6V1B2	MT-ND4		MCL1	ARF5	APOEA	CDK5RAP2	CAT	CAPN14
CIP2A		CNOT7	NOL8		DNMT3A	C8B	NDUFS1	CHGA	STX3	ATP6V1C1	HSPA8		MIR342	ARF6	APOEB	CDK6	CAV1	CAPN15
CIPC		CNOT8	NOLC1		DNMT3B	C8G	FGA	TNFSF11	RPS6	ATP6V1D	GSR		C5ORF15	ARFGAP1	APOF	CDK7	CAV2	CAPN2
CIRBP		CNOT9	NOP56		DOC2A	C8ORF58	SMARCA4	HLA-DRB5	PPBP	ATP6V1E1	UBE2A		ERLN	ARFGAP2	APOH	CDK8	CAV3	CAPN6
CISD1		CNP	NOS2		DOC2B	C8ORF82	SOS1	TNFSF10	ECH1	ATP6V1G1	DCHS1		FAM120AOS	ARFGAP3	APOL1	CDK9	CAVIN1	CAPN9
CIT		CNTRL	NOS3		DOCK1	C9ORF152	MLH1	APPBP2	HPGD	ATP6V1H	SPARC		H2-EB2	ARFGEF1	APOL10B	CDKAL1	CAVIN2	CAPNS1
CITED1		COA3	NOSTRIN		DOCK10	C9ORF153	TIA1	THBS4	CHRM1	ATP7A	AMN		H2-Q4	ARFGEF1-DT	APOL11B	CDKN1A	CBL	CAPRIN1
CITED2		COA7	NOX1		DOCK5	C9ORF72	PEX6	MAP2K4	SDF2L1	ATP7B	POMC		MIR21A	ARFGEF2	APOL2	CDKN1B	CBLB	CAPS2
CKAP2L		COBLL1	NOX3		DOCK7	C9ORF78	WDR45	MARK1	POR	ATP8A1	PDPN		TSPYL3	ARFGEF3	APOL3	CDKN1C	CBLN1	CAPZA1
CKB		COCH	NPC1L1		DOCK9	C9ORF84	ABCG5	BECN2	LMNA	ATP8A2	ANXA5		XLR3B	ARFIP1	APOL4	CDKN2A	CBR1	CAPZB
CKLF		COG5	NPIPB13		DOCK9-DT	C9ORF85	DNAJC13	GGA3	TNC	ATP8B3	MIRLET7D		ZCWPW2	ARFIP2	APOL6	CDKN2B	CBR3	CARD10
CLASP1		COG6	NQO1		DOK3	CA14	DYSF	AKT3	SLC1A3	ATP8B4	APBB1		ZNF821	ARFRP1	APOL7A	CDKN2C	CBR4	CARD11
CLASP2		COIL	NR0B2		DOK4	CA2	SLC1A2	BRAF	AGTR2	ATP9A	ARG1		ZNG1E	ARG1	APOL7D	CDKN2D	CBS	CARD14
CLCN3		COL17A1	NR1H3		DOK6	CA3	DDC	CD40LG	BMP6	ATPAF2	ARAF		BCHE	ARG2	APOL7E	CDKN3	CBX1	CARD16
CLCN5		COL18A1	NR1H4		DOPEY2	CA4	MYD88	PRKCD	PPP1CB	ATR	IKBKB		FABP4	ARGLU1	APOL8	CDNF	CBX2	CARD18
CLCNKB		COL1A1	NR1I2		DORIP1	CA9	MYH11	MT-RNR2	PHF11	ATRAID	MAP2		SRC	ARHGAP1	APOL9A	CDO1	CBX3	CARD6
CLDN1		COL1A1A	NR1I3		DOT1L	CAAP1	HTR2A	ANXA2	MBD1	ATRIP	VTN		TNFSF10	ARHGAP10	APOLD1	CDON	CBX4	CARD8
CLDN10		COL2A1	NR2F1		DPF2	CABIN1	ZAP70	CYP2C9	CAMK4	ATRN	ELAVL1		ENAM	ARHGAP11A	APOM	CDR2	CBX5	CARD9
CLDN14		COL3A1	NR2F2		DPM3	CABLES1	TFRC	EEF2K	CD81	ATRNL1	FABP3		TOP2A	ARHGAP11B	APOO	CDR2L	CBX6	CARHSP1
CLDN16		COL6A1	NR3C1		DPP4	CABP4	TNFAIP3	XRCC1	CSNK1G2	ATRX	RBFOX3		FCRL1	ARHGAP15	APOOL	CDX2	CC2D1B	CARMIL2
CLDN22		COL6A3	NRDC		DPPA4	CACFD1	HCRT	KLK8	PNRC1	ATXN1	CASP9		HBB-BT	ARHGAP17	APP	CEBPA	CCBE1	CARNMT1
CLDN4		COL7A1	NRF1		DPPA5	CACHD1	PMM2	NRBF2	CTSL	ATXN10	DNM1		MIR370	ARHGAP17A	APP-DT	CEBPB	CCDC107	CARS1
CLEC12A		COLEC12	NRIP1		DPT	CACNA1B	VAPB	BAG1	PSMB8	ATXN2	RYR1		MIR424	ARHGAP18	APPBP2	CEBPD	CCDC117	CASC15
CLEC4E		COMMD1	NRN1L		DPY19L2	CACNA1C	CTSK	TKT	AURKA	ATXN2-AS	MAP1LC3A		MS4A8A	ARHGAP19	APPL1	CEL	CCDC124	CASD1
CLGN		COMMD10	NSMF		DPYSL2	CACNA1D	CD2AP	IL16	STMN1	ATXN2L	PGK1		PLA2G4E	ARHGAP20	APPL2	CELF1	CCDC138	CASK
CLINT1		COMMD8	NTSR1		DPYSL5	CACNA1E	PTCH1	CPLX2	ETS2	ATXN3	ZNF148		TMEM14B	ARHGAP21	APRG1	CELF2	CCDC142	CASKIN2
CLIP1		COMMD9	NUBPL		DRAM1	CACNA1F	MIR451A	ANXA1	NES	ATXN7	ATP6V0A2		ZNF526	ARHGAP22	APRT	CELF5	CCDC15	CASP1
CLIP2		COMP	NUCKS1		DRC1	CACNA1G	TMEM216	NEFH	CABIN1	ATXN7L1	SNCG		C4ORF46	ARHGAP23	APTR	CEMIP	CCDC17	CASP10
CLIP4		COMT	NUP153		DRD5	CACNA1H	BBS1	FZD1	SULT1A1	ATXN7L3	RNASET2		GSTA1	ARHGAP24	APTX	CEMIP2	CCDC171	CASP12
CLK1		COPA	NUP50		DRG1	CACNA2D1	VPS13B	ADRA2A	DNAJC3	AUH	IRF3		APOE	ARHGAP25	AQP1	CENPA	CCDC180	CASP14
CLK3		COPB1	NVL		DSCAML1	CACNA2D2	LCN2	ADRM1	MRPS23	AUNIP	IFT74		EAR1	ARHGAP26	AQP10	CENPE	CCDC183	CASP2
CLMN		COPB2	OAF		DSE	CACNA2D3	SOST	LCAT	KLF9	AUP1	SMN1		IGLC2	ARHGAP27	AQP11	CENPF	CCDC184	CASP3
CLN3		COPE	OAS1		DSG1	CACNA2D4	COQ9	CYP27A1	TFAP2A	AURKA	COLGALT1		LILRB4B	ARHGAP27L	AQP2	CENPI	CCDC40	CASP4
CLN5		COPG1	OBI1		DST	CACNB1	IL7R	WNT7B	KCNIP3	AURKB	IDO1		MFSD2	ARHGAP27P1	AQP3	CENPQ	CCDC51	CASP5
CLOCK		COPS4	ODR4		DTL	CACNB2	SERPINC1	HMGA1	AKR1C1	AUTS2	RTN4		MIR136	ARHGAP28	AQP3B	CENPT	CCDC6	CASP6
CLP1		COPS5	OLFM2		DTX1	CACNB4	ATXN1	BID	FTL	AVEN	GPX3		MIR205HG	ARHGAP29	AQP4	CENPV	CCDC62	CASP7
CLPTM1L		COPS7B	ONECUT1		DTX3	CACNG4	TSPO	ASAH1	NT5DC2	AVL9	DLGAP2		MIR744	ARHGAP30	AQP5	CENPW	CCDC68	CASP8
CLPX		COQ3	OPA1		DTX3L	CACNG5	SYNE1	DDIT4	SMAD1	AVP	DNAJB6		MNDAL	ARHGAP31	AQP7	CEP128	CCDC69	CASP8AP2
CLTB		COQ8B	OR55B4		DUOX2	CACNG6	MIR34C	DKK2	TMSB4X	AVPI1	TRPV4		PCDHB22	ARHGAP32	AQP8	CEP135	CCDC7	CASP9
CLTC		CORO1C	ORC4		DUOXA2	CACNG7	GATA6	PPP3CC	CKMT2	AVPR1A	ATP1A2		PCDHB9	ARHGAP33	AQP8A.1	CEP152	CCDC81	CAST
CLTRN		CORO2A	OSBP		DUSP1	CACUL1	AIPL1	C20orf203	EIF2B5	AVPR1B	COQ2		SLC75A1	ARHGAP35	AQP9	CEP170	CCDC82	CASZ1
CLUHP3		CORO2B	OSBPL6		DUSP10	CACYBP	KCNJ2	AVP	MRPL20	AVPR2	MAP4K4		ZNF320	ARHGAP36	AQR	CEP170B	CCDC88A	CAT
CLYBL		COTL1	OTUD1		DUSP14	CAD	SPP1	FZD9	SFXN4	AXIN1	C1S		ZNF714	ARHGAP39	AR	CEP250	CCDC9	CATSPERD
CMBL		COX11	OXR1		DUSP4	CADM1	POMC	WNT4	ATF6	AXIN2	ATXN10		ZNF764	ARHGAP4	ARAF	CEP55	CCDC92	CAV1
CMPK2		COX15	OXSR1		DUSP5	CADM3	TRPC6	IGFBP2	LAD1	AXL	PLCB1		GJA1	ARHGAP40	ARAP1	CEP57	CCHCR1	CAV2
CMTM7		COX19	PACRGL		DYNC1H1	CADM4	ABCC6	GHRH	RIPK1	AZGP1	VCL		PARP1	ARHGAP42	ARAP1-AS1	CEP57L1	CCL15	CAV3
CMTR2		COX2	PAH		DYNC1I1	CADPS	CCR1	CRMP1	SCARA5	AZIN1	NOX1		TFRC	ARHGAP44	ARAP1-AS2	CEP70	CCL17	CAVIN1
CNBD1		COX20	PAICS		DYNC1LI1	CADPS2	LRP4	AXIN2	TNFSF14	AZIN2	HLA-B		CES3B	ARHGAP45	ARAP2	CEP72	CCL2	CAVIN2
CNKSR2		COX4	PAK2		DYNC1LI2	CALB1	SST	LIPA	PSME1	AZU1	TUG1		GPR174	ARHGAP5	ARAP3	CEP78	CCL20	CBL
CNNM2		COX4I1	PALM3		DYNLT2	CALB2	ALG9	SRF	COL6A1	B2M	VIP		H1F3	ARHGAP6	ARB2A	CES1	CCL25	CBLB
CNNM4		COX5A	PARD6G-AS1		DYNLT3	CALCA	NOS1	TUBA3D	PPP3CA	B3GALNT2	TFEB		IGHD	ARHGAP8	ARC	CETN3	CCL3	CBLN1
CNOT6L		COX6B1	PARP1		DYRK3	CALCOCO2	GCK	FZD3	ZBTB16	B3GALT1	KEAP1		MIR338	ARHGAP9	ARCN1	CFAP100	CCL5	CBR1
CNOT7		COX6C	PARP12		DYSF	CALD1	DNAH8	MT2A	ADAM9	B3GALT4	ROGDI		MIRLET7E	ARHGDIA	AREG	CFAP298	CCN1	CBR3
CNOT8		COX7A2	PASK		E2F1	CALM1	CREB1	WNT2	PIMREG	B3GAT1	CAMTA1		MKRN2OS	ARHGDIB	AREL1	CFAP299	CCN2	CBR4
CNOT9		COX7B	PBX3		E2F3	CALM2	MAPK8	PADI4	RO60	B3GAT2	SLC8A1		NBPF3	ARHGEF1	ARF1	CFAP43	CCN4	CBS
CNPY2		COXFA4	PC		E2F4	CALM2P2	DYNC2H1	RPS6KA3	GRIA1	B3GLCT	TGIF1		NPFF	ARHGEF10	ARF3	CFAP68	CCN5	CBX1
CNTRL		COXFA4L3	PCCA		E2F5	CALN1	SFRP4	PSMB5	TRAF2	B3GNT2	PRTN3		PFN4	ARHGEF11	ARF4	CFAP74	CCNA1	CBX2
COA5		CP	PCDHB15		E2F7	CALR	COL25A1	PCK1	CEBPD	B4GALNT2	CBL		PLA2G2C	ARHGEF12	ARF4B	CFAP91	CCNA2	CBX3
COA7		CPAP	PCDHGB5		E2F8	CALU	MIRLET7D	ADCY10	SLC2A2	B4GALT1	VCAN		SPMIP8	ARHGEF15	ARF5	CFAP97D1	CCNB1	CBX4
COBLL1		CPB2	PCDHGC3		EBF1	CAMK1	AGA	TUBA3E	YWHAB	B4GALT3	IDE		ZFP652	ARHGEF16	ARF6	CFB	CCNB1IP1	CBX5
COCH		CPED1	PCK1		EBF3	CAMK1D	CYP27B1	S100A8	DGAT2	B4GAT1	ENPP1		ZNF414	ARHGEF17	ARFGAP1	CFL1	CCNB2	CBX6
COG5		CPN1	PCK2		EBI3	CAMK2D	MYBPC3	HCLS1	TARDBP	B9D1	APOC1		ZNF746	ARHGEF2	ARFGAP2	CFL2	CCND1	CC2D1B
COG6		CPN2	PCNP		ECE2	CAMK2G	VRK1	DKK4	YWHAZ	B9D2	HOMER1		CDK4	ARHGEF28	ARFGAP3	CFLAR	CCND2	CCBE1
COIL		CPNE1	PCNT		ECEL1	CAMKK1	REST	TSHZ3	CTNNA1	BAALC	NRXN1		PTGS1	ARHGEF3	ARFGEF1	CFTR	CCND3	CCDC107
COL18A1		CPNE2	PDGFA		ECM1	CAMKMT	PRKCD	PTGER3	DUSP2	BAAT	NID1		ALDH1A1	ARHGEF37	ARFGEF1-DT	CGA	CCNE1	CCDC117
COL1A1		CPNE3	PDGFB		ECM2	CAMKV	STXBP1	CLSTN3	DPP4	BACC1	TJP2		ANKRD65	ARHGEF38	ARFGEF2	CGB3	CCNE2	CCDC124
COL1A1A		CPQ	PDGFRB		ECT2L	CAMSAP2	CHIT1	TUBB1	LPIN1	BACE1	ADRA2B		DPEP3	ARHGEF39	ARFGEF3	CHAC2	CCNF	CCDC138
COL1A2		CPS1	PDK4		EDAR	CAMSAP3	NPPB	FZD2	CXCL3	BACE1-AS	MIR17		EPHX1	ARHGEF40	ARFIP1	CHAF1A	CCNG1	CCDC142
COL25A1-DT		CPSF6	PDLIM5		EDC3	CAMTA2	AAAS	CYP2C19	VDR	BACE2	NTRK1		FAM156A	ARHGEF5	ARFIP2	CHAF1B	CCNG2	CCDC15
COL2A1		CPSF7	PDSS1		EDEM1	CAND1	DBH	CACNA1S	ADRB2	BACH1	BIRC5		FOXO3A	ARHGEF6	ARFRP1	CHAMP1	CCNH	CCDC17
COL3A1		CPT1A	PDX1		EDIL3	CANX	PSMB8	MIR9-1	SNRPE	BAD	NCAM1		H2-OA	ARHGEF7	ARG1	CHCHD10	CCNY	CCDC171
COL4A1		CPT1B	PEBP1		EDN1	CAP1	FGF2	FABP5	MDH2	BAG1	PRKCE		H2-Q6	ARHGEF9	ARG2	CHCHD3	CCNYL1	CCDC180
COL4A2		CPT2	PECAM1		EDNRA	CAP2	COL6A3	BMP6	PRKAR2B	BAG2	RAB29		H3C11	ARID1A	ARGLU1	CHD2	CCPG1	CCDC183
COL5A1		CPVL	PECR		EEF1A1	CAPG	ANXA11	ATP2A3	PSMB10	BAG3	MBD5		KCTD12B	ARID1B	ARHGAP1	CHD3	CCR1	CCDC184
COL6A1		CRABP2	PEPCK		EEF1G	CAPN1	TNFRSF1B	CHRFAM7A	RAD51	BAG5	RRM2B		S100A7A	ARID2	ARHGAP10	CHD7	CCR2	CCDC40
COL6A2		CRACD	PER1		EFCC1	CAPN11	HINT1	TUBB8	GPD1	BAG6	DES		SLC38A12	ARID3A	ARHGAP11A	CHDH	CCR6	CCDC51
COL7A1		CRADD	PER2		EFEMP1	CAPN13	TUBB	PLCB2	HTR2A	BAGE	PTK2B		TNFRSF6B	ARID3B	ARHGAP11B	CHEK1	CCR7	CCDC6
COL8A1		CREB1	PEX1		EFHB	CAPN14	CYP2C9	DVL2	TGFB3	BAHD1	PTPRC		TTLL8	ARID3C	ARHGAP12	CHEK2	CCSAP	CCDC62
COLCA1		CREB3L2	PFKFB3		EFHC1	CAPN15	PFN1	KIF11	WFS1	BAIAP2	PABPN1		YY1AP1	ARID4A	ARHGAP15	CHI3L1	CCT2	CCDC68
COLEC12		CREB3L3	PFKM		EFHD2	CAPN2	ATF4	KLK3	NRAS	BAIAP2L1	SMTN		ZFP39	ARID4B	ARHGAP17	CHKA	CCT3	CCDC69
COMMD1		CREBBP	PGAM5		EFNA1	CAPN6	GNAQ	NPM1	PRPSAP2	BAK1	HPRT1		ZFP94	ARID5A	ARHGAP17A	CHKB	CCT4	CCDC7
COMMD10		CREM	PHLDB2		EFNA3	CAPN9	KMT2A	MTHFD1	TRPA1	BAMBI	RANBP2		ZNF468	ARID5B	ARHGAP18	CHLSN	CCT5	CCDC81
COMMD3		CRIPT	PIAS2		EFNA5	CAPNS1	SRC	PIK3R2	IRF7	BANF1	CD63		ZNF691	ARIH1	ARHGAP19	CHMP4B	CCT6A	CCDC82
COMMD4		CRLF1	PIEZO1		EFR3B	CAPRIN1	CSF1	FAM215A	CD3E	BANF2	AP2M1		CEBPB	ARIH2	ARHGAP19-SLIT1	CHMP7	CCT7	CCDC88A
COMMD8		CRLF3	PIK3C2A		EGF	CAPRIN2	SLC4A1	NRAS	HRAS	BANK1	ATP1B1		GDF15	ARIH2OS	ARHGAP20	CHN2	CCT8	CCDC9
COMMD9		CRLS1	PIK3CA		EGFLAM	CAPS2	GLUL	CAV2	MRPL14	BANP	HBEGF		AIRIM	ARK2C	ARHGAP21	CHORDC1	CD109	CCDC92
COMT		CRP	PIK3CB		EGFR	CAPZA1	CHRNA4	ALOX12	MIA2	BAP1	RUNX1		DCDC2A	ARL1	ARHGAP22	CHPF	CD14	CCHCR1
COMTD1		CRTC1	PIK3R3		EGFR-AS1	CAPZB	FHL1	TNFAIP1	RPN1	BARHL1	SRF		H2-T22	ARL10	ARHGAP23	CHRDL1	CD151	CCL15
COPA		CRY1	PIKFYVE		EGLN1	CARD10	OPA3	CYP1A1	YPEL3	BARHL2	MIR150		MIR351	ARL11	ARHGAP24	CHRNA10	CD19	CCL16
COPE		CRY2	PINK1		EGR1	CARD11	HTR1A	PSMB7	EIF1	BASP1	NEU1		MIR503	ARL13A	ARHGAP25	CHRNB4	CD22	CCL17
COPS4		CRYAB	PIPOX		EGR2	CARD14	RETREG1	FZD5	ITGA2	BASP1-AS1	LOC106694315		NAIP2	ARL13B	ARHGAP26	CHRNE	CD24	CCL2
COPS5		CRYBG1	PITPNA		EGR3	CARD16	CTC1	WNT11	SAT1	BATF	IL15		PRMT9	ARL14	ARHGAP27	CHST1	CD244	CCL20
COPS7B		CRYBG2	PITPNB		EGR4	CARD18	IL13	APOM	FADS1	BATF2	ATP6V1A		TGTP2	ARL14EP	ARHGAP27L	CHST10	CD27	CCL25
COPS8P2		CRYGS	PKLR		EHD1	CARD6	LOX	SH3PXD2A	MLKL	BAX	VKORC1		AGPAT9	ARL15	ARHGAP27P1	CHST15	CD274	CCL3
COQ3		CRYL1	PKM		EHD2	CARD8	NMNAT1	DDO	CERS5	BAZ1A	IGFBP2		SLC38A11	ARL16	ARHGAP28	CHST3	CD28	CCL5
COQ8B		CRYM	PLAC8		EHD4	CARD9	RAG1	WNT6	EPS8L2	BAZ1B	CNBP		MIR186	ARL2	ARHGAP29	CHST8	CD2AP	CCM2L
CORO2A		CRYZ	PLAT		EHHADH	CARHSP1	LOC106694316	DPYSL3	IL13RA2	BAZ2A	PNPLA6		ABCC3	ARL2BP	ARHGAP30	CHUK	CD300LG	CCN1
CORO2B		CRYZL1	PLAU		EI24	CARMIL2	IGF2	IGFBP1	IRF3	BAZ2B	CHIT1		ABCC1	ARL3	ARHGAP31	CHURC1	CD302	CCN2
COTL1		CS	PLCXD1		EID2	CARNMT1	NDUFAF5	LRP4	MIR34A	BBC3	POLR3A		ABITRAM	ARL3B	ARHGAP32	CIAPIN1	CD36	CCN4
COX11		CSDE1	PLD1		EID3	CARS1	HNF1A	AKAP5	SERPINA6	BBLN	TNFRSF1B		CEBPZOS	ARL3L1	ARHGAP33	CIB1	CD37	CCN5
COX14		CSE1L	PLD2		EIF2AK2	CASC15	F12	MSBP2	CHCHD1	BBOF1	TAC1		CXCL10	ARL3L2	ARHGAP35	CIC	CD3D	CCNA1
COX17		CSF2	PLEC		EIF2AK3	CASD1	ERBB3	CACNA1F	CXXC1	BBS1	PURA		GOLGA8B	ARL4A	ARHGAP36	CIDEB	CD40	CCNA2
COX19		CSF3R	PLEK		EIF2S1	CASK	ERCC8	MIR205	SLC39A9	BBS12	CTNNA1		HHIPL2	ARL4C	ARHGAP39	CIMAP3	CD40LG	CCNB1
COX2		CSGALNACT1	PLEKHG4		EIF3C	CASKIN2	CCDC40	CCL7	PKLR	BBS4	CLDN1		KIAA0753	ARL4D	ARHGAP4	CIP2A	CD44	CCNB1IP1
COX20		CSGALNACT2	PLG		EIF3CL	CASP1	PEX5	PLCB3	EGLN3	BBX	DCN		MGL2	ARL5A	ARHGAP40	CIPC	CD46	CCNB2
COX3		CSKMT	PLIN1		EIF4A1	CASP10	DAG1	PSMA4	SCNN1A	BCAM	HDAC1		MPIG6B	ARL5B	ARHGAP42	CIRBP	CD47	CCND1
COX4		CSNK1A1L	PLIN2		EIF4B	CASP12	CDH1	ATG2A	BRCA1	BCAN	LGALS3		RWDD4	ARL5C	ARHGAP44	CISD1	CD55	CCND2
COX4I1		CSNK1D	PLIN3		EIF4E	CASP14	C1S	FLNB	ATG12	BCAP31	ATP6AP2		SBK3	ARL6	ARHGAP45	CIT	CD58	CCND3
COX4I1P1		CSNK2A1	PLIN4		EIF4EBP1	CASP2	RAC1	SOS2	OGT	BCAR1	RYR2		SERPINB9B	ARL6IP1	ARHGAP5	CITED1	CD59	CCNE1
COX5B		CSNK2A2	PLPP6		EIF4EBP3	CASP3	GLUD1	NCK1	PDGFRA	BCAR3	TP73		SLURP1	ARL6IP4	ARHGAP6	CITED2	CD63	CCNE2
COX6A1		CSNK2A3	PLS3		EIF4G2	CASP4	DLG4	SLC11A1	AMD1	BCAS1	BAD		TTC31	ARL6IP5	ARHGAP8	CKAP2L	CD7	CCNF
COX6A1P2		CSNK2B	PMP22		EIF5	CASP5	SCN4A	ARAF	CCPG1	BCAS2	MIR451A		WFDC12	ARL6IP6	ARHGAP9	CKAP4	CD70	CCNG1
COX6B1		CSRP1	PNKP		EIF5B	CASP6	PPM1K	WNT10B	GRPEL1	BCAS3	CISD2		ZNF121	ARL8A	ARHGDIA	CKAP5	CD74	CCNG2
COX6C		CSRP2	PNMA2		ELAVL3	CASP7	AHSG	WNT16	PERP	BCAT1	MIR328		ZNF227	ARL8B	ARHGDIB	CKB	CD81	CCNH
COX7B		CST1	PNPLA2		ELAVL4	CASP8	RAB39B	PSMA2	CCNL2	BCAT2	HDAC4		ZNF268	ARLN	ARHGEF1	CKMT1A	CD82	CCNY
COX7C		CST3	PNPLA3		ELF1	CASP8AP2	JPH3	CORT	DES	BCCIP	PLCG2		ZNF621	ARMC1	ARHGEF10	CLASP1	CD83	CCNYL1
COX8A		CST6	PNPLA8		ELF4	CASP9	HAUS4	IL6ST	LSM6	BCHE	CASR		CD36	ARMC10	ARHGEF10L	CLASP2	CD86	CCPG1
COXFA4		CSTA	PODN		ELFN2	CAST	PIK3R2	PRSS3	NDUFA13	BCKDHA	SMARCB1		FCER2A	ARMC3	ARHGEF11	CLCF1	CD9	CCR1
COXFA4L3		CSTB	PODXL		ELMO1	CASZ1	DRD2	WNT5B	RBP4	BCKDHB	MDM2		H2-T24	ARMC5	ARHGEF12	CLCN3	CD93	CCR2
CP		CSTF2	POF1B		ELOVL1	CAT	SPTLC2	PSMB2	SKP2	BCKDK	SLC17A5		KIAA1191	ARMC7	ARHGEF15	CLCN5	CD96	CCR6
CPAP		CTC1	PON1		ELOVL6	CATSPER3	CALR	KHSRP	TEAD4	BCL10	LPAR1		KIAA1614	ARMC9	ARHGEF16	CLCN7	CD99	CCR7
CPB2		CTDSPL2	POP1		EMC6	CATSPERD	ABCC9	C1QBP	VNN1	BCL11A	SARS1		LY6F	ARMCX1	ARHGEF17	CLCNKB	CD99L2	CCSAP
CPED1		CTF1	POU2F1		EMILIN3	CAV1	NPPA	DRD5	NR1D1	BCL11B	EPAS1		MSANTD2	ARMCX2	ARHGEF19	CLDN1	CDA	CCT2
CPN1		CTHRC1	PPAR		EML6	CAV2	POLR3A	PIK3R3	TSC2	BCL2	STIM1		MUP3	ARMCX3	ARHGEF2	CLDN7	CDC14A	CCT3
CPN2		CTNNA1	PPARA		EMP3	CAV3	DZIP1L	FZD7	SNAPC5	BCL2A1	CYP2U1		RMP24	ARMCX5	ARHGEF26	CLEC12A	CDC16	CCT4
CPNE2		CTNNA2	PPARB		EMX2	CAVIN1	GAN	PSMD12	RASD1	BCL2L1	CD33		SAAL1	ARMH3	ARHGEF28	CLEC2B	CDC20	CCT5
CPQ		CTNNB1	PPARD		ENC1	CAVIN2	AKT2	PPP2R2A	KRT19	BCL2L10	PICALM		TRIM30A	ARMS2	ARHGEF3	CLEC2D	CDC20B	CCT6A
CPS1		CTNND1	PPARG		ENDOG	CBL	MIR145	PTPRA	NFIL3	BCL2L11	MIR511		ZFP366	ARNT	ARHGEF37	CLEC3B	CDC25A	CCT7
CPSF7		CTPS1	PPARGC1A		ENG	CBLB	MSH2	FZD8	S100A9	BCL2L13	MIR335		ZNF628	ARNT2	ARHGEF38	CLEC4A	CDC25B	CCT8
CPT1A		CTRL	PPARGC1B		ENO1	CBLN1	YWHAE	CD14	NFATC1	BCL2L14	FLI1		ZNF791	ARNTL2	ARHGEF39	CLEC7A	CDC25C	CD109
CPT1B		CTSB	PPP1R12A		ENO3	CBR1	CEP164	ABI1	TUBA1A	BCL2L2	BECN1		ZFP422	ARPC1A	ARHGEF40	CLIC1	CDC26	CD14
CPT2		CTSC	PPP1R18		ENPEP	CBR3	GC	PINK1-AS	AKR1C3	BCL3	CALM1		C5ORF34	ARPC1B	ARHGEF5	CLIC3	CDC27	CD151
CPVL		CTSD	PPP1R2		ENPP2	CBR4	FKTN	MTRNR2L12	ERBB4	BCL6	CD38		ACTRT2	ARPC2	ARHGEF6	CLIC4	CDC34	CD19
CRACD		CTSL	PPP2R2D		ENTPD4	CBS	WAS	ACTN2	MGST1	BCL7C	FOXG1		CCNA2	ARPC3	ARHGEF7	CLIC5	CDC37	CD22
CRADD		CTSO	PPP2R3C		ENTREP1	CBX1	ABHD12	HRK	S100A4	BCLAF1	ABCC8		CRYBA2	ARPC4	ARHGEF9	CLINT1	CDC42	CD24
CREB1		CTTN	PPP3CA		EOGT	CBX2	AP3B1	TCN1	TAGLN	BCOR	MAPK8IP1		IGLV1	ARPC5	ARID1A	CLIP1	CDC42BPB	CD244
CREB3L2		CTTNBP2	PPT1		EP300	CBX3	INPP5E	MAZ	TM7SF2	BCR	PTBP1		PRORSD1	ARPC5L	ARID1B	CLIP2	CDC42EP1	CD27
CREB3L3		CUEDC1	PRDM10		EPAS1	CBX4	MIR143	WNT10A	SLC26A11	BCS1L	MLC1		RUFY4	ARPIN	ARID2	CLIP3	CDC42EP3	CD274
CREBBP		CUEDC2	PRDM11		EPB41L3	CBX5	BPTF	SFRP4	HBA-A1	BCYRN1	PIN1		S100A12	ARPIN-AP3S2	ARID3A	CLIP4	CDC42EP4	CD28
CREBRF		CUL4B	PRDM15		EPCAM	CBX6	MIRLET7B	NRDC	PHLDA1	BDH1	PRKDC		SHISA8	ARPP19	ARID3B	CLK1	CDC45	CD2AP
CREM		CUTC	PRDM5		EPDR1	CC2D1B	CDK5R1	CYP2C8	ARPP19	BDH2	EIF2AK2		SLFN9	ARPP19B	ARID3C	CLK3	CDC6	CD300LG
CRHR1		CUZD1	PRDX1		EPHA4	CCBE1	MYO7A	FTMT	LPO	BDKRB2	PITX3		ZFP69	ARR3A	ARID4A	CLMN	CDC7	CD302
CRIPT		CX3CL1	PRKAA1		EPHA7	CCDC102B	ADRB2	MT1A	PIM3	BDNF	ATG5		ZNF180	ARR3B	ARID4B	CLN3	CDC73	CD36
CRLF1		CXCL1	PRKAA2		EPHB4	CCDC107	STAT5B	MSRB1	IGFBP4	BDNF-AS	CDH2		ZNF215	ARRB1	ARID5A	CLN5	CDCA3	CD37
CRLF3		CXCL10	PRKAB1		EPHB6	CCDC117	PARP1	CYP2A6	LAMP2	BEAN1	PDE4A		ZNF260	ARRB2	ARID5B	CLN8	CDCA5	CD3D
CRLS1		CXCL12	PRKACB		EPHX2	CCDC124	NPM1	ACTA1	RAN	BECN1	PF4		ZNF43	ARRDC1	ARIH1	CLOCK	CDCA7L	CD40
CRNDE		CXCL16	PRKCA		EPHX3	CCDC126	CYP17A1	ATG2B	ARHGDIA	BECN2	GSTO1		TMEM175	ARRDC1-AS1	ARIH2	CLP1	CDCP1	CD40LG
CROCCP2		CXCL2	PRKCB		EPN3	CCDC136	MTHFD1	ADCY1	IRAK2	BEGAIN	TUBB2A		INS	ARRDC2	ARIH2OS	CLPTM1L	CDH1	CD44
CRP		CXCL8	PRKCD		EPPK1	CCDC138	JAK1	FZD6	PRKAB1	BEND5	SHBG		ABCB11	ARRDC3	ARK2C	CLPX	CDH10	CD46
CRY1		CXCR4	PRKCE		EPRS	CCDC140	MAN2B1	CTNND1	RPS24	BEND6	MEN1		ARHGAP40	ARRDC3A	ARK2N	CLSTN1	CDH11	CD47
CRY2		CXXC5	PRKCH		EPSTI1	CCDC142	WASHC5	PSMB3	KIT	BEND7	CSF3		BPIFA1	ARRDC4	ARL1	CLTB	CDH13	CD55
CRYBG1		CYB5A	PRKD3		EQTN	CCDC144A	NQO1	MIR124-1	PPP1R18	BEST1	FMN2		C8ORF58	ARSA	ARL10	CLTC	CDH15	CD58
CRYBG2		CYB5B	PRKDC		ERCC1	CCDC146	PDHA1	ANXA11	KLF5	BEST2	FGF7		CD101	ARSB	ARL11	CLU	CDH18	CD59
CRYGS		CYB5R1	PRKN		ERCC2	CCDC148	OLR1	HADHA	CCL6	BET1	PRKCB		CFAP161	ARSG	ARL13A	CLUHP3	CDH2	CD63
CRYL1		CYB5R2	PRMT1		ERCC3	CCDC15	AMACR	NAPG	INSIG2	BET1L	LCAT		CFAP58	ARSH	ARL13B	CLVS1	CDH20	CD7
CRYM		CYB5R3	PROSER2		EREG	CCDC166	DCX	GPR83	MAP4K4	BEX2	CDKN3		CLTCL1	ARSI	ARL14	CLXN	CDH23	CD70
CRYZL1		CYBA	PROX1		ERICH1	CCDC17	MIR221	CTNNA1	PAICS	BEX3	CCL7		CTLA2B	ARSJ	ARL14EP	CLYBL	CDH3	CD74
CS		CYBB	PRPF40A		ERICH4	CCDC171	COQ8A	MIR21	IL12A	BEX4	FGF10		D17H6S56E-5	ARSL	ARL15	CMKLR1	CDH4	CD81
CSDE1		CYBC1	PRPSAP1		ERLIN1	CCDC175	HADHB	PRKAR2B	FBXO30	BFAR	EOGT		ELA2	ART3	ARL16	CMPK1	CDH5	CD82
CSF2		CYC1	PRR13		ERN1	CCDC180	COL6A1	EPHA3	GAS1	BFSP1	MIR98		ERICH2	ART4	ARL17B	CMPK2	CDHR1	CD83
CSF3		CYCB	PRRC2B		ERO1A	CCDC183	C4A	C9	KLHL21	BFSP2	DNM2		FSD2	ART5	ARL2	CMTM5	CDIP1	CD86
CSF3R		CYCS	PRSS12		ERP27	CCDC184	PRKCG	PPP1R10	SLC16A3	BGLAP	ANGPTL4		H2-DMB2	ARTN	ARL2BP	CMTR2	CDK1	CD9
CSGALNACT1		CYFIP1	PRUNE2		ERV3-1-ZNF117	CCDC186	CHD7	APOF	WEE1	BGN	ARHGAP35		IFI205	ARV1	ARL3	CNBP	CDK10	CD93
CSGALNACT2		CYGB	PSMC3IP		ERVFRD-1	CCDC40	SEC61A1	ADRA2C	MGMT	BHLHE22	CHRNB2		MIR146B	ARVCF	ARL3B	CNDP2	CDK11B	CD96
CSHL1		CYLD	PTEN		ERVW-1	CCDC51	KIF18B	MTRNR2L1	H2BC5	BHLHE23	ATP5F1A		MRPS36	ARX	ARL3L1	CNKSR2	CDK13	CD99
CSKMT		CYORF15A	PTER		ESF1	CCDC6	CYP19A1	SEM1	SPEG	BHLHE40	REST		PILRB	ARXES1	ARL3L2	CNMD	CDK16	CD99L2
CSMD2		CYP11B1	PTGES3		ESR1	CCDC62	ITGB2	SP4	TMEM50B	BHLHE41	MIR23A		PSPN	ARXES2	ARL4A	CNN2	CDK2	CDA
CSNK1G2		CYP19A1	PTGS2		ESR2	CCDC68	FGF20	FRK	CLIC4	BHMT2	SHC1		RTL8B	AS3MT	ARL4C	CNNM2	CDK4	CDAN1
CSNK2A1		CYP1A1	PTK2		ESRP1	CCDC69	ACO2	CASP14	GLI1	BICC1	ACTA1		SCIMP	ASAH1	ARL4D	CNNM4	CDK5R1	CDC14A
CSNK2A2		CYP1A2	PTOV1		ESRRB	CCDC7	GPC3	SUOX	PTCH1	BICD1	HDAC9		TBATA	ASAH2	ARL5A	CNOT2	CDK5R2	CDC16
CSNK2A3		CYP1B1	PTPRF		ESYT2	CCDC81	EMD	WNK1	ALDH3A2	BICD2	IGF2R		TSNARE1	ASAH2B	ARL5B	CNOT7	CDK5RAP2	CDC20
CSNK2B		CYP20A1	PTPRJ		ETV1	CCDC82	HP	CRADD	AOC2	BICRA	DRD3		ZFP318	ASAP1	ARL5C	CNOT8	CDK6	CDC20B
CSPP1		CYP24A1	PTPRK		ETV3L	CCDC88A	AD6	SLC25A31	CAPN1	BID	IGF2		ZNF668	ASAP1-IT1	ARL6	CNP	CDK7	CDC25A
CSRP1		CYP27B1	PTRH1		ETV4	CCDC9	SLC19A1	MIR126	MARCKS	BIK	ATXN8OS		ZNF682	ASAP2	ARL6IP1	CNPY2	CDK8	CDC25B
CSRP2		CYP2A6	PTX3		EWSR1	CCDC92	PPARA	CYP3A5	PDIA6	BIN1	FGF17		BECN1	ASB1	ARL6IP4	CNR1	CDK9	CDC25C
CSTA		CYP2B7P	PUS3		EXD3	CCDC97	BECN1	MIR142	RRM1	BIN2	PKD1		C5ORF24	ASB13	ARL6IP5	CNR2	CDKAL1	CDC26
CSTF2		CYP2C19	PXN		EXOSC9	CCHCR1	TIMP1	PPP3R2	EPB41L1	BIN3	IGFBP7		CARD16	ASB2	ARL6IP6	CNRIP1	CDKN1A	CDC27
CSTPP1		CYP2C8	PYCARD		EXPH5	CCL15	COL9A2	ACACB	PCK2	BIRC2	GATA1		GBP9	ASB3	ARL8A	CNTFR	CDKN1B	CDC34
CTAGE4		CYP2C9	PZP		EXT2	CCL16	LINC01311	ADRA2B	ACAT1	BIRC3	MYD88		GOT1L1	ASB4	ARL8B	CNTN2	CDKN1C	CDC37
CTC1		CYP2D6	RAB18		EZH2	CCL17	MIR146B	FRAT2	DKK1	BIRC5	ATF6		KCNH4	ASB7	ARLN	CNTN5	CDKN2A	CDC42
CTDSPL2		CYP2E1	RAB30		EZR	CCL2	BMP6	PCYOX1	ORM1	BIRC6	SKI		KLK13	ASB8	ARMC1	CNTNAP1	CDKN2B	CDC42BPB
CTH		CYP2J2	RABGGTA		F10	CCL20	TLR5	FRAT1	SLC20A1	BIRC7	SLC9A1		LRRC46	ASB9	ARMC10	COA3	CDKN2C	CDC42EP1
CTHRC1		CYP2S1	RABGGTB		F11	CCL25	GAL	UTP11	SLCO1A1	BKGD	HEY2		MIR409	ASCC1	ARMC3	COA5	CDKN2D	CDC42EP3
CTNNA1		CYP3A4	RABL2B		F11R	CCL3	MMUT	MIR212	RBM15	BLK	MB		MS4A4D	ASCC2	ARMC5	COA7	CDKN3	CDC42EP4
CTNNAL1		CYP3A5	RAC1		F2	CCL5	KCNJ10	FZD10	SREK1	BLM	MT-CO1		NYX	ASCL1	ARMC7	COCH	CDNF	CDC45
CTNNB1		CYP4F11	RACGAP1		F2RL2	CCM2L	ENO2	TUBA3C	CASP6	BLMH	SYNE1		ODAD1	ASCL2	ARMC8	COG2	CDO1	CDC6
CTNND1		CYP51A1	RAD18		FABP1	CCN1	TSHR	MTRNR2L8	ASAH1	BLNK	CALM2		PHF11B	ASF1A	ARMC9	COG5	CDON	CDC7
CTNND2		CYP8B1	RAD51		FABP4	CCN2	FLT3	HSPA8	CSRNP1	BLOC1S1	SLC5A7		SMIM26	ASF1B	ARMCX1	COG6	CDR2	CDC73
CTPS1		DAAM1	RALBP1		FABP5	CCN4	ANG	MIR144	DUT	BLOC1S2	OTC		ABCG2	ASGR1	ARMCX2	COIL	CDRT4	CDCA3
CTRL		DAB2	RALGAPA2		FADD	CCN5	NDUFS7	TGIF1	EIF5A	BLOC1S3	PMM2		FSAF1	ASH1L	ARMCX3	COL12A1	CDS1	CDCA5
CTSB		DAB2IP	RAMP1		FAF1	CCNA1	RPPH1	MIR155	SERPINB2	BLOC1S4	SAMD9L		SIRT1	ASIC1	ARMCX4	COL13A1	CDT1	CDCA7L
CTSC		DAP	RAP1B		FAM107A	CCNA2	CBL	PSMA8	CTR9	BLOC1S5	ADRA1A		BCL2A1B	ASIC2	ARMCX5	COL17A1	CDX2	CDCP1
CTSD		DAP3	RAPGEF2		FAM107B	CCNB1	FCGR3A	JPH4	MYBPH	BLOC1S6	AGTR2		CCDC78	ASIC3	ARMCX5-GPRASP2	COL18A1	CEACAM1	CDH1
CTSL		DAPK1	RARB		FAM114A1	CCNB1IP1	PTGS1	SLC25A38	DHCR7	BLTP1	STH		CD164L2	ASIC4	ARMCX6	COL1A1	CEACAM3	CDH10
CTSO		DAPK3	RARRES1		FAM117B	CCNB2	CDK4	NAT1	MCM6	BLTP3A	EIF4E		CLEC1A	ASIC5	ARMH3	COL1A2	CEACAM5	CDH11
CTTN		DARS1	RASEF		FAM120A	CCND1	DST	MIR125B2	MGLL	BLVRA	CNTNAP2		CWH43	ASIP1	ARMH4	COL22A1	CEBPA	CDH13
CTTNBP2		DAXX	RAVER2		FAM120A2P	CCND2	MET	TPPP3	APOA4	BLVRB	CTC1		DCPH1	ASL	ARMS2	COL23A1	CEBPB	CDH15
CTU1		DAZAP1	RB1		FAM124A	CCND3	CACNA1D	MIR223	DGKH	BLZF1	SLC2A10		DMAC2	ASMT	ARNT	COL2A1	CEBPD	CDH18
CUEDC1		DBF4	RB1CC1		FAM163A	CCNE1	TTC39C	PAWR	GSTA1	BMAL1	FGB		DUSP28	ASMTL	ARNT2	COL4A1	CEBPG	CDH2
CUEDC2		DBH-AS1	RBFOX2		FAM177A1	CCNE2	SCO1	CAPNS2	AQP4	BMAL2	KAT6B		GIMAP9	ASMTL-AS1	ARNTL2	COL4A2	CEL	CDH20
CUL4B		DBN1	RBM15		FAM187B	CCNF	NDUFAF6	MIR17	CYP17A1	BMF	MIR197		JHY	ASNS	ARPC1A	COL4A6	CELF1	CDH23
CUTC		DBR1	RBM34		FAM20A	CCNG1	PTH	MIRLET7G	LAMB3	BMI1	CDK2		KDM5D	ASNSD1	ARPC1B	COL5A1	CELF2	CDH3
CUZD1		DCAF16	RBP5		FAM228A	CCNG2	GH1	MIR485	NDUFB8	BMP1	TAFA5		OTOP1	ASPA	ARPC2	COL6A1	CELF5	CDH4
CX3CL1		DCAF4	RCC1		FAM241A	CCNH	COL18A1	MIR455	REL	BMP2	CDKN2B-AS1		RIC3	ASPH	ARPC3	COL6A2	CEMIP	CDH5
CXCL1		DCAF6	RCC1L		FAM26F	CCNY	CD14	MIR24-1	SOS1	BMP3	MYH9		SCNN1D	ASPHD1	ARPC4	COL6A3	CEMIP2	CDH7
CXCL10		DCBLD2	REL		FAM27E3	CCNYL1	ITGB3	MIR134	RARA	BMP4	RPS6KB1		SH2D1A	ASPM	ARPC5	COL7A1	CEMP1	CDHR1
CXCL12		DCDC2	RELA		FAM43B	CCPG1	ACADVL	CD99	ACOX1	BMP6	TTN		SLFN8	ASPN	ARPC5L	COL9A2	CENPA	CDIP1
CXCL16		DCK	RELB		FAM65B	CCR1	PEX2	PIP5KL1	CDC25A	BMP7	APOA2		SSPO	ASPSCR1	ARPIN	COLEC12	CENPC	CDK1
CXCL2		DCP1A	RELCH		FAM69C	CCR2	PGM1	MIR199A1	GAP43	BMP8A	AVP		TSNAXIP1	ASRGL1	ARPIN-AP3S2	COMMD1	CENPE	CDK10
CXCL3		DCP1B	REPIN1		FAM83B	CCR6	RHO	DHRS2	SERPINA1	BMPER	APLN		VCF2	ASS	ARPP19	COMMD10	CENPF	CDK11B
CXCL5		DCPH1	RFFL		FAM83C	CCR7	MTRR	MIR125A	NUF2	BMPR1A	TXN		ZFP219	ASS1	ARPP19B	COMMD3	CENPI	CDK13
CXCL8		DCPS	RGN		FAM89B	CCSAP	FLVCR1	ABT1	ROCK2	BMPR1B	CELF4		ZFP704	ASS1P11	ARPP21	COMMD4	CENPK	CDK16
CXCR4		DCTN1	RGS20		FAM98A	CCT2	MIR342	MIR342	SHMT1	BMS1	PRKCD		ZNF432	ASTE1	ARR3	COMP	CENPQ	CDK2
CXXC5		DCUN1D2	RGS5		FANCD2	CCT3	PACRG	FABP12	SLC7A2	BMX	CDKN1A		ADGB	ASTL	ARR3A	COMT	CENPT	CDK4
CYB561D1		DDB2	RHEB		FAS	CCT4	SCARB1	MIR335	TNFRSF21	BNC2	PLOD1		FAM162B	ASTN1	ARR3B	COMTD1	CENPU	CDK5R1
CYB561D2		DDC	RHOA		FASLG	CCT5	ESR2	NFKBIA	DENND10	BNIP1	GOSR2		GPR63	ASTN2	ARRB1	COPA	CENPV	CDK5R2
CYB5A		DDI2	RHOB		FASN	CCT6A	GATA2	MTRNR2L13	ZNF410	BNIP2	OPA3		KLRC2	ASTX6	ARRB2	COPB1	CENPW	CDK5RAP2
CYB5R2		DDIAS	RIPK1		FASTK	CCT7	HSPA4	MIR15B	AK2	BNIP3	MIR199A1		MUCL3	ASXL1	ARRDC1	COPB2	CENPX	CDK6
CYBA		DDIT3	RIPK3		FAT4	CCT8	ZBTB20-AS1	MTRNR2L7	C5AR1	BNIP3L	SLC12A3		NEURL4	ASXL2	ARRDC1-AS1	COPG1	CEP128	CDK7
CYBB		DDIT4	RNASEH2B		FBLIM1	CD109	MTM1	MIR23A	DLC1	BOD1	BGN		PRRT4	ASXL3	ARRDC2	COPS4	CEP131	CDK8
CYBC1		DDX1	RNASEL		FBLN1	CD14	ANO10	GALR1	DLK1	BOK	BLVRB		RNF227	ATAD1	ARRDC3	COPS5	CEP135	CDK9
CYCB		DDX11	RNF152		FBLN5	CD151	RBCK1	CC2D1A	IREB2	BOLA1	KLK6		SAXO2	ATAD2	ARRDC3A	COPS7B	CEP152	CDKAL1
CYCS		DDX17	RNFT2		FBP1	CD19	APOC1	MIR204	RNF167	BOLA2	TCN2		SETDB2	ATAD2B	ARRDC4	COQ8B	CEP170	CDKN1A
CYGB		DDX19A	RNPS1		FBP2	CD22	MAPK10	MIR27A	TBC1D10A	BOLA3	PODXL		SPOUT1	ATAD3A	ARSA	CORO1C	CEP170B	CDKN1B
CYLD		DDX20	ROCK2		FBXL16	CD24	HOTAIR	MIRLET7B	BTK	BOLL	CYP2C19		SPRR2A	ATAD3B	ARSB	CORO2A	CEP192	CDKN1C
CYORF15A		DDX21	RPL32		FBXL21	CD244	LRBA	SRR	ADRB1	BOP1	CXCR3		ZFP276	ATAD3C	ARSG	CORO2B	CEP250	CDKN2A
CYP11B1		DDX26B	RPL5		FBXL6	CD27	MIAT	MIRLET7D	LAMA5	BORCS5	NQO1		SUPT3H	ATAD5	ARSH	CORO7-PAM16	CEP55	CDKN2B
CYP19A1		DDX39A	RPRD2		FBXO32	CD274	HDAC4	MIR140	LAMB1	BORCS7	ACVR1		KDM3B	ATAT1	ARSI	COTL1	CEP57	CDKN2C
CYP1A1		DDX3X	RPS6		FBXW9	CD28	LIG4	MIR151A	ERBB3	BPESC1	ICAM2		OVAL	ATCAY	ARSJ	COX10	CEP57L1	CDKN2D
CYP1A2		DDX42	RPS6KA1		FCER1G	CD2AP	MIR298	MIR30A	PLD1	BPHL	ERN1		C6ORF62	ATE1	ARSL	COX11	CEP68	CDKN3
CYP1B1		DDX47	RPS6KA5		FCGRT	CD300LG	PLAT	MIR188	SFN	BPNT1	SLC25A4		CCDC159	ATF1	ART3	COX14	CEP70	CDNF
CYP20A1		DDX5	RPS6KB1		FCHO1	CD302	GRM1	AQP4	TMPRSS2	BPNT2	UFD1		GPR141	ATF2	ART4	COX15	CEP78	CDO1
CYP24A1		DDX50	RPS6KC1		FCMR	CD36	CCN2	MIR331	HMBS	BPTF	ADCY5		H2-M3	ATF3	ART5	COX17	CEP83	CDON
CYP27B1		DDX52	RRBP1		FDXR	CD37	LOC401557	MIR150	RPS3A	BRAF	SP3		H2-Q7	ATF4	ARTN	COX20	CEP89	CDR2
CYP2A6		DDX54	RREB1		FEM1A	CD3D	AHR	MIR338	TSPAN7	BRAP	F2RL1		HBB-BS	ATF4B	ARV1	COX4I1	CER1	CDR2L
CYP2B7P		DDX59	RRP1B		FEN1	CD40	CERNA3	PTPRC	TUBB5	BRAT1	TNFSF14		NEURL1A	ATF5	ARVCF	COX5A	CERS5	CDRT4
CYP2C19		DDX6	RRP9		FERMT1	CD40LG	IFNGR1	MIR181A1	ACACB	BRCA1	TNFRSF11A		TMUB2	ATF6	ARX	COX5B	CERS6	CDS1
CYP2C8		DDX60	RTKN2		FEZ1	CD44	SELP	STAT1	HSD11B2	BRCA2	TNFSF10		TREML1	ATF6B	ARXES1	COX6A1	CES1	CDT1
CYP2C9		DECR1	RTN2		FEZF2	CD46	KIF11	MIR486-1	APLP2	BRCC3	ATRX		UBASH3A	ATF7	ARXES2	COX6B1	CES2	CDX2
CYP2D6		DEF8	RUSF1		FFAR2	CD47	EPO	MIR214	CPT2	BRD1	SUCLA2		ZFTA	ATF7-AS1	AS3MT	COX6C	CES4A	CEACAM1
CYP2E1		DEFA1	RXRA		FGD4	CD55	MIR212	CXCL12	EHHADH	BRD2	NRGN		ZNF23	ATF7IP	ASAH1	COX7A2	CETN3	CEACAM3
CYP2J2		DEFA2	S100G		FGF1	CD58	MAF	MIR103A1	ITGA2B	BRD3	GAA		ZNF45	ATF7IP2	ASAH2	COX7B	CFAP100	CEACAM5
CYP2R1		DEK	SBSN		FGF14	CD59	OCLN	AIF1	JADE1	BRD4	BAG3		ZNF770	ATG10	ASAH2B	COX7C	CFAP251	CEBPA
CYP2S1		DENND1A	SCAF1		FGF19	CD63	RIGI	TTF2	SLC2A3	BRD8	PDHA1		LEP	ATG101	ASAP1	COX8A	CFAP298	CEBPB
CYP3A4		DENND4C	SCARB1		FGF2	CD7	PDE4D	MIRLET7A1	CEACAM1	BRD9	KCNC3		CYP4F11	ATG12	ASAP1-IT1	COXFA4	CFAP43	CEBPD
CYP3A5		DENR	SCD		FGF21	CD70	DGUOK	MIR145	EBP	BRF1	LPA		NOS2A	ATG13	ASAP2	COXFA4L3	CFAP68	CEBPG
CYP4B1		DEPDC1	SCD1		FGF4	CD74	F13A1	GJA1	GPAT3	BRI3	CD274		SAXO6	ATG14	ASAP3	CP	CFB	CEL
CYP4F11		DEPDC1B	SCD5		FGF6	CD81	ANK2	MIR30B	HADH	BRIP1	GALNT2		ABCA17	ATG16L1	ASB1	CPAP	CFI	CELF1
CYP4F30P		DEPDC5	SCP2		FGF9	CD82	MT-RNR2	LOX	NDUFS1	BRIX1	SCN1A		CAR12	ATG16L2	ASB13	CPB2	CFL1	CELF2
CYP51A1		DEPDC7	SCRN3		FGFR1	CD83	CD55	MIR136	MDM2	BRK1	RAP1A		CCDC142	ATG2A	ASB2	CPED1	CFL2	CELF5
CYP7A1		DEPP1	SDCBP2		FHL2	CD86	LAMB2	MIR221	TTR	BRME1	HLA-DRB5		CDH26	ATG2B	ASB3	CPN1	CFLAR	CEMIP
CYP8B1		DEPTOR	SDSL		FILIP1	CD9	TPO	PTPN1	MFF	BRMS1	FOXC1		CLCA4	ATG3	ASB4	CPNE1	CFTR	CEMIP2
CYTB		DFFA	SEC22A		FIS1	CD93	IL21	MIR330	KNG1	BRMS1L	PLCG1		CNTD1	ATG4A	ASB6	CPNE3	CGNL1	CEMP1
DAB2		DFFB	SEC22B		FITM2	CD96	JUN	MYO18A	APCS	BROX	GPC3		EBF4	ATG4B	ASB7	CPQ	CHAC1	CENPA
DAB2IP		DGAT2	SEC23B		FKBP14	CD99	POMT1	MIR143	BDKRB2	BRPF1	MIR485		ERFE	ATG4C	ASB8	CPS1	CHAC2	CENPC
DAP3		DGCR8	SELE		FKBP15	CD99L2	PIN1	OPRK1	DFFA	BRPF3	HSPA1A		FBXL19	ATG4D	ASB9	CPSF6	CHAF1A	CENPE
DAPK1		DGKA	SELENOF		FKBP5	CDA	MIR150	RYR1	ISG20	BRSK1	ENTPD1		GARRE1	ATG5	ASCC1	CPSF7	CHAF1B	CENPF
DAPK3		DGLUCY	SELENOO		FKBP9	CDAN1	SLC7A7	MIR195	XRCC5	BRSK2	CCL11		GP6	ATG7	ASCC2	CPT1A	CHAMP1	CENPI
DARS1		DHCR24	SEPTIN9		FLG	CDC14A	CALHM1	SNCAIP	PYCR2	BRWD1	SCO2		H2-OB	ATG9A	ASCC3	CPT1B	CHCHD10	CENPK
DAXX		DHCR7	SERPINA1		FLI1	CDC16	KRT5	ITIH4	SCAMP2	BRWD3	DIAPH1		INAFM1	ATG9B	ASCL1	CPT2	CHCHD3	CENPQ
DAZAP2		DHFR2	SERPINA10		FLNB	CDC20	UBQLN1	MIR200B	CYP8B1	BSCL2	YY1		MDM1	ATIC	ASCL2	CPVL	CHD1L	CENPT
DBF4		DHPS	SERPINA3		FLNC	CDC20B	MIR27A	MIR574	MUP3	BSG	S1PR1		MUC6	ATL1	ASCL3	CPXM2	CHD2	CENPU
DBH-AS1		DHRS11	SERPINA6		FLOT1	CDC25A	MIR600HG	MIR185	CELSR3	BSN	DMPK		PIH1D2	ATL3	ASF1A	CRABP1	CHD3	CENPV
DBN1		DHRS13	SERPIND1		FLT4	CDC25B	CCL11	YWHAQ	MYL12A	BSN-DT	DLL1		TRMT10B	ATM	ASF1B	CRADD	CHD7	CENPW
DBR1		DHRS3	SERPINE1		FMN2	CDC25C	XK	PPIG	GAL	BSND	NR4A1		ZNF114	ATMIN	ASGR1	CRB2	CHEK1	CENPX
DCAF16		DHRS7	SETDB1		FNDC1	CDC26	GDF15	PDE4A	GBE1	BST1	NR4A3		ZNF286A	ATN1	ASH1L	CREB1	CHEK2	CEP128
DCAF4		DHX29	SF3B2		FNDC5	CDC27	SELE	LIF	SLC19A1	BTAF1	MIR195		ZNF561	ATOH1	ASH2L	CREB3L2	CHI3L1	CEP131
DCAF6		DHX38	SGCE		FOS	CDC34	CCL3	MIR193A	ACTC1	BTBD1	TFG		ZNF787	ATOH7	ASIC1	CREBBP	CHKA	CEP135
DCBLD2		DHX40	SHROOM3		FOSB	CDC37	NBDY	MIR361	ENDOG	BTBD16	LRP8		DLGAP2	ATOH8	ASIC2	CRELD1	CHKB	CEP152
DCDC2		DHX9	SIAH2		FOSL1	CDC42	P2RY12	MIR20A	PPP2R1A	BTBD2	PVT1		ACTR8	ATOSA	ASIC3	CREM	CHML	CEP170
DCHS2		DIABLO	SIK3		FOSL2	CDC42BPB	PLOD1	MIR30E	CPT1B	BTBD3	PRDX1		CD8B1	ATOSB	ASIC4	CRH	CHMP4B	CEP170B
DCK		DIAPH1	SIRT1		FOXA1	CDC42EP1	PPP3CA	MIR148A	CSF1R	BTBD7	GRB2		FAM200B	ATOX1	ASIC5	CRHR1	CHMP7	CEP192
DCP1A		DIAPH2	SIRT3		FOXD1	CDC42EP3	LPIN2	RBFOX3	PSAT1	BTBD9	LRPAP1		FAM50B	ATP10A	ASIP1	CRIP2	CHN2	CEP250
DCP1B		DIMT1L	SLAIN1		FOXE3	CDC42EP4	ACP5	MIR339	KAZALD1	BTC	SOX10		GIPC3	ATP10B	ASL	CRIPT	CHORDC1	CEP55
DCP2		DIO1	SLC12A2		FOXG1	CDC45	PNPLA6	MIR425	MRPL16	BTD	MPV17		IGHA	ATP10D	ASMT	CRIPTO	CHP2	CEP57
DCPH1		DIO2	SLC12A8		FOXH1	CDC6	MED12	MIR874	NACC1	BTF3	NECTIN2		IL25	ATP11A	ASMTL	CRISPLD2	CHPF	CEP57L1
DCPS		DIP2A	SLC1A3		FOXJ2	CDC7	CTNNA3	OPRM1	PYGO2	BTG2	CTNND1		MAIP1	ATP11B	ASMTL-AS1	CRLF1	CHPT1	CEP68
DCUN1D2		DIP2C	SLC22A6		FOXK2	CDC73	GSK3A	CAPN9	CNN3	BTG3	PCDH12		MS4A6A	ATP11B-DT	ASNS	CRLF3	CHRDL1	CEP70
DDB2		DKK1	SLC22A8		FOXL1	CDCA3	AIF1	MIR28	DNAJB4	BTK	CLCN6		NBPF10	ATP11C	ASNSD1	CROCCP2	CHRNA10	CEP72
DDC		DKK4	SLC23A2		FOXL2	CDCA5	ACTN4	TYR	FYN	BTN1A1	PHGDH		NLRP10	ATP12A	ASPA	CRP	CHRNB4	CEP78
DDIAS		DLAT	SLC25A18		FOXM1	CDCA7L	GJB2	MIR100	KDM6B	BTN2A1	MIR27B		NLRP2	ATP13A1	ASPH	CRTAC1	CHRNE	CEP83
DDIT3		DLD	SLC25A20		FOXN4	CDCP1	ACAN	ALB	NDUFB2	BTN2A2	IL34		PIERCE1	ATP13A2	ASPHD1	CRTC1	CHST1	CEP89
DDIT4		DLG1	SLC25A23		FOXO1	CDH1	SDHC	ACTB	RAP1B	BTN3A1	PAH		RNASE2	ATP13A3	ASPM	CRY1	CHST10	CER1
DDOST		DLGAP5	SLC25A43		FOXP2	CDH10	NF2	CS	CCNA1	BTN3A2	DKK1		SLC26A10	ATP13A5	ASPN	CRY2	CHST15	CERS5
DDX1		DLST	SLC26A3		FOXP4	CDH11	LOC130005193	MIR127	CIDEA	BTN3A3	MFF		STX10	ATP1A1	ASPRV1	CRYAA	CHST3	CERS6
DDX11		DLX2	SLC27A1		FOXQ1	CDH13	PAH	MIR423	CYP4B1	BTNL2	TLR3		TBC1D25	ATP1A1B	ASPSCR1	CRYAB	CHST5	CES1
DDX17		DLX6	SLC27A2		FRAT2	CDH15	MANBA	XIAP	INHBB	BTRC	ADORA1		VMAC	ATP1A2	ASRGL1	CRYBB3	CHST8	CES2
DDX20		DMAP1	SLC2A1		FRMD6	CDH18	CAPN3	ADAMTSL1	FDFT1	BUB1	CPS1		ZKSCAN4	ATP1A3	ASS	CRYBG1	CHST9	CES4A
DDX26B		DMKN	SLC2A2		FRRS1L	CDH2	VCAM1	CHERP	NT5E	BUB1B	HSP90AB1		ZNF264	ATP1A4	ASS1	CRYBG2	CHTF18	CETN3
DDX39A		DMPK	SLC2A3		FRS2	CDH20	LRPPRC	CPA6	PGD	BUB3	WNT2		ZNF780A	ATP1B1	ASS1P11	CRYL1	CHUK	CFAP100
DDX3X		DMXL1	SLC2A4		FRZB	CDH23	CSNK2A1	MIR501	RIDA	BUD31	PDLIM3		APOL7A	ATP1B2	ASTE1	CRYM	CHURC1	CFAP251
DDX42		DMXL2	SLC2A5		FSBP	CDH3	KAT6B	MIR532	IDI1	BYSL	NR1H2		ERMN	ATP1B2B	ASTL	CRYZ	CIAPIN1	CFAP298
DDX47		DNAAF2	SLC2A8		FSCB	CDH4	PDYN	MIR409	COMMD1	BZW1	F10		FCGR4	ATP1B3	ASTN1	CRYZL1	CIB1	CFAP299
DDX5		DNAJA1	SLC35A3		FSHR	CDH5	MIR23A	MIR98	EIF5	BZW2	BMAL1		GPR75	ATP1B3A	ASTN2	CS	CIBAR1	CFAP43
DDX50		DNAJB1	SLC35D2		FST	CDH7	DRD4	MIR659	LIG4	C10ORF55	CYFIP2		ITGAD	ATP2A1	ASTX6	CSDE1	CIC	CFAP68
DDX52		DNAJB11	SLC35E2B		FSTL4	CDHR1	FOXO3	MIR590	NONO	C10ORF88	CFTR		LHX5	ATP2A2	ASXL1	CSE1L	CIDEA	CFAP74
DDX54		DNAJB2	SLC38A2		FTCDNL1	CDIP1	MMP13	MIR483	PPP1CC	C10ORF95-AS1	MT-ND6		MS4A4C	ATP2A3	ASXL2	CSF1R	CIDEB	CFAP91
DDX59		DNAJB4	SLC4A1AP		FTH1	CDK1	UCP2	ITGB2	TUBB4A	C11ORF52	PDYN		NEK11	ATP2B1	ASXL3	CSF2	CIDEC	CFAP97D1
DECR1		DNAJB6	SLC4A4		FTHL17	CDK10	TNNI3K	PICALM	CHEK1	C11ORF65	AUH		PIWIL4	ATP2B2	ATAD1	CSF3	CIMAP3	CFB
DEDD		DNAJC1	SLC5A5		FUBP1	CDK11B	CD44	MIR149	MRPL40	C11ORF68	SCN8A		PPP1R42	ATP2B3	ATAD2	CSF3R	CIP2A	CFI
DEF8		DNAJC12	SLC66A2		FUNDC1	CDK13	CD8A	SIRT1	SCRN2	C11ORF71	MIR18A		RFX1	ATP2B4	ATAD2B	CSGALNACT2	CIRBP	CFL1
DEFA1		DNAJC19	SLC6A12		FURIN	CDK16	SUOX	PXDN	ALDH1A1	C12ORF43	DYRK1A		RTL8C	ATP2C1	ATAD3A	CSHL1	CISD1	CFL2
DEFA10P		DNAJC2	SLC6A20		FUT9	CDK2	TTC39C-AS1	PXDNL	CCNE2	C12ORF57	SV2A		S100A7	ATP2C2	ATAD3B	CSMD2	CIT	CFLAR
DEFA2		DNAJC3	SLC9A2		FXR2	CDK4	PODXL	TLR4	GPC1	C12ORF75	TAF1		SAMD1	ATP4A	ATAD3C	CSNK1A1L	CITED2	CFTR
DEFB113		DNAJC5	SLC9B2		FXYD5	CDK5R1	IFT172	MIR196A1	RXRA	C13ORF46	CD68		SLAMF6	ATP5F1A	ATAD5	CSNK1D	CKAP2L	CGA
DEK		DNAJC7	SMAD1		FYB2	CDK5R2	ETFA	MIR139	BMP7	C14ORF93	FNDC5		SNHG29	ATP5F1B	ATAT1	CSNK1G2	CKAP4	CGB3
DELE1		DNAL1	SMAD2		FZD1	CDK5RAP2	CTNNA1	MMEL1	EPHX1	C15ORF32	MIAT		WFDC17	ATP5F1C	ATCAY	CSNK1G3	CKAP5	CGNL1
DENND1A		DNASE1	SMAD3		FZD3	CDK6	CASP1	MIR369	RAC2	C15ORF39	CWC27		GDF5	ATP5F1D	ATE1	CSNK2A1	CKB	CHAC1
DENND2C		DNASE1L1	SMAD4		FZD5	CDK7	PRDX1	MIR502	CENPA	C16ORF54	COL5A2		MIR93	ATP5F1E	ATF1	CSNK2A2	CKLF	CHAC2
DENND5B		DNASE1L3	SMARCA4		G0S2	CDK8	CYP2R1	P4HB	HPX	C16ORF78	CASP1		GPI1	ATP5F1EP2	ATF2	CSNK2B	CKMT1A	CHAF1A
DENR		DNHD1	SMARCE1		G3BP1	CDK9	PEX10	PRKCB	OXT	C16ORF87	ETS1		MB21D2	ATP5IF1	ATF3	CSPP1	CKS1B	CHAF1B
DEPDC1		DNLZ	SMG1		G6PC1	CDKAL1	COQ8B	MIR130B	GNB1	C17ORF107	TSPAN12		TTF1	ATP5L	ATF4	CSRP1	CLASP1	CHAMP1
DEPDC1B		DNM1	SNAP23		GAB1	CDKN1A	CD59	PIK3CG	RPL17	C17ORF58	SYN3		ADGRA1	ATP5MC1	ATF4B	CST1	CLASP2	CHCHD10
DEPDC5		DNM1L	SNAPIN		GABARAP	CDKN1B	CPLANE1	STX1A	MED22	C17ORF67	NALCN		AKR1E2	ATP5MC2	ATF5	CST3	CLCF1	CHCHD3
DEPDC7		DNM2	SNCA		GABRA1	CDKN1C	DOCK8	NR4A1	HMGA2	C18ORF32	MOG		CD300LG	ATP5MC3	ATF6	CST6	CLCN3	CHD1L
DEPP1		DNM3	SNX12		GABRB1	CDKN2A	SEMA3A		CLDN11	C18ORF54	HSD11B1		KRT9	ATP5ME	ATF6B	CSTA	CLCN5	CHD2
DEPTOR		DNMT1	SNX25		GABRB2	CDKN2B	DKC1		TSC22D3	C19ORF12	UBC		LINC-PINT	ATP5MEA	ATF7	CSTB	CLCN7	CHD3
DFFA		DNTTIP2	SNX30		GABRG2	CDKN2C	MIR214		ALCAM	C19ORF18	CC2D1A		LMOD2	ATP5MF	ATF7-AS1	CSTF2	CLCNKB	CHD7
DFFB		DOCK10	SOCS1		GABRP	CDKN2D	CRX		SESN2	C19ORF33	SRSF6		MROH6	ATP5MF-PTCD1	ATF7IP	CSTPP1	CLDN1	CHDH
DGAT2		DOCK4	SOCS2		GAD1	CDKN3	GHRL		CD40LG	C19ORF53	MAP3K5		NDUFAF8	ATP5MG	ATF7IP2	CTBP1	CLDN16	CHEK1
DGCR8		DOCK5	SOCS3		GAD2	CDNF	ATP1A2		ETFB	C1D	AIMP1		NHLRC1	ATP5MJ	ATG10	CTC1	CLDN4	CHEK2
DGKA		DOCK6	SOD1		GADD45A	CDO1	GSTM1		AIMP1	C1GALT1	ATP6AP1		NXPE2	ATP5MK	ATG101	CTF1	CLDN7	CHI3L1
DGKD		DOCK7	SOD2		GADD45B	CDON	NKX2-1	Gene	EXOSC2	C1ORF115	TGFA		TAF8	ATP5PB	ATG12	CTH	CLEC12A	CHKA
DGKE		DOK6	SON		GADD45G	CDR2	POLG2		KRT16	C1ORF116	BCS1L		TCEANC2	ATP5PD	ATG13	CTNNA1	CLEC2B	CHKB
DGLUCY		DOLK	SORT1		GAL3ST2	CDR2L	NPY		NDE1	C1ORF174	PCBP2		TIFAB	ATP5PF	ATG14	CTNNA2	CLEC2D	CHLSN
DHCR24		DOP1A	SOWAHA		GALNT16	CDRT4	CHGA		ANXA2	C1ORF216	SUMO1		TMEM91	ATP5PO	ATG16L1	CTNNA3	CLEC3B	CHML
DHCR7		DORIP1	SOWAHB		GALNT3	CDS1	PLEC		KIF20A	C1ORF35	CDK4		USHBP1	ATP6	ATG16L2	CTNNB1	CLEC4E	CHMP4B
DHFR		DPF2	SOWAHC		GALNT8	CDT1	CASP9	PSEN1::GH14J073135	PEBP1	C1ORF74	APOD		ZNF239	ATP6AP1	ATG2A	CTNND1	CLEC5A	CHMP7
DHFR2		DPH3	SP100		GALP	CDX2	TCIRG1		PHB1	C1QA	CTSL		IL18	ATP6AP1-DT	ATG2B	CTNND2	CLEC7A	CHN2
DHFRP1		DPH6	SPAG1		GAPDH	CDX4	PC		PMP22	C1QB	SNCA-AS1		BPIFB1	ATP6AP2	ATG3	CTPS1	CLGN	CHORDC1
DHRS11		DPM2	SPAG7		GARIN1B	CEACAM1	STK11		F13A1	C1QBP	GRK2		DNAAF4	ATP6V0A1	ATG4A	CTR9	CLIC1	CHP2
DHRS13		DPM3	SPAST		GAS7	CEACAM3	SUCLA2		HSP90AB1	C1QC	C3		DNTT	ATP6V0A2	ATG4B	CTRB1	CLIC3	CHPF
DHRS7		DPP3	SPATA13		GATA2	CEACAM5	BICD2		PLIN3	C1QL2	RBFOX1		IFI202B	ATP6V0A4	ATG4C	CTRB2	CLIC4	CHPT1
DHX15		DPP4	SPATS2L		GATA3	CEBPA	IL2RG		TNFAIP8	C1QL3	SLC19A1		KIFBP	ATP6V0B	ATG4D	CTRL	CLIC5	CHRDL1
DHX29		DPP9	SPECC1		GATA5	CEBPB	TRIM32		SLPI	C1QL4	MIR331		KXD1	ATP6V0C	ATG5	CTSB	CLINT1	CHRNA10
DHX36		DPY30	SPHK2		GBA1	CEBPD	PCNA		THRB	C1QTNF3	PTGIS		MIR125A	ATP6V0D1	ATG7	CTSC	CLIP1	CHRNB4
DHX38		DPYD	SPTAN1		GBA3	CEBPG	AXIN2		EPC1	C1QTNF4	ACAD9		MRFAP1	ATP6V0D2	ATG9A	CTSD	CLIP2	CHRNE
DHX40		DPYSL2	SQSTM1		GBP1	CECR1	PRKG1		H2AZ2	C1QTNF9	YWHAE		MS4A4A	ATP6V0E	ATG9B	CTSF	CLIP3	CHST1
DHX9		DPYSL4	SRC		GBP2	CECR2	YAP1		MARS2	C1R	RAP1B		MTCP1	ATP6V0E1	ATIC	CTSL	CLIP4	CHST10
DIABLO		DRAM1	SREBF1		GBP4	CEL	GAD1		SEC11C	C1S	BGLAP		RNF166	ATP6V0E2	ATL1	CTSO	CLK1	CHST15
DIAPH1		DRAP1	SRRM1		GCH1	CELA3A	COX5A		TUBB3	C20ORF203	NTS		SIMC1	ATP6V1A	ATL3	CTSV	CLK3	CHST3
DIAPH2		DRG2	SRRM2		GCKR	CELF1	ZNF423		NPC2	C21ORF91	SEMA3A		TCTN3	ATP6V1AA	ATM	CTTN	CLMN	CHST5
DIMT1L		DROSHA	ST3GAL2		GCLC	CELF2	ALOX5		YWHAQ	C22ORF39	MT-CYB		UBOX5	ATP6V1B1	ATMIN	CTTNBP2	CLN3	CHST8
DIO1		DSC2	ST6GAL2		GCLM	CELF5	ETFDH		ATR	C22ORF46P	XRCC1		SCML1	ATP6V1B2	ATN1	CTU1	CLN5	CHST9
DIO2		DSC3	ST6GALNAC6		GCNT3	CEMIP	S100A9		CKM	C2CD2L	IMMT		PPARGC1A	ATP6V1C2	ATOH1	CUEDC1	CLN8	CHTF18
DIO3		DSCC1	STAG1		GCNT4	CEMIP2	PKP2		COL5A2	C2CD3	KCNJ10		A3GALT2	ATP6V1D	ATOH7	CUEDC2	CLOCK	CHUK
DIP2A		DSE	STAM-DT		GDF10	CEMP1	F7		GLS	C2CD5	MIR6795		ARMC5	ATP6V1E1	ATOH8	CUL4B	CLP1	CHURC1
DIP2C		DSG1	STARD10		GDF15	CENPA	GSR		GOSR2	C2ORF15	ALDH2		BOD1	ATP6V1E1B	ATOSA	CUX2	CLPTM1L	CIAPIN1
DIPK1A		DSG2	STAT3		GDF3	CENPC	XBP1		PIK3R2	C2ORF42	AGK		CCDC122	ATP6V1F	ATOSB	CUZD1	CLPX	CIB1
DIRAS1		DSG3	STAU2		GDF6	CENPE	AD10		PTPRU	C2ORF49	GAS6		GSG1L	ATP6V1G1	ATOX1	CX3CL1	CLSTN1	CIBAR1
DIS3L2		DSP	STC2		GDNF	CENPF	APTX		CYP3A11	C2ORF92	F8		INTS4	ATP6V1G3	ATP10A	CXCL1	CLTB	CIC
DKC1		DSPP	STEEP1		GDPD2	CENPI	SLC52A2		BAG5	C3	SIRT3		MAB21L4	ATP6V1H	ATP10B	CXCL10	CLTC	CIDEA
DKK1		DST	STK11		GET1-SH3BGR	CENPK	IKZF1		GATA2	C3AR1	MIR151A		ODR4	ATP7A	ATP10D	CXCL12	CLTRN	CIDEB
DKK4		DSTN	SUGT1		GFI1B	CENPQ	SPTAN1		KLHL24	C3ORF20	ERCC2		PPP1R12C	ATP7B	ATP11A	CXCL13	CLU	CIDEC
DLD		DTD2	SULF2		GFOD1	CENPT	EXOSC3		MIR21	C3ORF33	MARCHF4		S1PR4	ATP8	ATP11B	CXCL16	CLXN	CIMAP3
DLG1		DTL	SULT1A1		GGA2	CENPU	MEF2C		PABPC1L	C3ORF62	BRD4		SCGB3A1	ATP8A1	ATP11B-DT	CXCL2	CLYBL	CIP2A
DLGAP1-AS2		DTWD1	SULT1A2		GGT1	CENPV	RYR3		DSPP	C4A	TFRC		SDHAF4	ATP8A2	ATP11C	CXCL3	CMBL	CIPC
DLGAP5		DUOX1	SULT1C2		GGTLC1	CENPW	TRIP11		PDPK1	C4B	HSPB2		TEX9	ATP8B1	ATP12A	CXCL5	CMKLR1	CIRBP
DLX2		DUOX2	SULT2A1		GGTLC2	CENPX	FGB		TNFRSF25	C4BPA	WT1		TLR12	ATP8B1-AS1	ATP13A1	CXCL8	CMPK1	CISD1
DLX6		DUSP1	SUMF2		GHR	CEP128	ACADM		TRAF1	C4BPB	RAB11A		TMC8	ATP8B2	ATP13A2	CXCR4	CMPK2	CIT
DMAC1		DUSP28	SUN2		GIGYF1	CEP131	EARS2		ZBTB22	C4ORF33	PIK3CD		TMEM170B	ATP8B3	ATP13A3	CXXC5	CMTM5	CITED1
DMPK		DUSP4	SUPT5H		GIP	CEP135	LTF		GCAT	C4ORF36	MIR30A		UPK3B	ATP8B4	ATP13A5	CYB561D2	CMTM7	CITED2
DMXL1		DUSP5	SVEP1		GIPC3	CEP152	AD15		UBE2B	C4ORF46	BRCA1		ZBTB6	ATP9A	ATP1A1	CYB5A	CMTR2	CKAP2L
DMXL2		DUSP6	SYBU		GJA1	CEP162	CUBN		EEF2K	C5	NR3C2		ZFP1	ATP9B	ATP1A1B	CYB5B	CNBP	CKAP4
DNAAF1		DYDC2	SYNJ2		GJA5	CEP170	CFB		MARCKSL1	C5AR1	MAG		ARMC3	ATPAF1	ATP1A2	CYB5R3	CNDP2	CKAP5
DNAAF2		DYNC1H1	SYNRG		GLB1	CEP170B	MT-ND4L		HBS1L	C5AR2	PAX2		ATXN7L3	ATPAF2	ATP1A3	CYBA	CNKSR2	CKB
DNAJA1		DYNC1I2	SYPL1		GLB1L3	CEP192	PLCE1		L2HGDH	C5ORF15	COL6A2		C2CD4B	ATR	ATP1A4	CYBB	CNMD	CKLF
DNAJB2		DYNC1LI2	TACC3		GLCCI1	CEP250	DYM		MIB1	C6ORF118	F13A1		CD207	ATRAID	ATP1B1	CYC1	CNN1	CKMT1A
DNAJB4		DYNC2I2	TAF11L4		GLIPR2	CEP55	CD27		NFE2L2A	C6ORF141	MIR30B		CFAP298	ATRIP	ATP1B2	CYCS	CNN2	CKS1B
DNAJB6		DYNLL1	TAF6		GLO1	CEP57	TAFAZZIN		TBC1D17	C6ORF163	CAMK2A		DCAF12	ATRIP-TREX1	ATP1B2B	CYFIP1	CNNM2	CLASP1
DNAJB9		DYNLT2B	TAGLN		GLRA1	CEP57L1	CXCR3		IDH1	C6ORF58	UBQLN1		EFCC1	ATRN	ATP1B3	CYGB	CNNM4	CLASP2
DNAJC1		DYNLT3	TAP1		GLRB	CEP68	MIR15B		ANGPT2	C7ORF25	MIR363		FAM110D	ATRNL1	ATP1B3A	CYLD	CNOT7	CLCF1
DNAJC12		E2F1	TAT		GLRX	CEP70	AVP		ASPH	C8B	C4A		HRCT1	ATRX	ATP23	CYP11A1	CNOT8	CLCN3
DNAJC19P5		E2F2	TAX1BP1		GLRX3	CEP72	SEPTIN9		PRPS2	C8ORF33	SAR1B		IL2	ATXN1	ATP2A1	CYP11B1	CNOT9	CLCN5
DNAJC2		E2F3	TBC1D1		GLRX5	CEP78	CD46		SRP9	C8ORF44-SGK3	CDKN1B		OARD1	ATXN10	ATP2A2	CYP17A1	CNP	CLCN7
DNAJC3		E2F5	TBC1D15		GLS	CEP83	PLG		UGT1A1	C8ORF48	MIP		PALM3	ATXN1L	ATP2A3	CYP19A1	CNPY2	CLCNKB
DNAJC9		E2F7	TBC1D2B		GLT8D2	CEP89	PDGFRA		H3-3B	C8ORF58	FGF4		SVOP	ATXN2	ATP2B1	CYP1A1	CNR1	CLDN1
DNASE1		E4F1	TBC1D4		GLTPD2	CER1	PDE11A		HES1	C8ORF82	KIF1A		TOGARAM1	ATXN2-AS	ATP2B2	CYP1A2	CNR2	CLDN16
DNASE1L1		EAF2	TBC1D5		GLUD1	CERKL	MIR195		NOS2A	C9	CCR8		TSPYL5	ATXN2L	ATP2B3	CYP1B1	CNRIP1	CLDN4
DNASE1L3		EBPL	TBCB		GLUD2	CERS5	PABPN1		WDR13	C9ORF152	SDC1		TTC4	ATXN3	ATP2B4	CYP20A1	CNTFR	CLDN7
DNER		ECD	TBX15		GLYATL1	CERS6	SPARC		ABCB1B	C9ORF43	OTX2		UCN	ATXN3L	ATP2C1	CYP24A1	CNTN2	CLEC12A
DNHD1		ECH1	TCF7L2		GLYATL2	CES1	PCSK1		SLC2A5	C9ORF72	NONO		ZMYM1	ATXN7	ATP2C2	CYP26A1	CNTN5	CLEC2B
DNLZ		ECHS1	TCOF1		GMEB1	CES2	COL7A1		B4GALT2	C9ORF78	FXN		ZNF83	ATXN7L1	ATP4A	CYP26B1	CNTNAP1	CLEC2D
DNM1		ECI2	TEAD2		GNA14	CES4A	IL6ST		HMGB2	CA1	MIR140		CD300A	ATXN7L2	ATP5F1A	CYP27A1	CNTNAP3	CLEC3B
DNM1L		ECM1	TECR		GNG11	CETN3	NDUFS3		IGFBP2	CA11	CALB2		FN1	ATXN7L3	ATP5F1B	CYP27B1	CNTNAP5	CLEC4A
DNM3		ECPAS	TERT		GOLGA4	CFAP100	LIFR		MYH7	CA12	CALCA		UBE2E1	ATXN7L3B	ATP5F1C	CYP2A6	CNTRL	CLEC4E
DNMT1		ECT2	TEX264		GOLGA6A	CFAP141	SFTPD		P2RX2	CA13	HNRNPU		ANO5	ATXN8OS	ATP5F1D	CYP2B6	COA3	CLEC5A
DNMT3B		EDA2R	TF		GOLT1A	CFAP221	SCN10A		POU5F1	CA14	ISG15		ARRDC1	AUH	ATP5F1E	CYP2C18	COA5	CLEC7A
DNTTIP2		EDAR	TFAM		GOSR1	CFAP251	MYLK		RPL7L1	CA2	STMN2		ASB8	AUNIP	ATP5F1EP2	CYP2C19	COA7	CLGN
DOCK10		EDARADD	TFAP2C		GPAM	CFAP298	CDC25A		KLF2	CA3	IL12A		CAPSL	AURKA	ATP5IF1	CYP2C8	COBLL1	CLIC1
DOCK3		EDC3	TFDP1		GPATCH8	CFAP299	ARG1		OTOP1	CA4	SOX9		CEP20	AURKAIP1	ATP5L	CYP2C9	COCH	CLIC3
DOCK4		EDF1	TFF1		GPC3	CFAP43	NEK9		CCL20	CA5A	SYN1		CRACDL	AURKB	ATP5MC1	CYP2D6	COG2	CLIC4
DOCK5		EDN1	TFPT		GPER1	CFAP44	P3H1		CDC25C	CA5B	CLOCK		CYP4A12B	AUTS2	ATP5MC2	CYP2E1	COG5	CLIC5
DOCK7		EDNRB	TFRC		GPM6A	CFAP47	RETN		SLC25A23	CA6	IL12B		CYTOR	AVEN	ATP5MC3	CYP2F1	COG6	CLINT1
DOHH		EEA1	TGFB1		GPM6B	CFAP65	RECQL4		FGFR1	CA7	PKD2		DEPDC1A	AVIL	ATP5ME	CYP2J2	COIL	CLIP1
DOK6		EEF1A1	TGFB2		GPR146	CFAP68	COL9A1		GPX2	CA8	PTGDS		DMRTA2	AVL9	ATP5MEA	CYP2R1	COL12A1	CLIP2
DOLK		EEF1A2	THBS1		GPR173	CFAP74	TCTN2		AXIN2	CA9	VDAC1		EID2B	AVP	ATP5MF	CYP2S1	COL13A1	CLIP3
DOP1A		EEF1AKMT1	THRSP		GPR174	CFAP91	CYP2C19		POLD1	CAAP1	CYP1A2		ERICH5	AVPI1	ATP5MF-PTCD1	CYP3A4	COL17A1	CLIP4
DORIP1		EEF1AKMT2	TIMM50		GPR85	CFAP97D1	TTN-AS1		DCTN3	CAB39L	MLXIPL		FBXL15	AVPR1A	ATP5MG	CYP3A5	COL18A1	CLK1
DPF2		EEF1AKMT3	TIMP1		GPR87	CFB	FYN		MRPS6	CABCOCO1	DRD4		FBXO27	AVPR1B	ATP5MJ	CYP46A1	COL1A1	CLK3
DPF3		EEF1B2	TINF2		GPRC5A	CFI	FKBP10		VHL	CABIN1	AMBP		GIMAP5	AVPR2	ATP5MK	CYP51A1	COL1A1A	CLMN
DPH3		EEF1D	TJP1		GPRC5B	CFL1	RLBP1		ANKFY1	CABLES1	SURF1		GP5	AWAT1	ATP5PB	CYP7B1	COL1A2	CLN3
DPH6		EEF1G	TK2		GPT	CFL2	MYOT		MIR222	CABLES2	PRICKLE1		GPN3	AXDND1	ATP5PD	CYP8B1	COL22A1	CLN5
DPM2		EEF2	TLN1		GPX1	CFLAR	CLCNKA		PLPBP	CABP1	ACTG1		GSKIP	AXIN1	ATP5PF	CYRIA	COL23A1	CLN8
DPM3		EEIG2	TLR4		GPX2	CFTR	DBNL		PTPRA	CABP4	OFD1		IFITM10	AXIN2	ATP5PO	CYSLTR2	COL2A1	CLOCK
DPP4		EFCAB11	TM4SF5		GPX4	CGA	COL17A1		HNRNPA1	CACHD1	OXT		KNG2	AXL	ATP6	DAAM1	COL3A1	CLP1
DPP9		EFCAB7	TM7SF3		GRAMD1B	CGB3	RB1		KLF10	CACNA1A	PHF6		PARD6G	AZGP1	ATP6AP1	DAAM2	COL4A1	CLPTM1L
DPY19L2P1		EFCAB8	TMBIM6		GRAMD2A	CGNL1	BCR		MFN1	CACNA1B	SMARCA4		PAXX	AZI2	ATP6AP1-DT	DAB2	COL4A2	CLPX
DPY19L4		EFEMP1	TMEM106C		GRB10	CHAC1	CTNS		NME1	CACNA1C	MIR16-1		PLA2G10	AZIN1	ATP6AP2	DAB2IP	COL4A6	CLSTN1
DPY30		EFHD2	TMEM129		GRB2	CHAC2	IL33		RND3	CACNA1D	PROCR		PLET1	AZIN2	ATP6V0A1	DACH1	COL5A1	CLTB
DPYD		EFL1	TMEM130		GRB7	CHAF1A	IL17F		PPM1D	CACNA1E	ACAT1		POMK	AZU1	ATP6V0A2	DACT1	COL6A1	CLTC
DPYSL2		EFNA1	TMEM147-AS1		GREB1	CHAF1B	P4HB		RSRP1	CACNA1F	LTBP1		PRDM11	B2M	ATP6V0A4	DAD1	COL6A2	CLTRN
DPYSL4		EFNA4	TMEM163		GRHL2	CHAMP1	TLR9		GSTM3	CACNA1G	RAB38		RASGRP4	B3GALNT1	ATP6V0B	DAGLB	COL6A3	CLU
DR1		EFNB2	TMEM170A		GRIA1	CHCHD10	PCDH15		SLC22A7	CACNA1H	ACTC1		SLC18A1	B3GALNT2	ATP6V0C	DAO	COL7A1	CLUHP3
DRAM1		EFR3A	TMEM200B		GRID2	CHCHD3	SLC25A15		TPM4	CACNA1I	ERVW-1		SLC2A4RG	B3GALT2	ATP6V0D1	DAP3	COL8A1	CLVS1
DRAP1		EGF	TMEM205		GRIK2	CHD1L	FBXL4		PHB2	CACNA1S	AHSP		SLFN4	B3GALT4	ATP6V0D2	DAPK1	COL9A2	CLXN
DRC7		EGFR	TMEM218		GRIK3	CHD2	HSPA1A		AGO2	CACNA2D1	NDUFA1		TMEM26	B3GALT5	ATP6V0E	DAPK2	COLCA1	CLYBL
DRG2		EGLN1	TMEM250		GRIN2A	CHD3	KLK6		NCOA4	CACNA2D2	COX15		TRIM17	B3GALT6	ATP6V0E1	DAPK3	COLEC12	CMBL
DROSHA		EGLN3	TMEM82		GRIN2C	CHD7	TBX1		TMT1A	CACNA2D3	NPM1		TRIM34	B3GAT1	ATP6V0E2	DAPL1	COLGALT2	CMKLR1
DSC2		EGR1	TMIGD1		GRM5	CHDH	HLA-DPB1		CCNB2	CACNA2D4	EEF2		WHR1	B3GAT2	ATP6V1A	DAPP1	COMMD1	CMPK1
DSCC1		EGR2	TMT1B		GRP	CHEK1	MIR9-1		IGFBP1	CACNB1	ERCC6		ZBED1	B3GAT3	ATP6V1AA	DARS1	COMMD10	CMPK2
DSCR10		EGR3	TMUB1		GRPEL1	CHEK2	ENO1		KCTD5	CACNB2	GGT1		ZBED6	B3GLCT	ATP6V1B1	DAXX	COMMD3	CMTM5
DSE		EGR4	TNF		GRPEL2	CHI3L1	HSPB3		PSMG1	CACNB3	PLTP		ZDHHC6	B3GNT2	ATP6V1B2	DAZAP1	COMMD4	CMTM7
DSPP		EHBP1	TNFAIP2		GSAP	CHKA	GMPPB		MRPL36	CACNB4	HSD17B4		ZNF394	B3GNT3	ATP6V1C1	DAZAP2	COMMD8	CMTR2
DST		EHBP1L1	TNFAIP3		GSDMD	CHKB	TMEM231		AK1	CACNG2	NUP107		ZSCAN18	B3GNT3.1	ATP6V1C2	DBF4	COMMD9	CNBP
DSTN		EHD3	TNFAIP8L1		GSK3A	CHLSN	STAT4		ARPC1B	CACNG3	TBX1		CCDC15	B3GNT4	ATP6V1D	DBN1	COMP	CNDP2
DSTNP1		EHD4	TNFRSF10B		GSK3B	CHML	SCN8A		ETFA	CACNG4	ITGAX		CEP192	B3GNT5	ATP6V1E1	DBNL	COMT	CNKSR2
DTD2		EHHADH	TNFRSF1A		GSN	CHMP4A	EPCAM		PPIF	CACNG5	PDE5A		KBTBD7	B3GNT7	ATP6V1E1B	DCAF4	COMTD1	CNMD
DTL		EI24	TNFRSF25		GSR	CHMP4B	NOX4		PSMB1	CACNG7	MIRLET7C		MIR30A	B430306N03RIKL	ATP6V1F	DCAF6	COPA	CNN1
DTWD1		EID2B	TNFSF10		GSTA1	CHMP4C	ATXN7		PSMC5	CACNG8	SDHD		SCLT1	B4GALNT1	ATP6V1G1	DCDC2	COPB1	CNN2
DTX3L		EID3	TNKS1BP1		GSTA2	CHMP7	DCDC2		SHANK2	CACTIN	CNMD		ANAPC15	B4GALNT2	ATP6V1G3	DCHS2	COPB2	CNNM2
DUOX1		EIF1	TNS1		GSTK1	CHN2	MIR335		ERCC4	CACUL1	TLR9		BTBD6	B4GALNT3	ATP6V1H	DCLK1	COPE	CNNM4
DUOX2		EIF1AX	TOP2A		GSTM3	CHORDC1	PEX26		MMUT	CACYBP	PINK1-AS		CD163L1	B4GALNT4	ATP7A	DCP1A	COPG1	CNOT2
DUS1L		EIF2A	TOR1AIP2		GSTO1	CHP2	SDHD		LIPG	CAD	SUFU		COPRS	B4GALT1	ATP7B	DCP2	COPS4	CNOT7
DUSP1		EIF2AK2	TP53		GSTO2	CHPF	SORCS1		AP1S3	CADM1	OXTR		DGKQ	B4GALT2	ATP8	DCTN1	COPS5	CNOT8
DUSP12		EIF2AK3	TP53BP1		GTF2I	CHPT1	CLTC		FCMR	CADM2	MYCN		EAPP	B4GALT3	ATP8A1	DCUN1D2	COPS7B	CNOT9
DUSP23		EIF2B2	TP53BP2		GTF3C1	CHRD	LINC01472		SNRPD2	CADM3	SLC33A1		EFHC2	B4GALT4	ATP8A2	DCXR	COQ3	CNP
DUSP28		EIF2S1	TP53INP2		GTSE1	CHRDL1	RMND1		DDX3X	CADM4	MIR204		GIMAP1	B4GALT5	ATP8B1	DDB2	COQ8B	CNPY2
DUSP4		EIF2S2	TPD52L2		GUCY1B3	CHRNA10	SPATA7		SLC51A	CADPS	HNRNPH2		MICOS10	B4GALT6	ATP8B1-AS1	DDC	CORO1C	CNR1
DUSP5		EIF2S3	TPGS1		GUCY2F	CHRNB4	BBS12	CLU::GH08J027598	IL23A	CADPS2	VPS37A		NGP	B4GALT7	ATP8B2	DDI2	CORO2A	CNR2
DUSP6		EIF3A	TPM3		GYPA	CHRNE	CPS1		CCN5	CAGE1	SCG2		NRSN2	B4GAT1	ATP8B3	DDIT3	CORO2B	CNRIP1
DUXAP10		EIF3B	TRADD		GYPB	CHROMR	DSG1		COX3	CALB1	SFPQ		PHOX2A	B9D1	ATP8B4	DDIT4	CORO7-PAM16	CNTFR
DUXAP8		EIF3CL	TRAF1		GYS1	CHST1	CD19		KDM1A	CALB2	PML		RMND5B	B9D2	ATP9A	DDOST	COTL1	CNTN2
DUXAP9		EIF3D	TRAF5		GZMB	CHST10	MYO5A		MED7	CALCA	ATP2A2		SERPINA3C	BAALCA	ATP9B	DDRGK1	COX1	CNTN5
DYDC2		EIF3E	TRAIP		H1-4	CHST13	ACTN2		FGF1	CALCOCO1	H3-3A		SSNA1	BAAT	ATPAF1	DDX1	COX10	CNTNAP1
DYNC1LI2		EIF3F	TRAPPC10		H1F0	CHST15	C1QBP		CDH13	CALCOCO2	SERAC1		TRIM46	BABAM1	ATPAF2	DDX17	COX11	CNTNAP3
DYNC2I2		EIF3G	TRAPPC9		H2AJ	CHST3	BLM		FOXA1	CALCR	ULK1		TTC22	BACE1	ATR	DDX20	COX14	CNTNAP5
DYNLL1		EIF3I	TRIM36		H2AX	CHST5	NDUFAF2		NOP56	CALCRL	COX10		UQCC5	BACE1-AS	ATRAID	DDX21	COX15	CNTRL
DYNLT2B		EIF3L	TRIM39-RPP21		H3-3A	CHST8	MT-TK		PF4	CALHM1	FGF5		ZKSCAN8	BACE2	ATRIP	DDX24	COX17	COA3
DYNLT3		EIF4A1	TRIM45		H4C11	CHST9	MIR151A		NTAQ1	CALHM2	AIFM1		ZNF410	BACH1	ATRIP-TREX1	DDX25	COX19	COA5
DYNLT4		EIF4A2	TRIM47		H4C12	CHTF18	PDP1		CCNG2	CALHM3	RHO		EFCAB11	BACH2	ATRN	DDX39A	COX2	COA7
E2F1		EIF4A3	TRIM6		H4C4	CHTF8	MAG		AMOTL2	CALHM5	ALOX12		FAM161A	BAD	ATRNL1	DDX3X	COX20	COBLL1
E2F2		EIF4B	TRIQK		H4C7	CHUK	GNPTG		DBH	CALM1	HPSE		RHNO1	BAG1	ATRX	DDX42	COX3	COCH
E2F3		EIF4E	TRMT10A		H6PD	CHURC1	PDSS2		PFDN2	CALM2	GATA4		IGF1	BAG2	ATXN1	DDX47	COX4I1	COG2
E2F5		EIF4E2	TRNE		HABP2	CIAPIN1	NARS2		RCOR3	CALM3	SMAD9		ABCC2	BAG3	ATXN10	DDX5	COX5A	COG5
E2F7		EIF4EBP1	TRNP		HABP4	CIB1	MRE11		SAC3D1	CALML3	SYN2		MIR210	BAG5	ATXN1L	DDX50	COX5B	COG6
EAF2		EIF4EBP3	TRNV		HACD2	CIBAR1	WNT4		WDR36	CALML4	CD59		SREBF1	BAG6	ATXN2	DDX52	COX6A1	COIL
EBLN3P		EIF4G1	TRPC5		HACD3	CIC	KEAP1		UPP1	CALML5	SNORD44		ATP5MJ	BAHCC1	ATXN2-AS	DDX54	COX6B1	COL12A1
EBPL		EIF4G2	TRPV1		HADHA	CIDEA	HGF		CCL7	CALML6	ECE2		ATXN1L	BAHD1	ATXN2L	DDX6	COX6C	COL13A1
ECD		EIF4H	TSC22D3		HAL	CIDEB	TCTN3		FGG	CALR	NAT2		BLOC1S5	BAIAP2	ATXN3	DECR1	COX7A2	COL17A1
ECHDC1		EIF5	TSPAN9		HAMP	CIDEC	KIAA0586		GPNMB	CALU	ACO2		C4BP	BAIAP2-DT	ATXN3L	DEDD	COX7B	COL18A1
ECHDC2		EIF5A	TTC39C		HAND1	CIMAP3	CYP2U1		FLT1	CALY	CNR1		CALML3	BAIAP2L1	ATXN7	DEF8	COX7C	COL1A1
ECHS1		EIF5B	TTPAL		HAO1	CIMIP2B	TET2		B3GNT3	CAMK1	SLC19A3		CLBA1	BAIAP3	ATXN7L1	DEFA1	COX8A	COL1A1A
ECI2		EIF6	TUBAL3		HAO2	CIP2A	CNTNAP2		CIAO2A	CAMK1D	TNFSF13B		HOXC9	BAK1	ATXN7L2	DEFA3	COXFA4	COL1A2
ECT2		EIPR1	TUBB2A		HAPLN1	CIPC	STX11		HSD17B7	CAMK1G	LAMP1		ISCA2	BAL	ATXN7L3	DEK	CP	COL22A1
EDA2R		ELAPOR2	TUFM		HAS1	CIRBP	PCK1	PIN1::GH19J009834	FABP5	CAMK2A	HBB		LAMTOR4	BAMBI	ATXN7L3B	DELE1	CPA1	COL23A1
EDAR		ELAVL1	TXLNGY		HAS2	CISD1	ATG7		IFNGR2	CAMK2B	GUCY1A1		MIR30D	BANCR	ATXN8OS	DENND1A	CPAMD8	COL2A1
EDC3		ELF3	TYMP		HAUS5	CIT	EYS		PRDM16	CAMK2D	PLXND1		MIRLET7B	BANF1	AUH	DENND2C	CPAP	COL3A1
EDN1		ELF4	UBA52		HAVCR1	CITED1	HNRNPH2		SH3BGRL	CAMK2G	ADAMTSL1		NCKAP5L	BANK1	AUNIP	DENND6B	CPB2	COL4A1
EDNRA		ELK1	UBB		HBA2	CITED2	MT-TW		SLC44A1	CAMK2N1	IL18R1		NLRP6	BANP	AUP1	DENR	CPEB2	COL4A2
EDNRB		ELK4	UBE2J2		HBM	CKAP2L	DNMT3B		GOT2	CAMK2N2	MYH14		NSUN7	BAP1	AURKA	DEPDC1B	CPED1	COL4A6
EEF1A1P4		ELL2	UBR4		HBP1	CKAP4	PIEZO1		CRYAA	CAMK4	SGPP1		RPF1	BARD1	AURKAIP1	DEPDC5	CPN1	COL5A1
EEF1A1P5		ELMO2	UBXN6		HBQ1	CKAP5	SPG21		NT5C2	CAMKK1	GBA2		RWDD1	BARHL1	AURKB	DEPP1	CPNE1	COL6A1
EEF1A1P9		ELMOD2	UCP2		HBS1L	CKB	CDKL5		POLR1H	CAMKK2	PCSK1N		SIGLEC10	BARX1	AUTS2	DEPTOR	CPNE2	COL6A2
EEF1A2		ELMOD3	UGCG		HCAR2	CKLF	GUCY1A1		PRKAG1	CAMKV	IFNB1		STK33	BARX2	AVEN	DERL1	CPNE3	COL6A3
EEF1AKMT1		ELOB	UGT1A1		HCK	CKMT1A	TUBB2A		HK2	CAMLG	EPG5		TBCA	BASP1	AVIL	DFFA	CPQ	COL7A1
EEF1AKMT2		ELOVL1	UGT1A10		HCST	CKS1B	MGP		ALOX5AP	CAMP	GRID2		TCEAL3	BASP1-AS1	AVL9	DFFB	CPS1	COL8A1
EEF1AKMT3		ELOVL3	UGT1A3		HDAC4	CLASP1	PRKDC		BMI1	CAMSAP1	KITLG		TNFRSF13C	BATF	AVP	DGAT1	CPSF6	COL9A2
EEF1B2		ELOVL6	UGT1A6		HDAC5	CLASP2	MAPK14		CHGA	CAMSAP2	FGF9		TVP23B	BATF2	AVPI1	DGAT2	CPSF7	COLCA1
EEF1D		ELP1	UGT1A7		HDAC6	CLCF1	MBP		NOP2	CAMSAP3	SLC13A5		VPS9D1	BAX	AVPR1A	DGCR8	CPT1A	COLEC12
EEF2		EMD	UGT1A8		HDGF	CLCN3	ANKH		RECQL4	CAMTA1	MTRR		ZC3H12D	BAXA	AVPR1B	DGKD	CPT1B	COLGALT2
EEIG2		EML2	UGT1A9		HEATR5A	CLCN5	GLRA1		ALAS1	CAMTA2	TIMMDC1		ZFP41	BAZ1A	AVPR2	DGLUCY	CPT2	COMMD1
EFCAB11		EMP1	UGT2B10		HEBP1	CLCN7	NDUFS2		CHRNB1	CAND1	SOAT1		ZNF598	BAZ1B	AWAT1	DHCR24	CPVL	COMMD10
EFCAB7		EMP3	ULK1		HEPH	CLCNKB	BMP1		EDARADD	CAND2	HABP2		INS1	BAZ2A	AXDND1	DHCR7	CPXM2	COMMD3
EFCAB8		EMSY	UQCC1		HERC2	CLDN1	FGF8		IL13	CANX	TECPR2		POGLUT3	BAZ2B	AXIN1	DHDDS	CRABP1	COMMD4
EFEMP1		ENAH	UQCRC2		HES1	CLDN10	DDHD2		ADAM17	CAP1	FOXE3		ANKRD49	BBC3	AXIN2	DHFR	CRABP2	COMMD8
EFNA1		ENDOD1	URGCP-MRPS24		HES2	CLDN14	UBA1		SORT1	CAP2	TWIST1		AREL1	BBIP1	AXL	DHFR2	CRACD	COMMD9
EFNA4		ENDOG	URI1		HES4	CLDN16	SFTPA1		VDAC2	CAPG	PTS		BICDL2	BBLN	AZGP1	DHRS11	CRADD	COMP
EFNB2		ENO1	USP1		HES5	CLDN22	GNAO1		TNFRSF12A	CAPN1	EPRS1		CDK1	BBOX1	AZI2	DHRS7	CRB2	COMT
EFR3A		ENO2	USP19		HEXA	CLDN4	C1R		IER5	CAPN10	XIAP		CRNKL1	BBS1	AZIN1	DHX15	CREB1	COMTD1
EGF		ENOPH1	USP2		HEXB	CLDN6	PCCB		RBM3	CAPN12	DBN1		CYP2J9	BBS10	AZIN2	DHX29	CREB3	COPA
EGFR		ENOSF1	USP21		HEY1	CLDN7	AGRN		DUOX1	CAPN15	SUCLG1		DCP1B	BBS12	AZU1	DHX36	CREB3L2	COPB1
EGLN1		ENPP1	USP3		HEYL	CLEC12A	TNFSF10		PREB	CAPN2	HNRNPL		DNAAF10	BBS2	B2M	DHX9	CREBBP	COPB2
EGLN3		ENPP2	USP32		HFE	CLEC18B	SCN2A		ALOX12	CAPN3	U2AF2		FCER1A	BBS4	B3GALNT1	DIABLO	CREBRF	COPE
EGR1		ENPP3	USP45		HFM1	CLEC2B	LDB3		ATP5F1D	CAPN5	NF2		H2-Q10	BBS5	B3GALNT2	DIAPH1	CREG2	COPG1
EGR2		ENSA	UST		HGH1	CLEC2D	BTD		PYCR1	CAPN6	POLR3B		IFT56	BBS7	B3GALT1	DIAPH2	CREM	COPS4
EGR3		ENTPD5	UTP14A		HIF1A	CLEC3B	HSP90AA1		CDC42	CAPN8	TFAP2A		INTS11	BBS9	B3GALT2	DIO1	CRH	COPS5
EGR4		EOGT	UTRN		HIF3A	CLEC4A	TKT		CHEK2	CAPN9	HCK		INTS14	BBX	B3GALT4	DIO2	CRHR1	COPS7B
EHBP1		EP300	VAMP4		HIGD1A	CLEC4E	DLAT		COL2A1	CAPNS1	NPEPPS		LRCH2	BCAM	B3GALT5	DIO3	CRIP2	COQ3
EHBP1L1		EP400	VAPA		HILPDA	CLEC5A	SV2A		NR0B2	CAPNS2	TRPC6		MS4A6C	BCAN	B3GALT6	DIP2A	CRIPT	COQ8B
EHHADH		EPAS1	VCAM1		HIVEP1	CLEC7A	SGPL1		PLPP3	CAPRIN1	MIR532		NALF2	BCAP29	B3GAT1	DIP2B	CRIPTO	CORO1C
EI24		EPB41	VCAN		HIVEP3	CLGN	OTX2		TRPV1	CAPS	CDH1		RGP1	BCAP31	B3GAT2	DIP2C	CRISPLD2	CORO2A
EID2B		EPB41L1	VDAC1		HK2	CLIC1	CSF2		DSP	CAPSL	SAA4		RINT1	BCAR1	B3GAT3	DIPK1A	CRLF1	CORO2B
EID3		EPB41L4A-AS1	VDR		HLA-B	CLIC3	PTH1R		EMC3	CAPZA1	TGM2		RPUSD4	BCAR3	B3GLCT	DIRAS1	CRLF3	CORO7-PAM16
EIF1		EPB41L5	VEGFA		HLA-C	CLIC4	SERPINH1		ISG15	CAPZA2	PHF1		TMEM242	BCAS1	B3GNT2	DIS3L2	CRLS1	COTL1
EIF1P3		EPHA2	VIPR1		HLA-DMB	CLIC5	GLIS2		MANF	CAPZA3	ANO10		UBE2J2	BCAS2	B3GNT3	DKC1	CROCCP2	COX1
EIF1P7		EPHB4	VNN1		HLA-DQB1	CLINT1	MYL2		SRSF7	CAPZB	MIR25		WDR55	BCAS3	B3GNT3.1	DKK1	CRP	COX10
EIF2A		EPHX1	VNN2		HLA-DQB2	CLIP1	AQP2		ATP5F1E	CARD10	ADRA2A		ZFP14	BCAS4	B3GNT4	DKK2	CRTC1	COX11
EIF2AK2		EPHX2	VSIG10L		HLA-E	CLIP2	P2RX7		SERPINB5	CARD11	IGFBP1		ZSCAN29	BCAT1	B3GNT5	DKK3	CRY1	COX14
EIF2AK3		EPN3	VWA1		HMGCLL1	CLIP3	HDAC1		LTB	CARD16	DNAJC7		AKR7A5	BCAT2	B3GNT7	DKK4	CRY2	COX15
EIF2B2		EPO	VWA5A		HMGCR	CLIP4	TSPAN1		NPPA	CARD18	CYP46A1		AMZ1	BCCIP	B430306N03RIKL	DLAT	CRYAA	COX17
EIF2S1		EPPK1	WARS1		HMGCS2	CLK1	TRNT1		SHH	CARD6	TCN1		ANKLE1	BCDIN3D	B4GALNT1	DLC1	CRYAB	COX19
EIF2S2		EPRS1	WASF1		HMMR	CLK3	CYLD-AS1		GYS1	CARD8	APLP2		CD33	BCHE	B4GALNT2	DLD	CRYBB3	COX2
EIF3A		EPS15	WASHC2C		HMOX1	CLMN	SLC6A19		MPRIP	CARD9	RAB3GAP1		CES2B	BCKDHA	B4GALNT3	DLG1	CRYBG1	COX20
EIF3B		EPS15L1	WDR25		HMOX2	CLN3	TWIST1		RAPH1	CARF	EZH2		CHMP7	BCKDHB	B4GALNT4	DLGAP1	CRYGS	COX3
EIF3E		EPS8	WDR81		HNF4A	CLN5	SCN11A		TRPV6	CARHSP1	H6PD		CISD3	BCKDK	B4GALT1	DLGAP1-AS2	CRYL1	COX4I1
EIF3F		EPS8L2	WEE1		HNF4A-AS1	CLN8	EPRS1		GRB10	CARM1	CAPN2		CLDN18	BCL10	B4GALT2	DLGAP5	CRYM	COX5A
EIF3FP3		ERBB2	WNK2		HNF4G	CLOCK	HSPA8		MIR27B	CARMIL2	NPTX2		COMMD2	BCL11A	B4GALT3	DLK2	CRYZ	COX5B
EIF3H		ERBB3	WRNIP1		HNMT	CLP1	CRTAP		PPP1R12A	CARNMT1	BICD2		CWC15	BCL11B	B4GALT4	DLL1	CRYZL1	COX6A1
EIF4A1		ERC2	XBP1		HNRNPK	CLPTM1L	TCN2		INHBA	CARNS1	DDX3X		DTX2	BCL2	B4GALT5	DLL4	CS	COX6B1
EIF4A1P2		ERCC1	XIAP		HNRNPUL1	CLPX	VDAC1		PTGR1	CARS1	ARX		EBAG9	BCL2A1	B4GALT6	DLST	CSDE1	COX6C
EIF4A1P4		ERCC5	XPNPEP1		HNRNPUL2	CLSTN1	CHUK		TRIB1	CARS2	DICER1		FAM220A	BCL2A1A	B4GALT7	DLX2	CSE1L	COX7A2
EIF4A2P4		ERCC6L	XPNPEP2		HOMER2	CLTB	WNT3		CHIC2	CARTPT	LRP1B		FUT7	BCL2A1B	B4GAT1	DLX6	CSF1R	COX7B
EIF4BP6		EREG	XRCC4		HOPX	CLTC	PREPL		ERH	CASC15	AR		GIPR	BCL2A1D	B9D1	DMAC1	CSF2	COX7C
EIF4E		ERF	YAP1		HOTAIR	CLTRN	BCL11A		PAN2	CASC3	SUMF1		GP1BA	BCL2B	B9D2	DMAP1	CSF2RB	COX8A
EIF4E1B		ERG28	YBEY		HOXA2	CLU	DVL3		PJA2	CASD1	ADRB2		GPX5	BCL2L1	BAALC	DMD	CSF3	COXFA4
EIF4E2		ERGIC2	YRDC		HOXA3	CLUHP3	TMEM43		TMEM106C	CASK	AAAS		H2-DMA	BCL2L11	BAALCA	DMKN	CSF3R	COXFA4L3
EIF4EBP1		ERGIC3	ZBTB7A		HOXB1	CLVS1	FCGR2B		ACE2	CASKIN1	PDSS1		H2-DMB1	BCL2L12	BAAT	DMPK	CSGALNACT1	CP
EIF4EBP2		ERH	ZC3H12C		HOXC5	CLXN	SMARCB1		ARRB1	CASKIN2	PHLDB2		KBTBD6	BCL2L13	BABAM1	DMXL1	CSGALNACT2	CPA1
EIF4EBP3		ERN1	ZC3HC1		HP	CLYBL	AQP4		HIPK2	CASP1	TAFAZZIN		KCND1	BCL2L15	BACC1	DMXL2	CSMD2	CPAMD8
EIF4H		ERN2	ZEB1		HPCAL1	CMBL	NCAM1		LMNB2	CASP12	COQ8A		KDM8	BCL2L16	BACE1	DNAAF2	CSNK1A1L	CPAP
EIF4HP1		ERO1A	ZFP30		HPDL	CMKLR1	KIF7		MVD	CASP14	MIR191		METTL17	BCL2L2	BACE1-AS	DNAH1	CSNK1D	CPB2
EIF5		ERO1B	ZFP36L2		HPGD	CMPK1	CLCN7		NEDD9	CASP2	TNXB		NOP10	BCL3	BACE2	DNAH11	CSNK1G2	CPEB2
EIPR1		ERP27	ZFP62		HPR	CMPK2	GRK1		SLC25A1	CASP3	KCNK3		NSRP1	BCL6	BACH1	DNAH12	CSNK1G3	CPED1
ELAPOR2		ERP29	ZFX		HPSE2	CMTM5	EDNRA		SSR1	CASP4	MAPT-AS1		NT5C3B	BCL6B	BACH2	DNAH6	CSNK2A1	CPN1
ELF3		ERP44	ZFYVE16		HRH4	CMTM7	ARHGEF10		TNFRSF10A	CASP5	MIR125B1		PKHD1	BCL7A	BAD	DNAJA1	CSNK2A2	CPNE1
ELF4		ESAM	ZFYVE19		HS3ST1	CMTR2	S100A8		PLK3	CASP6	CTNND2		RUBCN	BCL7B	BAG1	DNAJB1	CSNK2B	CPNE2
ELFN2		ESM1	ZFYVE27		HS3ST4	CNBD1	TTC7A		TARS1	CASP7	FGF13		SERPINB10	BCL7C	BAG2	DNAJB11	CSPP1	CPNE3
ELK1		ESPN	ZFYVE28		HSD11B2	CNBP	LTA		TNK2	CASP8	LRP6		SLC39A2	BCL9	BAG3	DNAJB2	CSRP1	CPQ
ELK3		ESR1	ZKSCAN1		HSD17B1	CNDP2	FOXRED1		G6PC1	CASP9	NDUFS2		TLX2	BCL9L	BAG5	DNAJB4	CSRP2	CPS1
ELK4		ESR2	ZMYM3		HSD17B2	CNKSR2	CDKN2B		SDF2	CASQ2	ITGA3		TMEM8B	BCLAF1	BAG6	DNAJB6	CST1	CPSF6
ELL2		ESRP1	ZMYND15		HSD17B6	CNMD	EBP		AURKB	CASR	IFNA1		TSEN34	BCLAF3	BAGE	DNAJB9	CST3	CPSF7
ELMOD2		ESS2	ZMYND8		HSD17B7	CNN1	PHGDH		ITPR1	CASS4	TTF2		WDCP	BCO1	BAHCC1	DNAJC1	CST6	CPT1A
ELMOD3		ESYT1	ZNF143		HSD17B8	CNN2	AD7		CAP2	CAST	WWC1		DZIP1	BCO1L	BAHD1	DNAJC12	CSTA	CPT1B
ELOA		ESYT2	ZNF195		HSD3B1	CNNM2	IL5		CSE1L	CASTOR3P	ATR		EIF1A	BCO2	BAIAP2	DNAJC19	CSTB	CPT2
ELOB		ETF1	ZNF205		HSD3B2	CNNM4	GPT2		PNPLA8	CASZ1	RPGRIP1L		ESR2	BCO2A	BAIAP2-DT	DNAJC3	CSTF2	CPVL
ELOVL1		ETFA	ZNF211		HSD3B7	CNOT2	PEX12		PSMC6	CAT	HSPA7		MKI67	BCOR	BAIAP2L1	DNAJC5	CSTPP1	CPXM2
ELOVL2		ETFB	ZNF23		HSDL2	CNOT6L	MIR98		ANGPT1	CATIP	SYNGAP1		ABCA9	BCORL1	BAIAP3	DNAJC6	CTBP1	CRABP1
ELOVL3		ETHE1	ZNF254		HSF2BP	CNOT7	TMEM237		CD47	CATSPER1	SRSF7		ACAP3	BCR	BAK1	DNAJC7	CTC1	CRABP2
ELOVL6		ETNPPL	ZNF264		HSFX2	CNOT8	NDUFV2		CLDN2	CATSPER2	FABP7		ANAPC13	BCS1L	BAL	DNAJC9	CTF1	CRACD
ELP1		ETS2	ZNF286A		HSP90AB1	CNOT9	DOCK3		MYBL2	CATSPERB	NMNAT2		CBY1	BCYRN1	BAMBI	DNAL1	CTGF	CRADD
ELP2		ETV4	ZNF329		HSP90B1	CNP	GGT1		NCOA3	CATSPERD	AMACR		CCDC57	BDH1	BANCR	DNASE1	CTH	CRB2
EMB		ETV5	ZNF41		HSPA12A	CNPY2	KCTD7		ABCB9	CAV1	SNHG1		CHRNA10	BDH2	BANF1	DNASE1L1	CTHRC1	CREB1
EML2		EVA1A	ZNF425		HSPA13	CNR1	ATN1		ARRDC2	CAV2	MIR30E		CPLANE1	BDKRB1	BANF2	DNASE1L3	CTNNA1	CREB3
EMP1		EVA1B	ZNF431		HSPA2	CNR2	AVPR2		GHR	CAV3	SERPING1		FBXL18	BDKRB2	BANK1	DNER	CTNNA2	CREB3L2
EMP3		EVPL	ZNF468		HSPA5	CNRIP1	MAPK8IP1		ITGA6	CAVIN2	NAA60		GCNT4	BDNF	BANP	DNM1	CTNNA3	CREBBP
EMSY		EWSR1	ZNF510		HSPB1	CNTFR	CDKN1B		MECOM	CAVIN4	LYST		H2-T23	BDNF-AS	BAP1	DNM1L	CTNNAL1	CREBRF
ENAH		EXOC2	ZNF517		HSPB8	CNTN2	APH1A		NTN4	CBFA2T2	RBM45		HEPACAM2	BDP1	BARD1	DNM2	CTNNB1	CREG2
ENDOD1		EXOC4	ZNF524		HSPB9	CNTN5	SLC39A8		RAB10	CBFA2T3	RIGI		IFTAP	BEAN1	BARHL1	DNM3	CTNND1	CRELD1
ENDOG		EXOC5	ZNF550		HSPD1	CNTNAP1	CCL4		RBBP6	CBFB	VPS13B		INSRR	BECN1	BARHL2	DNMT1	CTNND2	CREM
ENDOV		EXOC6	ZNF573		HSPE1	CNTNAP3	FOXG1		RSL1D1	CBL	MIR298		MATN3	BECN2	BARX1	DNMT3A	CTPS1	CRH
ENG		EXOC8	ZNF609		HSPE1-MOB4	CNTNAP5	CSF3		SERPINA5	CBLB	SAG		MED22	BEND3	BARX2	DNMT3B	CTR9	CRHR1
ENO1		EXOSC8	ZNF687		HTATIP2	CNTRL	HYCC1		SLC25A13	CBLC	TRPM6		P2RY13	BEND5	BASP1	DOC2A	CTRB1	CRIP2
ENO2		EXOSC9	ZNF71		HTR1E	COA3	PPIB		XRCC1	CBLN1	JUP		PLAC9	BEND6	BASP1-AS1	DOCK1	CTRB2	CRIPT
ENOPH1		EXTL2	ZNF714		HTR2A	COA5	SLC2A3		CYP11A1	CBLN2	PC		PPP6R2	BEND7	BATF	DOCK10	CTRL	CRIPTO
ENOSF1		EXTL3	ZNF771		HTR2B	COA7	LONP1		ADGRA1	CBLN4	PSENEN		QRICH1	BEST1	BATF2	DOCK3	CTSB	CRISPLD2
ENPP1		EZH1	ZNF784		HTRA3	COBLL1	ACTC1		STAT2	CBR1	BMP7		RBM48	BEST2	BAX	DOCK4	CTSC	CRLF1
ENPP2		EZH2	ZNF821		HTRA4	COCH	BBS4		COA3	CBR3	BCL11B		RNF214	BET1	BAXA	DOCK6	CTSD	CRLF3
ENPP3		F10	ZNF827		HTT	COG2	PAX3		FYTTD1	CBR3-AS1	DYSF		SDK1	BET1L	BAZ1A	DOCK7	CTSF	CRLS1
ENSA		F11R	ZNF83		HUWE1	COG5	FARS2		MIR93	CBR4	PVALB		SH3BP5L	BEX1	BAZ1B	DOK3	CTSL	CROCCP2
ENTPD4		F12	ZNF84		HVCN1	COG6	TNFSF13B		POLR2D	CBS	APLP1		SLC66A1	BEX2	BAZ2A	DOK6	CTSO	CRP
ENTPD5		F2	ZNFX1		HYAL4	COIL	CHRNB2		SLC5A12	CBX1	TPH1		SSTR4	BEX3	BAZ2B	DOLK	CTSV	CRTAC1
ENY2		F2R	ZRANB2		HYDIN	COL12A1	ECHS1		CES1	CBX2	SDHAF1		ST6GALNAC1	BEX4	BBC3	DOT1L	CTTN	CRTC1
EOGT		F2RL1	ZXDC		ICAM1	COL13A1	CYP7B1		GGT1	CBX3	MIR19A		STXBP3	BFAR	BBIP1	DPF2	CTTNBP2	CRY1
EOLA2		F3			ID1	COL17A1	PEX3		HNRNPK	CBX4	HSPB8		TCERG1L	BFB	BBLN	DPF3	CTU1	CRY2
EP300		F7			ID3	COL18A1	PEX16		KCNMA1	CBX5	HNRNPDL		TGTP1	BFSP1	BBOF1	DPM2	CUEDC1	CRYAA
EP400		FABP1			IDO1	COL1A1	DDIT3		MAP3K8	CBX6	SLC1A1		TMEM234	BFSP2	BBOX1	DPM3	CUEDC2	CRYAB
EPAS1		FABP5			IER3	COL1A1A	GPT		GOLT1B	CBY1	THBS2		TRAF7	BGLAP	BBS1	DPP3	CUL4B	CRYBB3
EPB41		FABP6			IFFO1	COL1A2	YARS2		GPSM1	CC2D1A	MIR24-1		TRAPPC11	BGN	BBS10	DPP4	CUTC	CRYBG1
EPB41L1		FADD			IFFO2	COL22A1	DHFR		OGFR	CC2D2A	MIR148A		TRIM41	BHLHA15	BBS12	DPP9	CUX2	CRYBG2
EPB41L4A-AS1		FADS3			IFI16	COL23A1	KCNV2		SCAF11	CC2D2B	KANSL1		TSPAN32	BHLHB9	BBS2	DPY19L2	CUZD1	CRYGS
EPB41L5		FAH			IFI6	COL25A1-DT	CPT1A		TLE2	CCAR1	CD46		TTC32	BHLHE22	BBS4	DPYD	CX3CL1	CRYL1
EPCAM		FAIM			IFIT2	COL2A1	B9D1		SLC39A14	CCAR2	GLS		TUBGCP6	BHLHE23	BBS5	DPYSL2	CXCL1	CRYM
EPHA2		FAM110A			IFIT3	COL3A1	TFCP2		AFF4	CCBE1	TRA2B		UBE3B	BHLHE40	BBS7	DPYSL4	CXCL10	CRYZ
EPHA4		FAM110B			IFNA2	COL4A1	NBAS		APC	CCDC106	CACNA1H		UBP1	BHLHE41	BBS9	DPYSL5	CXCL12	CRYZL1
EPHA5		FAM114A1			IFNG	COL4A2	MITF		CRK	CCDC107	RMRP		UVSSA	BHMT	BBX	DR1	CXCL13	CS
EPHB4		FAM117A			IFNL1	COL4A6	NGFR		DTYMK	CCDC112	DLD		VPREB3	BICC1	BCAM	DRAM1	CXCL16	CSDE1
EPHX1		FAM117B			IFNL2	COL5A1	NAT2		IL1RL1	CCDC117	STAT6		VPS37C	BICD1	BCAN	DRAP1	CXCL2	CSE1L
EPHX2		FAM120C			IFT140	COL6A1	ABCB11		SLC37A3	CCDC120	BCOR		EGR1	BICD2	BCAP29	DRC7	CXCL3	CSF1R
EPHX4		FAM135A			IFT57	COL6A2	CDKN1C		ATP2A2	CCDC121	MERTK		ASB9	BICDL2	BCAP31	DRD5	CXCL5	CSF2
EPN3		FAM13A			IGF1	COL6A3	ACVR1		CHAC1	CCDC124	APCS		PHF8	BICRA	BCAR1	DRG1	CXCL8	CSF2RB
EPO		FAM13B			IGF1R	COL7A1	POMGNT2		PLK1	CCDC13	NGFR		BIN2	BICRA-AS2	BCAR3	DRG2	CXCR4	CSF3
EPS15		FAM13C			IGF2	COL8A1	MIR122		AFF1	CCDC134	PIK3C3		CCDC71	BICRAL	BCAS1	DROSHA	CXXC5	CSF3R
EPS15L1		FAM161A			IGF2R	COL9A2	DSG2		FBXO3	CCDC137	SACS		CHRDL2	BID	BCAS2	DSCAML1	CYB561D1	CSGALNACT1
EPS8		FAM162A			IGFALS	COLCA1	SLC6A8		SUV39H2	CCDC14	TRPC3		CLEC4A1	BIK	BCAS3	DSCC1	CYB561D2	CSGALNACT2
EPS8L2		FAM168B			IGFBP1	COLEC12	KCNMA1		EXO1	CCDC141	PEX6		DXO	BIN1	BCAS4	DSG1	CYB5A	CSHL1
EPX		FAM171A1			IGFBP2	COLGALT2	HAX1		DKK3	CCDC149	DPP4		EXD2	BIN2	BCAT1	DSG2	CYB5B	CSMD2
ERAP1		FAM174A			IGFBP3	COMMD1	SMC1A		RPL13A	CCDC15	POLG2		GP9	BIN2B	BCAT2	DSP	CYB5R1	CSNK1A1L
ERBB2		FAM177A1			IGFBP4	COMMD10	MCCC1		BUB1	CCDC158	ST3GAL4		GPSM3	BIN3	BCCIP	DST	CYB5R2	CSNK1D
ERBB3		FAM193A			IGFBP5	COMMD3	BICC1		MSH6	CCDC159	SPEG		IL22RA2	BIRC2	BCDIN3D	DSTN	CYB5R3	CSNK1G2
ERCC1		FAM193B			IGFBP6	COMMD3-BMI1	IL1R1		DMKN	CCDC167	NAGA		KDELR1	BIRC3	BCHE	DTD2	CYB5RL	CSNK1G3
ERCC2		FAM200C			IGFBP7	COMMD4	RBM8A		TIMM10	CCDC17	SMARCA2		LAPTM4A	BIRC5	BCKDHA	DTL	CYBA	CSNK2A1
ERCC4		FAM209A			IGLL1	COMMD8	ERLIN2		MCMBP	CCDC171	PLD3		MBL1	BIRC6	BCKDHB	DTWD1	CYBB	CSNK2A2
ERCC5		FAM209B			IGSF21	COMMD9	MIR30B		RNF31	CCDC178	DIPK1C		MIR25	BIRC7	BCKDK	DTX3	CYBC1	CSNK2B
ERCC6L		FAM222A			IGSF22	COMP	SLC25A13		CBL	CCDC18-AS1	THY1		MRGPRF	BISPR	BCL10	DTX3L	CYC1	CSPP1
EREG		FAM228B			IGSF9B	COMT	TRPM7		H2AC6	CCDC181	LRP2		MS4A6D	BIVM	BCL11A	DUOX1	CYCS	CSRP1
ERF		FAM234B			IKBIP	COMTD1	TAF1		LTA	CCDC190	RIPK1		OLFM4	BKGD	BCL11B	DUOX2	CYFIP1	CSRP2
ERG28		FAM3B			IKBKG	COPA	SUCLG1		NBN	CCDC22	XYLT1		PERM1	BLCAP	BCL2	DUSP1	CYGB	CST1
ERGIC2		FAM3C			IKZF3	COPB1	ITK		PKMYT1	CCDC24	PPARD		POU6F1	BLID	BCL2A1	DUSP10	CYLD	CST3
ERGIC3		FAM50A			IKZF4	COPB2	EEF2		BTG1	CCDC25	MAP1LC3B		R3HDM4	BLK	BCL2A1A	DUSP12	CYP11A1	CST6
ERICH2		FAM53B			IL10	COPE	FOXO1		HSPE1	CCDC28B	FLNB		REM1	BLM	BCL2A1B	DUSP4	CYP11B1	CSTA
ERN1		FAM53C			IL10RA	COPG1	NTRK3		PBK	CCDC32	RET		SERPINB6A	BLMH	BCL2A1D	DUSP5	CYP17A1	CSTB
ERN2		FAM83A			IL12B	COPS4	ADNP		CKAP2	CCDC33	DNM3		SNX20	BLNK	BCL2B	DUSP6	CYP19A1	CSTF2
ERP27		FAM83D			IL13	COPS5	ATXN8OS		CRY1	CCDC34	ETHE1		TCF23	BLOC1S1	BCL2L1	DYDC2	CYP1A1	CSTPP1
ERP29		FAM83H			IL16	COPS7B	CISD2		ECI1	CCDC40	PTPN1		TMEM167A	BLOC1S2	BCL2L10	DYNC1H1	CYP1A2	CTBP1
ERV18-1		FAM98A			IL17B	COPS8P2	PRL		SLC25A4	CCDC47	MMUT		WASHC2C	BLOC1S3	BCL2L11	DYNC1I1	CYP1B1	CTC1
ESAM		FAM98B			IL1A	COQ3	PCNT		LOX	CCDC50	PNKP		ZNF655	BLOC1S4	BCL2L12	DYNC1I2	CYP20A1	CTF1
ESD		FAN1			IL1B	COQ8B	WNT7A		LEF1	CCDC54	PXDNL		ZSWIM8	BLOC1S5	BCL2L13	DYNC1LI1	CYP24A1	CTGF
ESM1		FANCB			IL1F10	CORO1C	GLI2		ABCC4	CCDC59	NOL3		BBS1	BLOC1S5-TXNDC5	BCL2L14	DYNC1LI2	CYP26A1	CTH
ESPN		FANCG			IL1R1	CORO2A	DICER1		ATP6V1B2	CCDC6	KAT5		BBS5	BLOC1S6	BCL2L15	DYNLL1	CYP26B1	CTHRC1
ESR1		FANCI			IL1RAP	CORO2B	GOLGA2		CAPN6	CCDC60	SUOX		CBR2	BLOODLINC	BCL2L16	DYRK3	CYP27A1	CTNNA1
ESR2		FANCL			IL1RL2	CORO7-PAM16	ADCY5		CCDC88A	CCDC61	RBMX		CES2G	BLTP1	BCL2L2	DYSF	CYP27B1	CTNNA2
ESRP1		FANCM			IL2	COTL1	AIMP1		ELL2	CCDC62	PART1		CHIT1	BLTP2	BCL3	E2F1	CYP2A6	CTNNA3
ESRRG		FAP			IL20RB	COX1	TAP2		NRM	CCDC68	RAB3GAP2		CXCR6	BLTP3A	BCL6	E2F3	CYP2B10	CTNNAL1
ESS2		FARP1			IL23R	COX10	ERCC1		OCIAD2	CCDC7	MT-TS1		EML3	BLTP3B	BCL6B	E2F5	CYP2B6	CTNNB1
ETFB		FARP2			IL24	COX11	SETBP1		PANX1	CCDC70	MT-ND3		FAAP20	BLVRA	BCL7A	E2F7	CYP2B7P	CTNND1
ETNK2		FARSA			IL27	COX14	HLA-C		STAT4	CCDC74B	P4HB		GP2	BLVRB	BCL7B	E2F8	CYP2C18	CTNND2
ETNPPL		FARSB			IL2RB	COX15	HDAC9		TMED9	CCDC83	GLUD1		GPR135	BLZF1	BCL7C	EBF1	CYP2C19	CTPS1
ETS2		FAS			IL2RG	COX17	SELENON		TNXB	CCDC85A	FAR1		GTF3C3	BMAL1	BCL9	EBF3	CYP2C8	CTR9
ETV1		FASLG			IL3	COX19	APOA5		XRCC6	CCDC85B	ADNP		GZF1	BMAL2	BCL9L	EBLN3P	CYP2C9	CTRB1
ETV4		FASN			IL31RA	COX2	CYP1A1		MIRLET7I	CCDC85C	DAG1		INTS1	BMF	BCLAF1	ECD	CYP2D6	CTRB2
ETV5		FASTKD1			IL32	COX20	CAMK2A		PMEPA1	CCDC88A	PLA2G7		IQSEC2	BMI1	BCLAF3	ECE2	CYP2E1	CTRL
EVA1A		FASTKD2			IL33	COX3	FZD4		AKIP1	CCDC88C	MT-TS2		KLHDC9	BMM	BCO1	ECH1	CYP2J2	CTSB
EVA1B		FAT1			IL34	COX4	AD8		CASKIN2	CCDC89	TSC22D3		LPAR5	BMP1	BCO1L	ECHDC1	CYP2R1	CTSC
EWSR1		FBL			IL3RA	COX4I1	ICOS		MED16	CCDC9	SCN5A		MS4A6B	BMP10	BCO2	ECHDC2	CYP2S1	CTSD
EXOC2		FBLIM1			IL4	COX4I1P1	FGF10		ANP32E	CCDC90B	ERCC4		MSS51	BMP15	BCO2A	ECHS1	CYP3A4	CTSF
EXOC4		FBLN1			IL4R	COX5A	ETHE1		ATRX	CCDC91	ARNT		NME5	BMP1B	BCOR	ECI2	CYP3A5	CTSL
EXOC5		FBLN2			IL6	COX5B	PIGL		CPS1	CCER1	CHD7		PHF24	BMP2	BCORL1	ECM1	CYP46A1	CTSO
EXOC6		FBP1			INF2	COX6A1	SLC16A2		IFNB1	CCHCR1	MT-TH		PRND	BMP3	BCR	ECPAS	CYP4A10	CTSV
EXOC8		FBXL2			ING1	COX6A1P2	IL12A		MSLN	CCIN	ARHGEF15		PRR14	BMP4	BCS1L	EDAR	CYP4A11	CTTN
EXOSC1		FBXL21P			ING4	COX6B1	NDUFS8		PIK3R3	CCK	CD14		RASAL3	BMP6	BCYRN1	EDC3	CYP4B1	CTTNBP2
EXOSC8		FBXL6			INHA	COX6C	NIPSNAP3B		PRSS8	CCKAR	MIR20A		RPP14	BMP7	BDH1	EDEM1	CYP4F11	CTU1
EXOSC9		FBXO10			INHBA	COX7A2	POMT2		ACAA2	CCKBR	CXCR6		RPRML	BMP8A	BDH2	EDF1	CYP4F12	CUEDC1
EXTL2		FBXO17			INHBA-AS1	COX7B	ORAI1		ACTR2	CCL1	LRPPRC		SEC22C	BMP8B	BDKRB1	EDIL3	CYP4V2	CUEDC2
EZH2		FBXO2			INPP5A	COX7C	ANKRD11		CLCA1	CCL11	CHGB		SLC25A38	BMPER	BDKRB2	EDN1	CYP51A1	CUL4B
F10		FBXO25			INS	COX8A	SLC29A3		DDOST	CCL13	SHFL		SNAP47	BMPR1A	BDNF	EDNRA	CYP7A1	CUTC
F2		FBXO28			INS1	COXFA4	ARL13B		ELOC	CCL15	LTF		SYNPO2L	BMPR1AB	BDNF-AS	EDNRB	CYP7B1	CUX2
F2R		FBXO3			INSM1	COXFA4L3	RD3		GORASP2	CCL16	MIR148B		TBC1D10C	BMPR1B	BDP1	EEA1	CYP8B1	CUZD1
F2RL1		FBXO30			INSR	CP	FH		IGHM	CCL2	SARS2		TEX15	BMPR2	BEAN1	EEF1A1	CYRIA	CX3CL1
F3		FBXO31			INTS15	CPA1	IFNGR2		NAA38	CCL20	GAST		TMEM35A	BMS1	BECN1	EEF1A2	CYSLTR2	CXCL1
F7		FBXO41			IPO8	CPAMD8	PTK2		NDC1	CCL21	EDN2		TNFAIP8L2	BMS1P1	BECN2	EEF1AKMT2	CYTB	CXCL10
F8A1		FBXO5			IQSEC3	CPAP	ACOX1		PRXL2B	CCL23	MIR1306		TUBGCP2	BMT2	BEGAIN	EEF1B2	CYTL1	CXCL12
F8A2		FBXW11			IRAK3	CPB2	CDKN1A		P4HB	CCL24	DHFR		ZBTB22	BNC1	BEND3	EEF1D	DAAM1	CXCL13
FABP1		FBXW7			IRF1	CPEB2	TBXAS1		THRA	CCL25	NPR3		ZNF296	BNC2	BEND5	EEF1G	DAAM2	CXCL16
FABP4		FBXW9			IRF4	CPED1	MYPN		TSPO	CCL26	MIR323A		SLC2A10	BNIP2	BEND6	EEF2	DAB2	CXCL2
FABP5P1		FCER1G			IRF6	CPN1	TJP1		SOCS1	CCL28	PEX7		SPIN4	BNIP3	BEND7	EFEMP1	DAB2IP	CXCL3
FABP5P2		FCGR2B			IRS1	CPN2	APOA4		USP18	CCL3	ITPR3		ATP6V1B1	BNIP3L	BEST1	EFHB	DACH1	CXCL5
FABP6		FCHSD1			IRS2	CPNE1	DRD1		ALDH3B1	CCL4	PEX1		CALCOCO2	BNIPL	BEST2	EFHC1	DACT1	CXCL8
FADD		FCHSD2			IRS4	CPNE2	SNHG1		ATP6	CCL5	CYP3A4		CARD19	BOC	BET1	EFHD2	DACT2	CXCR4
FADS3		FDFT1			IRX3	CPNE3	CDK6		KMO	CCL7	CHUK		CDKL3	BOD1	BET1L	EFL1	DAD1	CXXC5
FAH		FDPS			IRX4	CPQ	VCL		PTMS	CCL8	TMEM175		CLEC2B	BOK	BEX1	EFNA1	DAGLB	CYB561D1
FAIM		FDXR			ISG15	CPS1	LOC108663987		RPS7	CCM2	CUL3		CYP4F18	BOLA1	BEX2	EFNA3	DAO	CYB561D2
FAM110A		FEM1C			ISG20	CPSF6	ARPC1B		ZMYND8	CCM2L	IL23A		DDX55	BOLA2	BEX3	EFNA4	DAP	CYB5A
FAM110B		FERMT1			ISG20L2	CPSF7	APLP2		MRPL22	CCN1	NOVA2		DYNLT2B	BOLA2B	BEX4	EFNA5	DAP3	CYB5B
FAM114A1		FERMT2			ISL1	CPT1A	VPS13D		PCID2	CCN2	HNRNPC		E4F1	BOLA3	BFAR	EFNB2	DAPK1	CYB5R1
FAM117A		FEZ2			ISOC1	CPT1B	STX1A		ALPK1	CCN4	ADCY10		ELAC1	BOP1	BFB	EFR3A	DAPK2	CYB5R2
FAM117B		FGA			ISY1	CPT2	AGK		CDC42EP4	CCNA1	SRSF1		ELP3	BORA	BFSP1	EFR3B	DAPK3	CYB5R3
FAM120A2P		FGB			ITGA11	CPVL	MBTPS2		EIF2B4	CCNA2	TK2		EXOSC1	BORCS7	BFSP2	EGF	DAPL1	CYB5RL
FAM120C		FGD6			ITGA2	CPXM2	HLA-DRA		FBLN1	CCNB1	SLC37A4		FASN	BORCS8	BGLAP	EGFLAM	DAPP1	CYBA
FAM131A		FGF18			ITGA3	CRABP1	HSPA9		LIPE	CCNB1IP1	CA4		GPR137	BORCS8-MEF2B	BGN	EGFR	DARS1	CYBB
FAM135A		FGF2			ITGA5	CRABP2	PLA2G2A		PDE4D	CCNB3	MRE11		GPS2	BPGM	BHLHA15	EGLN1	DAXX	CYBC1
FAM13A		FGF7			ITGA7	CRACD	BMP7		POP1	CCNC	SCN2A		H2BC11	BPHL	BHLHB9	EGLN3	DAZAP1	CYC1
FAM13B		FGFBP3			ITGAV	CRADD	ADGRV1		AMIGO2	CCND1	GRK5		H3-3B	BPIFA1	BHLHE22	EGR1	DAZAP2	CYCS
FAM13C		FGFR1			ITGB1	CRB2	ETFB		C1R	CCND2	IL3		HECW1	BPIFB1	BHLHE23	EGR2	DBF4	CYFIP1
FAM149B1		FGFR1OP2			ITGB2	CREB1	SI		ND1	CCND3	CLPB		IFI203	BPIFB2	BHLHE40	EGR3	DBN1	CYGB
FAM161A		FGFR3			ITGB3	CREB3	TGM2		CTSC	CCNE2	CKB		IFT22	BPIFC	BHLHE41	EGR4	DBNL	CYLD
FAM162A		FGFR4			ITGB6	CREB3L1	PRTN3		KCNH2	CCNF	UBAP1		KIAA0930	BPNT1	BHMT	EHBP1L1	DBR1	CYP11A1
FAM167A		FGG			ITM2A	CREB3L2	FLG		TGFA	CCNG1	PGR		KMT5C	BPNT2	BHMT2	EHD2	DCAF4	CYP11B1
FAM171A1		FGL2			ITPKC	CREB3L3	FPR1		CBX3	CCNI	TBC1D20		LAX1	BPTF	BICC1	EHD3	DCAF6	CYP17A1
FAM174A		FH			ITPR2	CREBBP	L2HGDH		COL4A6	CCNJL	F7		LIME1	BRAF	BICD1	EHD4	DCBLD2	CYP19A1
FAM177A1		FHIT			ITPR3	CREBRF	SLC19A2		DDX18	CCNK	GJB2		LRFN1	BRAT1	BICD2	EHHADH	DCDC2	CYP1A1
FAM181A-AS1		FIG4			ITPRID2	CREG2	MIR204		DNAJA1	CCNL1	PDSS2		LSM1	BRCA1	BICDL2	EI24	DCHS2	CYP1A2
FAM193A		FIGN			ITSN1	CRELD1	IARS2		EPCAM	CCNL2	HAUS4		MDP1	BRCA2	BICRA	EID2	DCK	CYP1B1
FAM193B		FIGNL1			IYD	CREM	PNP		MECR	CCNQ	NODAL		MRPL27	BRCC3	BICRA-AS2	EID2B	DCLK1	CYP20A1
FAM200C		FILIP1L			IZUMO4	CRH	IRF3		SNRPF	CCNT1	GNAO1		NIPA2	BRD1	BICRAL	EIF1	DCP1A	CYP24A1
FAM209A		FIS1			JAGN1	CRHR1	MMADHC		TBC1D31	CCNT2	PENK		OTUD5	BRD10	BID	EIF1AX	DCP1B	CYP26A1
FAM209B		FIT1			JAK1	CRIP2	APOD		VPS8	CCNT2-AS1	CD320		PCNX3	BRD2	BIK	EIF2A	DCP2	CYP26B1
FAM20C		FKBP10			JAK2	CRIP3	CA2		ZDHHC18	CCNY	GAD1		PYGO1	BRD4	BIN1	EIF2AK2	DCPH1	CYP27A1
FAM222A		FKBP3			JAK3	CRIPT	MIR20A		ZFP62	CCR1	AQP1		RUSC1	BRD7	BIN2	EIF2AK3	DCPS	CYP27B1
FAM228B		FKBP4			JARID2	CRIPTO	PEX13		ALDH9A1	CCR2	GRIK2		SLC16A8	BRD8	BIN2B	EIF2B2	DCT	CYP2A6
FAM234B		FKBP8			JCAD	CRISPLD2	COQ6		RPL15	CCR3	TTC19		SMS	BRDT	BIN3	EIF2S1	DCTN1	CYP2B10
FAM238A		FKRP			JMJD1C	CRLF1	GPI		UCP3	CCR5	PLAA		SPIDR	BRF1	BIRC2	EIF2S2	DCUN1D2	CYP2B6
FAM3B		FLAD1			JMJD6	CRLF3	TLR7		ACADL	CCR6	BCAN		SSH3	BRF2	BIRC3	EIF2S3	DCXR	CYP2B7P
FAM3C		FLCN			JMJD7-PLA2G4B	CRLS1	NSD1		COL12A1	CCR7	G3BP1		SYCP2	BRI3	BIRC5	EIF3A	DDB2	CYP2C18
FAM43B		FLG			JPH3	CRNDE	PLAUR		LY96	CCR8	MIR663A		TAPT1	BRI3BP	BIRC6	EIF3B	DDC	CYP2C19
FAM50A		FLG2			JUN	CROCCP2	POLR2F		MET	CCRL2	MIR16-2		TATDN1	BRINP1	BIRC7	EIF3C	DDI2	CYP2C8
FAM53B		FLII			JUNB	CRP	KIF5B		TFPI2	CCS	LTBP4		TLE5	BRINP2	BISPR	EIF3D	DDIAS	CYP2C9
FAM53C		FLNA			JUND	CRTAC1	IGFBP3		USP2	CCSER1	CYP27B1		TMEM139	BRIP1	BIVM	EIF3E	DDIT3	CYP2D6
FAM66C		FLNB			JUP	CRTC1	FTH1		ALDOC	CCSER2	SNORD24		TMEM18	BRIX1	BKGD	EIF3F	DDIT4	CYP2E1
FAM72D		FLNC			KAT7	CRY1	PITX2		TGFB2	CCT2	SNAP29		TOP3A	BRK1	BLCAP	EIF3G	DDOST	CYP2F1
FAM83D		FLRT2			KCNA1	CRY2	MYH3		ECI2	CCT3	FMNL1		UPRT	BRMS1	BLID	EIF3H	DDX1	CYP2J2
FAM83H		FLRT3			KCNA4	CRYAA	ANK3		GHRL	CCT4	MIR29C		USP22	BRMS1L	BLK	EIF3I	DDX11	CYP2R1
FAM91A1		FLT1			KCNA5	CRYAB	TYK2		UBB	CCT5	KIF5C		WDR13	BROX	BLM	EIF3L	DDX17	CYP2S1
FAM98A		FLT4			KCNB1	CRYBB3	CSNK2B		AQP8	CCT6A	APOC3		ZNF224	BRPF1	BLMH	EIF4A1	DDX19A	CYP3A4
FAM98B		FLVCR2			KCNB2	CRYBG1	CIITA		CYP4A14	CCT7	LOC126861856		RHBDD1	BRPF3	BLNK	EIF4A2	DDX20	CYP3A5
FAN1		FMC1			KCNC1	CRYBG2	OXTR		HDAC2	CCT8	FOLR1		ARL6	BRS3	BLOC1S1	EIF4A3	DDX21	CYP46A1
FANCB		FMO1			KCND1	CRYGS	SLC7A9		IFITM1	CCZ1	ITGA5		ASNSD1	BRSK1	BLOC1S2	EIF4B	DDX24	CYP4A10
FANCG		FMO5			KCNE1	CRYL1	KLF4		TIMM9	CCZ1B	EFHD2		ATP5MC2	BRSK2	BLOC1S3	EIF4E	DDX25	CYP4A11
FANCI		FMR1			KCNG1	CRYM	SERPING1		UQCRB	CD14	BNIP3		BIN3	BRU2	BLOC1S4	EIF4E2	DDX39A	CYP4B1
FANCL		FN1			KCNG2	CRYZ	PMS2		CREM	CD151	TPPP3		BRF1	BRWD3	BLOC1S5	EIF4EBP1	DDX3X	CYP4F11
FANCM		FNBP1			KCNG3	CRYZL1	RASA1		AKR1B10	CD163	FGF3		CCDC9	BSCL2	BLOC1S5-TXNDC5	EIF4EBP2	DDX42	CYP4F12
FAR1		FNBP1L			KCNIP1	CS	DBN1		HLA-F	CD164	AP4B1		CHAD	BSDC1	BLOC1S6	EIF4G1	DDX47	CYP4V2
FAR2		FNBP4			KCNJ12	CSDE1	SPRED1		GATM	CD19	GNAI1		CLEC4N	BSG	BLOODLINC	EIF4G2	DDX5	CYP51A1
FAR2P1		FNDC3B			KCNJ13	CSE1L	SERAC1		HSPB8	CD1A	SLC2A3		CNFN	BSN	BLTP1	EIF4H	DDX52	CYP7A1
FARP1		FNIP2			KCNJ2	CSF1R	IL17RA		PIM1	CD1C	CPOX		CUL9	BSN-DT	BLTP2	EIF5	DDX54	CYP7B1
FARP2		FOLR1			KCNJ4	CSF2	NR3C2		PODXL	CD200	IL16		CUTA	BSND	BLTP3A	EIF5A	DDX59	CYP8B1
FAS		FOS			KCNK10	CSF2RB	MKKS		SDC1	CD200R1	PIK3C2A		CYB5D1	BSPRY	BLTP3B	EIF5B	DDX6	CYRIA
FASLG		FOSL1			KCNK6	CSF3	CFAP410		IDH2	CD209	LYZ		DCTN3	BST1	BLVRA	EIF6	DDX60	CYSLTR2
FASN		FOXA1			KCNMA1	CSF3R	PMP2		METRNL	CD22	ERCC1		FAM83A	BST2	BLVRB	ELAVL1	DECR1	CYTB
FASTKD1		FOXA3			KCNN1	CSGALNACT1	MIR16-1		PSRC1	CD226	ABCB7		FAM83G	BTBD1	BLZF1	ELAVL3	DEDD	CYTL1
FASTKD2		FOXM1			KCNN3	CSGALNACT2	CAST		RBM33	CD24	NDUFS1		GALNT9	BTBD19	BMAL1	ELAVL4	DEF8	DAAM1
FAT1		FOXN3			KCNQ5	CSHL1	MT-TS1		RNF13	CD244	KMT2D		GBP7	BTBD2	BMAL2	ELF4	DEFA3	DAAM2
FAU		FOXO1			KCP	CSKMT	PDHX		VLDLR	CD247	CACNA1D		GRTP1	BTBD3	BMF	ELK1	DEK	DAB2
FBLN2		FOXO3			KCTD11	CSMD2	LOC109504728		LIG1	CD248	SPINT2		HBS1L	BTBD6	BMI1	ELK3	DELE1	DAB2IP
FBP1		FOXP1			KCTD12	CSNK1A1L	FLT1		SORL1	CD27	NCF1		IDNK	BTBD7	BMM	ELK4	DENND1A	DACH1
FBXL16		FPGT			KDELR2	CSNK1D	XYLT2		CCN1	CD274	LEMD3		IFFO1	BTBD8	BMP1	ELL2	DENND2C	DACT1
FBXL2		FPGT-TNNI3K			KDELR3	CSNK1G2	BGN		CCNL1	CD276	SCO1		KATNB1	BTBD9	BMP10	ELMO1	DENND5B	DACT2
FBXL21P		FPR2			KDM5A	CSNK1G3	PHEX		DDR2	CD28	PEX10		KCTD3	BTC	BMP15	ELMO2	DENND6B	DAD1
FBXL6		FRAT1			KDR	CSNK2A1	MYCN		FASL	CD2AP	GRIA2		LLPH	BTD	BMP1B	ELMOD2	DENR	DAGLB
FBXL9P		FRAT2			KEAP1	CSNK2A2	RAD51C		IRF9	CD2BP2	NCL		MIR17	BTF3	BMP2	ELOA	DEPDC1	DAO
FBXO10		FREM1			KEL	CSNK2A3	NIPA1		NME2	CD300A	LINC01311		MRPL58	BTF3L4	BMP3	ELOB	DEPDC1B	DAP
FBXO17		FRK			KHDC1	CSNK2B	CYP1B1		SLC25A37	CD300LB	SYT1		NAT8F5	BTG1	BMP4	ELOVL2	DEPDC5	DAP3
FBXO2		FRMD3			KHDRBS2	CSPP1	PEX14		H3C4	CD300LF	RPPH1		NFKBIL1	BTG2	BMP6	ELOVL3	DEPDC7	DAPK1
FBXO25		FRMD4B			KIAA0040	CSRP1	BCAP31		MAP3K11	CD300LG	TRH		NOL12	BTG3	BMP7	ELOVL6	DEPP1	DAPK2
FBXO27		FRMD5			KIAA2013	CSRP2	RAB29		NOXO1	CD320	PTCH1		NPHP3	BTG4	BMP8A	ELP1	DEPTOR	DAPK3
FBXO28		FRS2			KIF11	CST1	SLC2A10		ACSL5	CD33	RAB27A		NUDT8	BTK	BMP8B	ELP2	DERL1	DAPL1
FBXO3		FRY			KIF12	CST2	PGR-AS1		ATF5	CD34	TRIM25		NUP188	BTLA	BMPER	EMB	DFFA	DAPP1
FBXO30		FRZB			KIF13A	CST3	KLC1		C5	CD36	PTPN5		PARD6A	BTN2A1	BMPR1A	EMC6	DFFB	DARS1
FBXO31		FSCN1			KIF15	CST5	SLC25A20		RACGAP1	CD38	KCNH2		PDIK1L	BTN3A2	BMPR1AB	EMD	DGAT1	DAXX
FBXO41		FSTL3			KIF20A	CST6	MIR141		RGCC	CD4	PPBP		PLPPR2	BTN3A3	BMPR1B	EML2	DGAT2	DAZAP1
FBXO5		FTCD			KIF25	CSTA	MAGT1		CLK4	CD40	STX12		PRR12	BTNL1	BMPR2	EML6	DGCR8	DAZAP2
FBXO7		FTSJ3			KIF2C	CSTB	CYP1A2		COXFA4	CD40LG	NUP62		RAD51D	BTNL2	BMS1	EMP1	DGKA	DBF4
FBXW11		FUBP1			KIF5A	CSTF2	ALDH3A2		FKBP1B	CD44	HLA-DRA		RANBP3	BTR02	BMS1P1	EMP3	DGKD	DBN1
FBXW12		FUBP3			KIF5C	CSTPP1	FAT4		SMARCE1	CD46	TMEM67		RNFT1	BTRC	BMT2	EMSY	DGKE	DBNL
FBXW7		FUNDC2			KIRREL	CTAGE4	GATM		TICAM1	CD47	DHCR7		RPAP1	BUB1	BMX	EMX2	DGLUCY	DBR1
FCER1G		FUS			KIRREL2	CTBP1	KLC2		UQCRFS1	CD48	GPX2		RUBCNL	BUB1B	BNC1	ENAH	DHCR24	DCAF4
FCGR2B		FUT6			KIRREL3	CTC1	IFT122		UQCRH	CD55	PAPPA		SHARPIN	BUB3	BNC2	ENC1	DHCR7	DCAF6
FCHSD1		FUT8			KLF15	CTDSPL2	MT-TF		USP36	CD58	THPO		SWI5	BUD23	BNIP1	ENDOD1	DHDDS	DCBLD2
FCHSD2		FXR1			KLF17	CTF1	CEP120		AFP	CD59	CHMP4B		SWT1	BUD31	BNIP2	ENG	DHFR	DCDC2
FCN3		FXYD1			KLF5	CTGF	RFC1		CXCL9	CD5L	HDAC2		THEMIS	BYSL	BNIP3	ENO1	DHFR2	DCHS2
FDFT1		FXYD2			KLF7	CTH	CYP3A4		AKAP1	CD63	NTF3		TRIM62	BZW1	BNIP3L	ENO2	DHPS	DCK
FDPS		FXYD5			KLHDC8A	CTHRC1	SFTPA2		HILPDA	CD68	GLP1R		VMA21	BZW2	BNIPL	ENO3	DHRS11	DCLK1
FDXR		FZD2			KLHL10	CTNNA1	HNRNPDL		IRF8	CD69	SFTPD		WFDC21	C/EBP	BOC	ENOPH1	DHRS13	DCP1A
FECH		FZD4			KLHL11	CTNNA2	TRPS1		MACF1	CD72	NAMPT		ZNF219	C10H16ORF89	BOD1	ENPEP	DHRS3	DCP1B
FEM1C		FZD7			KLHL14	CTNNA3	IL15		RAMP1	CD74	COL2A1		SOSTDC1	C10H17ORF58	BOK	ENPP1	DHRS7	DCP2
FEN1		G0S2			KLHL3	CTNNAL1	CNNM2		UMPS	CD79B	MBNL1		KDM4C	C10ORF143	BOLA1	ENPP2	DHX15	DCPH1
FERMT1		G2E3			KLHL4	CTNNB1	AD11		ANGPTL4	CD80	CFLAR		ARL10	C10ORF55	BOLA2	ENSA	DHX29	DCPS
FERMT2		G3BP1			KLK12	CTNND1	AD12		GSTA5	CD81	ABCA2		ARL11	C10ORF67	BOLA2B	ENTPD5	DHX36	DCT
FERMT3		G6PC1			KLK3	CTNND2	AD13		VASP	CD82	VDR		CSNK1G2	C10ORF88	BOLA3	ENY2	DHX38	DCTN1
FERRY3		G6PD			KLK4	CTPS1	PGM3		AP1G1	CD83	TPO		DENND4B	C10ORF95-AS1	BOLL	EOGT	DHX40	DCUN1D2
FEZ2		GAA			KLK7	CTR9	TPM1		LYSMD3	CD86	THSD1		ELOF1	C11H21ORF91	BOP1	EP300	DHX9	DCXR
FGA		GAB1			KLRG1	CTRB1	GAB2		POLD3	CD8A	HSF1		FAM171A2	C11ORF58	BORA	EPB41	DIABLO	DDB2
FGB		GAB2			KNDC1	CTRB2	PEX19		PPP1R13L	CD8B	DHCR24		FBLN7	C11ORF65	BORCS5	EPB41L1	DIAPH1	DDC
FGD6		GABARAPL2			KNG1	CTRL	ACD		SAP30L	CD9	PRDX2		FBRS	C11ORF68	BORCS7	EPB41L3	DIAPH2	DDI2
FGF1		GABPA			KNOP1	CTSB	RPS6KA3		SERPINB1A	CD93	SLC12A1		FBXL12	C11ORF71	BORCS8	EPB41L4A-AS1	DIMT1L	DDIAS
FGF18		GABPB2			KRAS	CTSC	EHHADH		TRIM14	CD96	FOXP2		GPR108	C11ORF86	BORCS8-MEF2B	EPB41L5	DIO1	DDIT3
FGF2		GABRE			KRIT1	CTSD	SUFU		KPNB1	CD99	CHRFAM7A		HMGXB4	C11ORF96	BPESC1	EPCAM	DIO2	DDIT4
FGF21		GAD1			KRT15	CTSF	TCTN1		RPL23	CD99L2	CRY2		IGKC	C11ORF97	BPGM	EPHA2	DIO3	DDOST
FGF7		GADD45A			KRT17	CTSL	TBC1D24		SARS1	CDAN1	KIF1C		LIN9	C11ORF98	BPHL	EPHA4	DIP2A	DDRGK1
FGFBP1		GADD45B			KRT18	CTSO	ALDH7A1		TACC3	CDC123	CEP290		MAP9	C12ORF29	BPIFA1	EPHA5	DIP2B	DDX1
FGFBP3		GAL3ST1			KRT19	CTSV	AD16		MIR98	CDC16	CHD4		MED29	C12ORF43	BPIFB1	EPHB4	DIPK1A	DDX11
FGFR1OP2		GALK1			KRT20	CTTN	IFNA1		GNAS	CDC20	EFEMP1		MID2	C12ORF57	BPIFB2	EPHB6	DIRAS1	DDX17
FGFR3		GALM			KRT23	CTTNBP2	NRXN1		GUSB	CDC23	CLCNKB		MRPL36	C12ORF65	BPIFC	EPHX1	DIS3L2	DDX19A
FGFR4		GALNT1			KRT31	CTU1	MPL		PDGFA	CDC25A	IKBKG		MRPS10	C12ORF73	BPNT1	EPHX2	DKC1	DDX20
FGG		GALNT10			KRT33B	CUEDC1	IRF7		TNFAIP6	CDC25B	VPS53		NDOR1	C12ORF75	BPNT2	EPHX4	DKK1	DDX21
FGL2		GALNT11			KRT35	CUEDC2	SLC25A46		TOP1	CDC25C	ANGPT4		NOS3	C14ORF119	BPTF	EPO	DKK2	DDX24
FH		GALNT3			KRT7	CUL4B	NALCN		LRRC59	CDC26	SLC18A3		PARP11	C14ORF132	BRAF	EPPK1	DKK3	DDX25
FHIT		GALR2			KRT8	CUTC	FGF9		LRRK2	CDC34	PPIF		PLPPR4	C15ORF39	BRAP	EPRS1	DKK4	DDX39A
FIG4		GAN			KRT80	CUX2	QDPR		SPON1	CDC37	CA9		PPP4R3A	C15ORF40	BRAT1	EPS15	DLAT	DDX3X
FIGN		GANAB			KRT83	CUZD1	LAMP1		FNIP1	CDC37L1	SOCS3		PRR3	C15ORF61	BRCA1	EPS15L1	DLC1	DDX42
FIGNL1		GAPDH			KRTAP13-1	CX3CL1	TPI1		RCL1	CDC42	MIR137		RBM45	C15ORF62	BRCA2	EPS8	DLD	DDX47
FILIP1L		GAPVD1			KRTCAP3	CXCL1	HLCS		TRAF5	CDC42BPA	NDUFV2		SP140	C16H10ORF71	BRCC3	EPS8L2	DLEC1	DDX5
FIS1		GAREM1			KRTDAP	CXCL10	MAP3K5		ASB1	CDC42BPB	KLK8		TACR2	C16ORF86	BRD1	EPSTI1	DLG1	DDX50
FIT1		GARS1			KSR2	CXCL12	CXCR2		CRTC2	CDC42EP2	C5AR1		TATDN3	C16ORF95	BRD10	EQTN	DLGAP1	DDX52
FKBP10		GART			L1CAM	CXCL13	ERCC4		HRC	CDC42EP3	PRKD1		TCF15	C17ORF107	BRD2	ERAP1	DLGAP1-AS2	DDX54
FKBP8		GAS2			L3MBTL4	CXCL16	BTNL2		MKKS	CDC42EP4	LINC01472		TECPR1	C17ORF58	BRD3	ERBB2	DLGAP5	DDX59
FKRP		GAS2L3			LAG3	CXCL2	ADH1C		MRPL3	CDC42SE2	EFNB2		TOMM6	C17ORF64	BRD4	ERBB3	DLK2	DDX6
FLAD1		GASK1B			LAMB1	CXCL3	GDF2		TOR1AIP2	CDC45	NDUFS7		USP19	C17ORF67	BRD7	ERC2	DLL1	DDX60
FLCN		GATA1			LAMC2	CXCL5	MARK4		CRYZ	CDC5L	IAPP		WSCD2	C17ORF75	BRD8	ERCC1	DLL4	DECR1
FLG		GATA3			LAMP1	CXCL8	ERN1		LRP8	CDC6	PDE2A		ZCCHC10	C18ORF32	BRD9	ERCC2	DLST	DEDD
FLNA		GATA6			LAMP2	CXCR4	F3		TDO2	CDC7	GAP43		AHCYL2	C19ORF12	BRDT	ERCC3	DLX2	DEF8
FLNB		GATD1			LAMP3	CXXC5	TCAP		CARD10	CDCA3	TSFM		CCNB1	C19ORF33	BRF1	ERCC4	DLX6	DEFA1
FLRT2		GATM			LAMP5	CYB561D1	ACAD9		GANAB	CDCA4	CTSG		LIAS	C19ORF38	BRF2	ERCC5	DMAC1	DEFA3
FLRT3		GBE1			LAMTOR1	CYB561D2	IL16		GHITM	CDCA5	PCDH11X		ANAPC7	C19ORF48P	BRI3	ERCC6L	DMAP1	DEK
FLT1		GBF1			LAMTOR2	CYB5A	TERC		MMP11	CDCA7	SCARNA5		AURKAIP1	C19ORF53	BRI3BP	EREG	DMD	DELE1
FLT3LG		GBGT1			LARP1	CYB5B	MAP2		PTGES2	CDCA7L	EEF1A2		CCDC12	C19ORF73	BRINP1	ERF	DMKN	DENND1A
FLT4		GBP4			LASP1	CYB5R1	MCCC2		TRAM1	CDCP1	CLEC7A		CEP57L1	C19ORF81	BRINP2	ERG28	DMPK	DENND2C
FLVCR2		GBP6			LBH	CYB5R2	LMBRD1		TTK	CDCP2	KLK3		CFAP53	C1D	BRIP1	ERGIC2	DMXL1	DENND5B
FMC1		GCA			LBP	CYB5R3	RARS2		ACLY	CDH1	BPTF		CRB3	C1GALT1	BRIX1	ERH	DMXL2	DENND6B
FMN1		GCFC2			LBX1-AS1	CYB5RL	TBCE		AOX1	CDH10	UQCRC2		DCTN5	C1GALT1C1	BRK1	ERICH2	DNAAF1	DENR
FMO1		GCKR			LCN15	CYBA	SHANK3		CD163	CDH11	EDAR		DHX57	C1ORF116	BRME1	ERLIN1	DNAAF2	DEPDC1
FMO5		GCLC			LCP1	CYBB	SLC39A13		CITED2	CDH12	PER1		DIMT1	C1ORF122	BRMS1	ERN1	DNAH1	DEPDC1B
FMR1		GCLM			LCT	CYBC1	UNC13A		CNP	CDH13	CDKL5		EIF2AK1	C1ORF131	BRMS1L	ERN2	DNAH11	DEPDC5
FN1		GCN1			LDB3	CYC1	EXT2		LMCD1	CDH15	MYH7		EIPR1	C1ORF162	BROX	ERO1A	DNAH6	DEPDC7
FNBP1		GCNA			LDHA	CYCB	ADORA2A		PAM	CDH16	APAF1		FAM216A	C1ORF174	BRPF1	ERO1B	DNAJA1	DEPP1
FNBP1L		GCNT2			LDHD	CYCS	VIM		PNPLA3	CDH17	LBP		FBRSL1	C1ORF21	BRPF3	ERP27	DNAJB1	DEPTOR
FNBP4		GCNT3			LDLR	CYFIP1	SLC1A1		ARHGAP30	CDH18	ITGA2B		GHDC	C1ORF216	BRS3	ERP29	DNAJB11	DERL1
FNDC3B		GCOM1			LEAP2	CYGB	IRS2		HNRNPUL2	CDH19	CDK6		GNPTG	C1ORF232	BRSK1	ERP44	DNAJB2	DFFA
FNIP2		GDA			LECT2	CYLD	SYT1		MRPL15	CDH2	FOXF1		GPS1	C1ORF35	BRSK2	ERVFRD-1	DNAJB4	DFFB
FOLR1		GDAP1			LEF1	CYORF15A	ISG15		MYH1	CDH20	ANO3		GRAP	C1ORF52	BRU2	ERVW-1	DNAJB6	DGAT1
FOS		GDE1			LEFTY1	CYP11A1	IAH1		PRR7	CDH23	TM2D3		GVIN1	C1ORF53	BRWD1	ESAM	DNAJB9	DGAT2
FOSL1		GDF11			LEO1	CYP11B1	UGT1A1		UBLCP1	CDH4	TCF4		H2BC6	C1ORF54	BRWD3	ESM1	DNAJC1	DGCR8
FOXA1		GDF15			LETM2	CYP17A1	SOS2		AK4	CDH5	VPS51		IP6K3	C1ORF56	BSCL2	ESR1	DNAJC12	DGKA
FOXA3		GDI1			LFNG	CYP19A1	BCL2L1		SLC18A2	CDH6	SEMA3E		JCAD	C1QA	BSDC1	ESR2	DNAJC15	DGKD
FOXF1		GDI2			LGALS1	CYP1A1	PTS		TES	CDH7	RBBP8		KCNF1	C1QB	BSG	ESRP1	DNAJC19	DGKE
FOXM1		GDPD5			LGALS14	CYP1A2	RCAN1		ACP1	CDH8	CLCN1		LYPD6B	C1QBP	BSN	ESRRB	DNAJC2	DGLUCY
FOXN3		GEM			LGALS16	CYP1B1	TNXB		NUAK1	CDH9	MAPK9		LYRM9	C1QC	BSN-DT	ESRRG	DNAJC3	DHCR24
FOXO1		GEMIN2			LGALS2	CYP20A1	CYP2E1		ZCCHC7	CDHR1	CD47		MAMLD1	C1QL1	BSND	ESS2	DNAJC5	DHCR7
FOXO3		GEMIN6			LGALS3	CYP24A1	ANKS6		CALB1	CDHR3	FUCA1		MED7	C1QL2	BSPRY	ESYT1	DNAJC6	DHDDS
FOXP1		GEMIN7			LGI1	CYP26A1	TAB2		ITGA1	CDHR4	ORAI1		MRPL53	C1QL3	BST1	ESYT2	DNAJC7	DHFR
FOXP3		GET1			LGI4	CYP26B1	DNA2		MYH6	CDIN1	TRAF6		NBEA	C1QTNF1	BST2	ETF1	DNAJC9	DHFR2
FPGT		GFM1			LGR5	CYP27A1	TGIF1		PML	CDIPT	SERPINE2		NR6A1	C1QTNF2	BTAF1	ETFA	DNAL1	DHPS
FPR2		GFOD1			LHFPL1	CYP27B1	APPL1		CDC20	CDK1	LAMB1		OSCAR	C1QTNF3	BTBD1	ETFB	DNASE1	DHRS11
FRA10AC1		GFOD2			LHFPL4	CYP2A6	MIR148A		AFTPH	CDK10	COQ9		PARP6	C1QTNF4	BTBD16	ETHE1	DNASE1L1	DHRS13
FRAT1		GFPT1			LHFPL6	CYP2AB1P	ALOX5AP		MRPS14	CDK11A	CD99		PCGF2	C1QTNF6	BTBD19	ETNK2	DNASE1L3	DHRS3
FRAT2		GGA1			LHX2	CYP2B10	CX3CL1		RPS6KA4	CDK11B	TMEM70		PHRF1	C1QTNF7	BTBD2	ETNPPL	DNASE2	DHRS7
FREM1		GHDC			LHX5	CYP2B6	GLDC		SSBP4	CDK12	HK1		PKN3	C1QTNF9	BTBD3	ETS2	DNER	DHX15
FRK		GIGYF2			LHX9	CYP2B7P	AQP1		COX7B	CDK13	RAB7A		PPP1R35	C1R	BTBD6	ETV1	DNHD1	DHX29
FRMD3		GINS4			LIF	CYP2C18	CCDC88C		GPX5	CDK14	IL33		REXO1	C1RA	BTBD7	ETV4	DNLZ	DHX36
FRMD4B		GIPC1			LIFR	CYP2C19	MICU1		MEX3B	CDK15	CALHM1		SLC7A6OS	C1RL	BTBD8	ETV5	DNM1	DHX38
FRMD5		GIPC2			LIG1	CYP2C8	ACTG1		MIR191	CDK16	KCNA3		SLC9A6	C1S	BTBD9	EVA1A	DNM1L	DHX40
FRMD6		GIPC3			LIG3	CYP2C9	MIR30E		MLPH	CDK17	GPER1		TMEM259	C1S1	BTC	EVA1B	DNM2	DHX9
FRS2		GJB1			LIMA1	CYP2D6	XDH		PDX1	CDK18	MIR495		TRIM39	C1S2	BTD	EVPL	DNM3	DIABLO
FRZB		GJC1			LIMCH1	CYP2E1	CUL3		WNT1	CDK2	SPON1		ZC3HC1	C2	BTF3	EWSR1	DNMT1	DIAPH1
FSCN2		GLA			LIMS1	CYP2F1	SMC3		ANP32A	CDK2AP1	CCNA2		ZNF185	C20ORF203	BTF3L4	EXOC2	DNMT3A	DIAPH2
FSTL3		GLCCI1			LIMS3	CYP2J2	DCN		EGLN1	CDK2AP2	CNTN2		ANKRD22	C20ORF204	BTG1	EXOC4	DNMT3B	DIMT1L
FSTL4		GLCE			LIN28A	CYP2R1	VAMP2		FETUB	CDK3	CXCR2		EID3	C21ORF58	BTG2	EXOC5	DNTTIP2	DIO1
FTCD		GLDC			LIN37	CYP2S1	DOCK6		FKBP4	CDK4	MSX2		AASDH	C2CD2	BTG3	EXOC6	DOC2A	DIO2
FTH1		GLG1			LIN7A	CYP3A4	HADH		HDAC1	CDK5	FGF18		C1QTNF7	C2CD2L	BTG4	EXOSC1	DOC2B	DIO3
FTH1P11		GLI1			LINC01091	CYP3A43	OAT		IL1R2	CDK5R1	KCNA2		CAPS2	C2CD3	BTK	EXOSC8	DOCK1	DIP2A
FTH1P2		GLI2			LINC01235	CYP3A5	MIR27B		NEDD4	CDK5R2	PSMB8		CD177	C2CD4B	BTLA	EXOSC9	DOCK10	DIP2B
FTH1P20		GLIPR1			LINC01558	CYP46A1	PADI4		NEFL	CDK5RAP1	KCND3		CIAO2A	C2CD4C	BTN1A1	EXPH5	DOCK3	DIP2C
FTH1P23		GLMN			LINC01588	CYP4A10	TUBB4B		PSMA2	CDK5RAP2	ROCK2		COMMD9	C2CD4D-AS1	BTN2A1	EXT2	DOCK4	DIPK1A
FTH1P5		GLMP			LINC02035	CYP4A11	SAA1		RDX	CDK5RAP3	LAMA2		CYS1	C2CD5	BTN2A2	EXTL2	DOCK5	DIRAS1
FTH1P7		GLO1			LINC02331	CYP4A22	CDH2		XPO1	CDK6	HRH1		GPR137C	C2ORF42	BTN3A1	EXTL3	DOCK6	DIS3L2
FTH1P8		GLP1R			LINC02656	CYP4B1	CLEC7A		CA2	CDK7	ATL3		GPX1	C2ORF49	BTN3A2	EZH2	DOCK7	DKC1
FTHL17		GLRA1			LIPC	CYP4F11	STAT6		THRSP	CDK8	QDPR		GTF3A	C2ORF69	BTN3A3	EZR	DOCK9	DKK1
FTL		GLRX2			LIPE	CYP4F12	ABAT		MAD2L1	CDK9	RORA		GUF1	C2ORF74	BTNL1	F10	DOHH	DKK2
FTLP3		GLRX3			LITAF	CYP4F30P	DKK3		NDC80	CDKAL1	TTBK2		HARS2	C2ORF76	BTNL2	F11	DOK3	DKK3
FTSJ3		GLS			LIX1	CYP4V2	CXCL1		P2RX7	CDKL1	DLAT		ICAM3	C2ORF80	BTR02	F11R	DOK6	DKK4
FTX		GLS2			LIX1L	CYP4Z1	TRAF3IP1		TUBB4B	CDKL2	LINC02605		IL9	C2ORF92	BTRC	F12	DOLK	DLAT
FUBP3		GLT8D1			LMCD1	CYP51A1	PDE6B		LRP5	CDKL3	KIF18B		KIF9	C3	BUB1	F2	DOP1A	DLC1
FUCA2		GLTP			LMF1	CYP7A1	TTC19		QSOX1	CDKL5	TTC39C		KLHDC4	C3A.1	BUB1B	F2R	DOPEY2	DLD
FUNDC1		GLTPD2			LMNA	CYP7B1	ATAD3A		SRSF2	CDKN1A	NBDY		KRI1	C3A.2	BUB3	F2RL1	DORIP1	DLEC1
FUS		GLUD1			LMNB1	CYP8B1	COL12A1		VAV3	CDKN1B	MIR600HG		KY	C3A.3	BUD23	F2RL2	DOT1L	DLG1
FUT3		GLUD2			LMO3	CYRIA	ABCB7		YWHAH	CDKN1C	ZBTB20-AS1		LZTR1	C3A.6	BUD31	F3	DPF2	DLGAP1
FUT6		GLUL			LMO7	CYSLTR2	MDM2		MYO1C	CDKN2A	TTC39C-AS1		MEA1	C3AR1	BYSL	F7	DPF3	DLGAP1-AS2
FUT8		GM2A			LMTK2	CYTB	PLCB1		RDH11	CDKN2A-AS1	LOC401557		MGRN1	C3B.1	BZW1	F8A1	DPH3	DLGAP5
FXR1		GMDS			LNP1	CYTL1	GHR		SAFB	CDKN2AIP	E2F1		MIR132	C3H11ORF96	BZW2	F8A2	DPH6	DLK2
FXYD1		GMFG			LONP1	DAAM1	ACADS		TMED2	CDKN2B	STX1A		MRPL28	C3ORF18	C/EBP	FABP3	DPM2	DLL1
FXYD2		GML			LOX	DAAM2	RAD51		CLDND1	CDKN2B-AS1	MT-ATP8		N4BP3	C3ORF33	C10H16ORF89	FABP4	DPM3	DLL4
FXYD5		GMPPB			LOXL2	DAB2	TCF7L2		LATS1	CDKN2C	GLI1		NKAIN4	C3ORF38	C10H17ORF58	FABP5	DPP3	DLST
FYN		GNA11			LPAR4	DAB2IP	MIR18A		POLR2L	CDKN2D	G6PD		NYNRIN	C3ORF62	C10ORF143	FABP6	DPP4	DLX2
FZD2		GNA13			LPAR5	DACH1	FPGT-TNNI3K		SFTPA1	CDKN3	POU5F1		PAF1	C3ORF70	C10ORF55	FADD	DPP9	DLX6
FZD4		GNA15			LPCAT2	DACT1	TUBB2B		TM6SF2	CDNF	MIR100		PCDH12	C4A	C10ORF67	FADS1	DPT	DMAC1
FZD5		GNAI1			LPHN2	DACT2	MERTK		UBE2A	CDO1	GJA5		PIGF	C4B	C10ORF88	FADS2	DPY19L2	DMAP1
FZD7		GNAL			LPIN2	DAD1	RBPJ		TUBB6	CDON	MVK		PITPNM3	C4BP	C10ORF95-AS1	FAF1	DPY19L4	DMD
G0S2		GNAQ			LPL	DAGLB	APLP1		CAVIN2	CDPF1	SLC12A2		PRAM1	C4BP-PS1	C11H21ORF91	FAH	DPY30	DMKN
G2E3		GNAS			LPP	DAO	GRIA3		CEBPG	CDR1	MEOX2		PROZ	C4BPA	C11ORF52	FAIM	DPYD	DMPK
G3BP1		GNB2			LRATD2	DAP	PKLR		LPP	CDR2	IRF7		PTGDR2	C4BPB	C11ORF58	FAM107A	DPYSL2	DMXL1
G6PC1		GNB3			LRCH1	DAP3	APBA1		SH3KBP1	CDR2L	ARG2		RPE	C4ORF33	C11ORF65	FAM107B	DPYSL4	DMXL2
G6PD		GNE			LRIG1	DAPK1	BRIP1		UQCRC1	CDRT15P3	CYFIP1		SCML4	C4ORF46	C11ORF68	FAM117A	DPYSL5	DNAAF1
GAA		GNG12			LRP10	DAPK2	SGCA		YWHAG	CDS2	TOM1L2		SRA1	C5	C11ORF71	FAM117B	DR1	DNAAF2
GAB1		GNG4			LRP4	DAPK3	DCHS1		CALML4	CDV3	SLC39A8		SRP54	C5AR1	C11ORF86	FAM120A	DRAM1	DNAH1
GAB2		GNL1			LRRC10B	DAPL1	SETD2		GDI2	CDX2	TNC		TAF6	C5AR2	C11ORF96	FAM13C	DRAP1	DNAH11
GABPA		GNMT			LRRC3B	DAPP1	SNX14		RAD54B	CDYL	ELP4		TBX18	C5ORF15	C11ORF97	FAM149B1	DRD5	DNAH12
GABPB2		GNPTAB			LRRC47	DARS1	CYP24A1		TLE3	CEACAM16	RBM10		THOC7	C5ORF22	C11ORF98	FAM161A	DRG1	DNAH6
GABRE		GOLGA2			LRRC49	DAXX	AXIN1		HSPA6	CEACAM19	MIR874		TMEM125	C5ORF24	C12ORF29	FAM163A	DROSHA	DNAJA1
GAD1		GOLGA3			LRRC66	DAZ2	NOX1		KPNA2	CEACAM20	HTR1B		TMEM132D	C5ORF34	C12ORF43	FAM167A	DSC2	DNAJB1
GADD45A		GOLGA8A			LRRC70	DAZAP1	COASY		NOX1	CEACAM6	MTTP		TMEM231	C5ORF46	C12ORF57	FAM168B	DSC3	DNAJB11
GADD45B		GOLT1A			LRRC71	DAZAP2	SRCAP		ADIPOR2	CEBPA	HYCC1		TMEM79	C6	C12ORF65	FAM171A1	DSCAML1	DNAJB2
GADD45G		GOT1			LRRC75B	DBF4	TIMP2		HBP1	CEBPB	NOVA1		TNFRSF13B	C6AST4	C12ORF73	FAM177A1	DSCC1	DNAJB4
GAGE12G		GOT2			LRRN4	DBH-AS1	ATG5		PDZK1	CEBPD	NEDD4L		VEZT	C6ORF118	C12ORF75	FAM187B	DSCR10	DNAJB6
GAL3ST1		GPAA1			LRRTM4	DBN1	LOC112694756		PPP1R10	CEBPE	BTNL2		ZBTB48	C6ORF120	C13ORF46	FAM193A	DSG1	DNAJB9
GALM		GPAM			LSAMP	DBNL	ALDOB		PRDX4	CEL	PWAR1		ZFAND1	C6ORF62	C14ORF119	FAM193B	DSG2	DNAJC1
GALNT1		GPANK1			LSM14B	DBR1	RANBP2		RANBP1	CELA3B	GP6		ZFYVE27	C6ORF89	C14ORF132	FAM209B	DSG3	DNAJC12
GALNT10		GPAT3			LTBR	DCAF16	ETV6		HOOK1	CELF1	APEX1		HAUS6	C7	C14ORF93	FAM20C	DSP	DNAJC15
GALNT11		GPATCH2L			LUM	DCAF4	KDM6A		PRPF6	CELF2	INPP5D		SYNC	C7ORF57	C15ORF32	FAM222A	DSPP	DNAJC19
GALNT3		GPBAR1			LUZP2	DCAF6	KIF5C		SLC30A2	CELF3	RARS2		TMEM237	C87198	C15ORF39	FAM228B	DST	DNAJC2
GALR2		GPC1			LY6D	DCBLD2	AD14		TPPP	CELF4	DISC1		TPH2	C8A	C15ORF40	FAM27E3	DSTN	DNAJC3
GAN		GPC6			LY6E	DCDC2	TNFRSF13B		TREM1	CELF5	MAT2A		ANAPC10	C8B	C15ORF61	FAM3B	DTD2	DNAJC5
GAPDH		GPD1L			LY75	DCHS2	USP8		CENPE	CELSR1	MAP3K11		ANKRD27	C8G	C15ORF62	FAM3C	DTL	DNAJC6
GAPDHP1		GPD2			LY96	DCK	HCN4		HRH1	CELSR2	SLC16A2		ATF7IP2	C8ORF37	C16H10ORF71	FAM50A	DTWD1	DNAJC7
GAPT		GPER1			LYN	DCLK1	BMPR1B		KLK3	CELSR3	PDP1		ATG9B	C8ORF48	C16ORF54	FAM53C	DTX1	DNAJC9
GAPVD1		GPHA2			LYPD1	DCP1A	WNT10B		SIK1	CEMIP	ATP2B3		CAMSAP3	C8ORF58	C16ORF78	FAM83A	DTX3	DNAL1
GAREM1		GPI			MAB21L1	DCP1B	IL37		COL4A1	CEMIP2	MAPK8IP3		CBFA2T2	C8ORF74	C16ORF86	FAM83B	DTX3L	DNASE1
GARRE1		GPKOW			MAB21L4	DCP2	IBA57		AQP7	CEND1	NUB1		CDH24	C8ORF76	C16ORF87	FAM83H	DUOX1	DNASE1L1
GART		GPLD1			MACF1	DCPH1	SCN1B		DBN1	CENPA	COL4A4		CFAP45	C8ORF88	C16ORF95	FAM98A	DUOX2	DNASE1L3
GAS2		GPN1			MACIR	DCPS	GNA11		DHRS9	CENPB	CELSR2		CYSLTR2	C9	C17ORF107	FAN1	DUOXA2	DNASE2
GAS2L3		GPNMB			MADD	DCT	TECPR2		SLC6A2	CENPE	PYY		ECD	C9ORF40	C17ORF58	FANCD2	DUS1L	DNER
GASK1B		GPR146			MAFB	DCTN1	MIR199A1		DGAT1	CENPF	CRHR1		EDARADD	C9ORF50	C17ORF64	FANCG	DUSP1	DNHD1
GATA1		GPR160			MAGEA8	DCUN1D2	FURIN		ITGB4	CENPH	MAP1B		EPM2A	C9ORF72	C17ORF67	FANCI	DUSP10	DNLZ
GATA3-AS1		GPR35			MAGED4	DCXR	APC2		SOX2	CENPI	KCNQ2		ERLEC1	C9ORF78	C17ORF75	FANCL	DUSP12	DNM1
GATA6		GPR83			MAGEE2	DDB2	GLP1R		FAM32A	CENPM	DIO2		FAM98B	CA1	C18ORF32	FANCM	DUSP14	DNM1L
GATM		GPRC5A			MAL	DDC	MARS2		MIR25	CENPP	P2RX7		FCGR1	CA10	C18ORF54	FAR1	DUSP23	DNM2
GBE1		GPRC5C			MALL	DDI2	CCR3		SLC14A2	CENPQ	NRXN2		HMG20A	CA11	C19ORF12	FAR2	DUSP28	DNM3
GBF1		GPSM2			MAMDC4	DDIAS	ITGA2B		SPATS1	CENPS	MIR455		INTS13	CA12	C19ORF18	FARP1	DUSP4	DNMT1
GBGT1		GPT			MAMLD1	DDIT3	OGDH		GPRC5C	CENPT	RANGAP1		INTS8	CA13	C19ORF33	FARP2	DUSP5	DNMT3A
GCA		GPT2			MAN2A2	DDIT4	TP63		HACD3	CENPV	ADSL		IZUMO4	CA14	C19ORF38	FARSA	DUSP6	DNMT3B
GCFC2		GPX1			MAN2B2	DDOST	ATL3		MICAL1	CENPW	PHYH		KCTD20	CA15A	C19ORF48P	FARSB	DYNC1H1	DNTTIP2
GCG		GPX2			MAOB	DDRGK1	KDM1A		ST8SIA4	CEP104	RECQL4		LMF2	CA15C	C19ORF53	FAS	DYNC1I1	DOC2A
GCKR		GPX3			MAP1LC3A	DDTL	FLRT1		TIPIN	CEP120	TNFRSF19		LY6G6C	CA2	C19ORF73	FASLG	DYNC1I2	DOC2B
GCLC		GPX5			MAP1LC3B	DDX1	ATP5F1A		TSC1	CEP128	OTUD4		MAU2	CA3	C19ORF81	FASN	DYNC1LI1	DOCK1
GCLM		GPX6			MAP2K1	DDX11	CDK1		NARS1	CEP135	COASY		MIR20A	CA4	C1D	FASTK	DYNC1LI2	DOCK10
GCNA		GPX8			MAP2K2	DDX17	POLR1C		PTAFR	CEP15	CYP7B1		MRPL48	CA4B	C1GALT1	FASTKD1	DYNC2I2	DOCK3
GCNT2		GRB10			MAP2K4	DDX19A	OGG1		SMO	CEP152	CAST		MYL6B	CA5A	C1GALT1C1	FASTKD2	DYNLL1	DOCK4
GCNT3		GRB14			MAP2K6	DDX20	NFKB2		ANPEP	CEP164	OSM		MYOZ2	CA5B	C1ORF115	FAT1	DYNLT2B	DOCK5
GCNT7		GRB2			MAP2K7	DDX21	APOC2		ETS1	CEP170	CYP26A1		NT5C3A	CA6	C1ORF116	FAT4	DYNLT3	DOCK6
GCOM1		GRIA1			MAP3K1	DDX24	CLPB		LAMC2	CEP170B	MT-TQ		NUDT11	CA7	C1ORF122	FAU	DYNLT4	DOCK7
GDA		GRPEL1			MAP3K14	DDX25	CSPP1		PFN1	CEP250	ASCL1		PAN3	CA8	C1ORF131	FBL	DYRK3	DOCK9
GDF11		GSDMB			MAP3K3	DDX26B	SLC26A4		ADNP	CEP290	ERLIN2		PARP10	CA9	C1ORF162	FBLN1	DYSF	DOHH
GDF15		GSDMD			MAP3K5	DDX39A	PXDN		SLC25A33	CEP295NL	ALMS1		PBX4	CAAP1	C1ORF174	FBLN2	E2F1	DOK3
GDF3		GSDME			MAP3K8	DDX3X	ATP6V0A2		CCL26	CEP350	SPTLC2		PKHD1L1	CAB39	C1ORF21	FBLN5	E2F2	DOK6
GDI1		GSE1			MAP4K4	DDX42	GREM1		COMMD10	CEP41	PDE3A		RSPO2	CAB39L	C1ORF216	FBP1	E2F3	DOLK
GDPD5		GSK3A			MAP6	DDX47	GALNT2		SH3D21	CEP43	PCSK7		SELENOH	CABCOCO1	C1ORF232	FBP2	E2F4	DOP1A
GEM		GSK3B			MAPK1	DDX5	SLC18A3		SLC29A2	CEP55	TCIRG1		STARD3	CABIN1	C1ORF35	FBXL16	E2F5	DOPEY2
GEMIN2		GSKIP			MAPK10	DDX50	ATPAF2		ZKSCAN1	CEP57	SPPL2B		STRN4	CABLES1	C1ORF52	FBXL2	E2F7	DORIP1
GEMIN6		GSN			MAPK14	DDX52	SLC35C1		FBP1	CEP57L1	IL6ST		SYCE2	CABP1	C1ORF53	FBXL6	E2F8	DOT1L
GEMIN7		GSR			MAPK15	DDX54	PLCB4		MUC1	CEP63	RCAN1		TAF12	CABP4	C1ORF54	FBXO17	E4F1	DPF2
GET1		GSTA1			MAPK3	DDX59	PRPF31		PROM1	CEP70	GRIA4		TJAP1	CABYR	C1ORF56	FBXO2	EAF2	DPF3
GFM1		GSTA4			MAPK8	DDX6	TPK1		SC5D	CEP72	TRIM9		TMEM63B	CACFD1	C1ORF74	FBXO25	EBF1	DPH3
GFOD1		GSTK1			MAPK9	DDX60	CALB2		TAP1	CEP76	GTF2I		TRPT1	CACHD1	C1QA	FBXO27	EBF3	DPH6
GFOD2		GSTM2			MAPKAPK5-AS1	DECR1	NTF3		ADH1	CEP78	PUM1		TXLNB	CACNA1A	C1QB	FBXO28	EBI3	DPM2
GFPT1		GSTM4			MAPT	DED	DDOST		AHSG	CEP85	FARS2		UNC50	CACNA1B	C1QBP	FBXO3	EBLN3P	DPM3
GFPT2		GSTM5			MARCHF4	DEDD	SLC30A10		APOD	CEP85L	MGME1		YIF1B	CACNA1C	C1QC	FBXO31	EBPL	DPP3
GFY		GSTO2			MARCKS	DEF8	SOCS1		DYNLL1	CERCAM	LAMA1		ZSCAN26	CACNA1D	C1QL1	FBXO7	ECD	DPP4
GGA1		GSTP1			MARK1	DEFA1	PECAM1		EPAS1	CERK	MIR221		EIF3E	CACNA1E	C1QL2	FBXW11	ECE2	DPP9
GGACT		GSTT1			MARK2	DEFA10P	STH		IMPDH2	CERS1	PSRC1		SULT1A3	CACNA1F	C1QL3	FBXW7	ECEL1	DPT
GGT5		GSTZ1			MARK3	DEFA2	MMAA		TNS3	CERS2	MGMT		ACKR1	CACNA1G	C1QL4	FBXW9	ECH1	DPY19L2
GH1		GTF2E2			MARVELD3	DEFA3	FLCN		PFKM	CERS3	ATAD1		BFAR	CACNA1H	C1QTNF1	FCER1G	ECHDC1	DPY19L4
GHDC		GTF2H1			MAZ	DEFB113	ADRA2B		VAT1	CERS4	NDE1		CACNA1B	CACNA1I	C1QTNF2	FCGR2B	ECHDC2	DPY30
GHRL		GTF2H4			MBL2	DEK	SPART		CD55	CERT1	AGO2		CNIH1	CACNA1S	C1QTNF3	FCGRT	ECHS1	DPYD
GHSR		GTF2H5			MBOAT1	DELE1	DNM1		PARK7	CES1	KCNJ2		CNOT8	CACNA2D1	C1QTNF4	FCHO1	ECI2	DPYSL2
GID8		GTPBP10			MBP	DENND1A	NSDHL		PLCB1	CES5A	BCAP31		CTRL	CACNA2D2	C1QTNF6	FCHSD1	ECM1	DPYSL4
GIGYF2		GTPBP8			MCF2L	DENND2C	MSR1		UNG	CETN2	FTO		DDX41	CACNA2D3	C1QTNF7	FCHSD2	ECM2	DPYSL5
GIMAP1		GUCA1B			MCHR1	DENND4C	NT5E		ADSS1	CETN3	MIR124-1		DHX40	CACNA2D4	C1QTNF9	FCMR	ECPAS	DR1
GINM1		GUCD1			MCL1	DENND5B	ENTPD1		DFFB	CETP	CASP2		FOCAD	CACNB1	C1R	FDFT1	ECT2	DRAM1
GINS1		GUF1			MCM10	DENND6B	CHRM1		GALNT10	CFAP100	AVPR1A		HOXB4	CACNB2	C1RA	FDPS	ECT2L	DRAP1
GINS4		GULP1			MCM2	DENR	TUFM		SRPRA	CFAP126	FLVCR1		IQCE	CACNB3	C1RL	FDXR	EDA2R	DRC7
GIPC1		GUSBP11			MCM4	DEPDC1	MECOM		SRSF6	CFAP20	ZNF408		KAT8	CACNB4	C1S	FECH	EDAR	DRD5
GIPC2		GYG2			MCM5	DEPDC1B	CR2		HERPUD1	CFAP20DC	CNTF		KRT6B	CACNG1	C1S1	FEM1A	EDARADD	DRG1
GIPC3		GYPA			MCM6	DEPDC5	TMEM138		G3BP1	CFAP298	ROCK1		LRRC8A	CACNG2	C1S2	FEN1	EDC3	DRG2
GJA1		GYS1			MCTP1	DEPDC7	PGF		GNAI1	CFAP299	FOXH1		MRPS35	CACNG3	C2	FERMT2	EDEM1	DROSHA
GJA4		GYS2			MCTP2	DEPP1	AKAP9		NUCB2	CFAP410	ALDH3A2		NDNF	CACNG4	C20ORF203	FERMT3	EDF1	DSC2
GJA8		H1-0			MDC1	DEPTOR	RARS1		PSMB5	CFAP418	FKBP14		NDP	CACNG5	C20ORF204	FERRY3	EDIL3	DSC3
GJB1		H1-10			MDGA1	DERL1	MGME1		TRIM15	CFAP418-AS1	CD55		ODF2L	CACNG6	C21ORF58	FEZ1	EDN1	DSCAML1
GJC1		H1-2			MDM2	DFFA	WNT3A		FNTB	CFAP43	ATOH7		PAM16	CACNG7	C21ORF91	FEZ2	EDNRA	DSCC1
GJC3		H1-4			MDM4	DFFB	HDAC8		IL12RB2	CFAP46	KCNJ11		PGC	CACNG8	C22ORF39	FEZF2	EDNRB	DSCR10
GLA		H1-5			MDN1	DGAT1	STAR		NUBP2	CFAP52	FH		RNPEPL1	CACTIN	C22ORF46P	FFAR2	EEA1	DSG1
GLB1		H2AC20			ME1	DGAT2	KRIT1		TFB2M	CFAP53	BCL2L11		RPL36AL	CACUL1	C2CD2	FGA	EEF1A1	DSG2
GLCCI1		H2AC6			MECOM	DGCR8	FANCD2		TNKS	CFAP57	SLC19A2		SDR39U1	CACYBP	C2CD2L	FGB	EEF1A1P5	DSG3
GLCE		H2AC8			MED18	DGKA	ERCC6		EMP1	CFAP58	MIR423		SLFN2	CAD	C2CD3	FGF1	EEF1A2	DSP
GLDC		H2AX			MED23	DGKD	TP73		PRKDC	CFAP68	CD27		SMARCD3	CADM1	C2CD4B	FGF14	EEF1AKMT1	DSPP
GLDN		H2AZ1			MED24	DGKE	CKB		CCS	CFAP70	H3-3B		SMIM7	CADM2	C2CD4C	FGF18	EEF1AKMT3	DST
GLI1		H2BC18			MEFV	DGLUCY	VKORC1		EIF4G2	CFAP74	STN1		SPTSSB	CADM3	C2CD4D-AS1	FGF19	EEF1B2	DSTN
GLI2		H2BC5			MEIS1	DHCR24	SOX17		EPSTI1	CFAP91	TMEM126B		SRPK3	CADM4	C2CD5	FGF2	EEF1D	DTD2
GLIPR1		H2BC8			MEP1A	DHCR7	GFM1		FTL1	CFAP95	PER3		STARD9	CADPS	C2ORF15	FGF21	EEF1G	DTL
GLMN		H2BK1			MET	DHDDS	SP1		HEXIM1	CFAP96	RUBCN		TANGO2	CADPS2	C2ORF42	FGF4	EEF2	DTWD1
GLMP		H3-4			METTL15	DHFR	BMPR1A		RFC5	CFAP97D1	FGF6		TBC1D8B	CAGE1	C2ORF49	FGF6	EEIG2	DTX1
GLO1		H3-7			MEX3B	DHFR2	PLA2G7		ANXA6	CFB	YWHAG		WDSUB1	CAHM	C2ORF69	FGF7	EFCAB11	DTX3
GLRA1		H3C2			MFAP1	DHFRP1	KCND3		DLG1	CFD	CLIC1		YIPF4	CALB1	C2ORF74	FGF9	EFCC1	DTX3L
GLRX		H3C4			MFF	DHPS	SALL1		LRRC61	CFDP1	CACNA1E		ZNHIT2	CALB2	C2ORF76	FGFBP1	EFEMP1	DUOX1
GLRX2		H4C3			MFGE8	DHRS11	MIR486-1		LSM1	CFH	AZU1		AMZ2	CALB2B	C2ORF80	FGFR1	EFHC1	DUOX2
GLS		HACD2			MFN1	DHRS13	EPG5		TRH	CFHR1	TACR3		ANKRD16	CALCA	C2ORF92	FGFR1OP2	EFHD2	DUOXA2
GLS2		HACL1			MFN2	DHRS3	GSTT1		ZNF224	CFHR2	HEY1		BCL2L15	CALCB	C3	FGFR3	EFL1	DUS1L
GLT8D1		HADH			MFNG	DHRS7	TUBA8		AKAP12	CFL1	KCTD17		CHAMP1	CALCOCO1	C3A.1	FGFR4	EFNA1	DUSP1
GLTPD2		HADHA			MGA	DHX15	PIK3CB		EFNA1	CFL2	GUSB		CIC	CALCOCO2	C3A.2	FGG	EFNA3	DUSP10
GLUD1		HADHB			MGARP	DHX29	CARD8		H4C9	CFLAR	IL5		CLEC4A3	CALCR	C3A.3	FGL2	EFNA4	DUSP12
GLUD2		HAL			MGEA5	DHX36	PEX11B		IBTK	CFP	FXR1		COLGALT1	CALCRL	C3A.6	FH	EFNA5	DUSP14
GLYATL3		HAMP			MGLL	DHX38	PTPN1		ITGB2	CFTR	NLGN1		DHX16	CALD1	C3AR1	FHIT	EFNB2	DUSP23
GM2A		HARS1			MGST2	DHX40	KCNA1		MAFA	CGA	APOL1		EXOC3L4	CALHM1	C3B.1	FHL2	EFR3A	DUSP28
GMDS		HAT1			MGST3	DHX9	SRD5A3		MYL12B	CGAS	PDE4D		FAM124A	CALHM2	C3H11ORF96	FIG4	EFR3B	DUSP4
GMFG		HAUS1			MIB2	DIABLO	MEF2A		PLSCR4	CGB3	CRAT		FAM174A	CALM1	C3ORF18	FILIP1	EGF	DUSP5
GML		HAUS3			MICAL2	DIAPH1	HLA-DRB5		SNRNP25	CGB5	ALG8		FBXO15	CALM2	C3ORF20	FIS1	EGFLAM	DUSP6
GMPPB		HBA1			MIEF1	DIAPH2	MIRLET7G		VWCE	CGN	SCN9A		FMNL3	CALM3	C3ORF33	FKBP10	EGFR	DYDC2
GNA13		HBA2			MINAR2	DIMT1L	PRKCA		YIPF5	CH25H	FASN		FN3KRP	CALM3A	C3ORF38	FKBP3	EGLN1	DYNC1H1
GNA15		HBB			MIR101	DIO1	ZMPSTE24		ALDH1L2	CHAC2	GGCX		GIGYF1	CALM4	C3ORF62	FKBP4	EGLN3	DYNC1I1
GNAI1		HBEGF			MIR106B	DIO2	KCNA2		CABLES1	CHAF1A	MCCC1		GLTP	CALM5	C3ORF70	FKBP5	EGR1	DYNC1I2
GNAL		HBG2			MIR10B	DIO3	POGLUT1		CD4	CHAF1B	MBTPS2		HCRT	CALML3	C4A	FKBP8	EGR2	DYNC1LI1
GNAS		HBP1			MIR1179	DIP2A	IREB2		COX6A2	CHAMP1	LRP4		IFI27L2A	CALML3-AS1	C4B	FKRP	EGR3	DYNC1LI2
GNB3		HCAR3			MIR124-2	DIP2B	ECM1		ECHS1	CHAT	MIR144		IRGQ	CALML4	C4BP	FLAD1	EGR4	DYNC2I2
GNE		HCFC1R1			MIR1246	DIP2C	CLDN5		FAM111A	CHCHD10	XYLT2		LRCH4	CALML5	C4BP-PS1	FLCN	EHBP1	DYNLL1
GNG11		HCLS1			MIR125A	DIP2C-AS1	IGF2R		ISYNA1	CHCHD2	TNFAIP3		LRTM2	CALML6	C4BPA	FLG	EHBP1L1	DYNLT2B
GNG4		HDAC1			MIR125B	DIPK1A	NUS1		LIMK1	CHCHD3	CTSS		LSM12	CALR	C4BPB	FLG2	EHD1	DYNLT3
GNL1		HDAC4			MIR126	DIRAS1	IVD		SPRY4	CHCHD6	KCNJ5		MIR143	CALR3	C4ORF33	FLI1	EHD2	DYNLT4
GNMT		HDAC7			MIR127	DIS3L2	MTFMT		SYVN1	CHCHD7	MT-TK		PAIP2	CALR3B	C4ORF36	FLII	EHD3	DYRK3
GNPDA1		HDC			MIR1307	DKC1	PTPA		TRIP13	CHD1	GPR15		PIGM	CALU	C4ORF46	FLNA	EHD4	DYSF
GNPTAB		HDGF			MIR137	DKK1	CALCA		CAPN2	CHD2	BTD		PIGS	CALY	C5	FLNB	EHHADH	E2F1
GNRH2		HDLBP			MIR142	DKK2	FLT4		SLC6A6	CHD3	MYOD1		PMF1	CAMK1	C5AR1	FLNC	EI24	E2F2
GNRHR2P1		HEATR1			MIR143	DKK3	CNTF		CNN1	CHD4	VTI1A		PPIL2	CAMK1A	C5AR2	FLOT1	EID2	E2F3
GOLGA3		HEATR3			MIR145	DKK4	SARS2		AP5Z1	CHD5	ARMS2		PPIP5K1	CAMK1D	C5ORF15	FLRT2	EID2B	E2F4
GOLGA8A		HEATR5A			MIR148A	DLAT	MMP14		CAPNS1	CHD6	ARFGEF2		PRPSAP2	CAMK1G	C5ORF22	FLRT3	EID3	E2F5
GOLM2		HEATR6			MIR149	DLC1	LEPR		CARD6	CHD7	SLC12A6		RAB22A	CAMK2A	C5ORF24	FLT1	EIF1	E2F7
GOLT1A		HEBP2			MIR15A	DLD	DPP4		FAM163B	CHD8	SRSF2		RGL2	CAMK2B	C5ORF34	FLT3LG	EIF1AX	E2F8
GOLT1B		HECTD1			MIR15B	DLEC1	SHC1		FLRT3	CHD9	CDH13		RNASEH2C	CAMK2D	C5ORF46	FLT4	EIF2A	E4F1
GORASP2		HECTD2			MIR181D	DLG1	TIMP3		FTMT	CHDH	DKC1		RNF10	CAMK2G	C6	FLVCR2	EIF2AK2	EAF2
GOT1		HECTD4			MIR186	DLGAP1	PYCR2		OSBPL5	CHEK1	EZR		RNF11	CAMK2N1	C6AST4	FMC1	EIF2AK3	EBF1
GPAA1		HELLS			MIR191	DLGAP1-AS2	MT-TS2		PES1	CHEK2	TRPV1		SHISA4	CAMK2N2	C6ORF118	FMN1	EIF2B2	EBF3
GPAM		HELZ			MIR1914	DLGAP5	CRPPA		SEMA3B	CHERP	TDP1		SLC30A6	CAMK4	C6ORF120	FMN2	EIF2S1	EBI3
GPANK1		HEMK2			MIR193B	DLK2	NOTCH2NLC		SLBP	CHGA	NAB2		SLC4A5	CAMKK1	C6ORF141	FMR1	EIF2S2	EBLN3P
GPAT3		HEPH			MIR199A	DLL1	PITRM1		STX16	CHGB	TFE3		SPG21	CAMKK2	C6ORF163	FN1	EIF2S3	EBPL
GPATCH2L		HERC2			MIR200C	DLL4	PSMB1		MX1	CHI3L1	UNC13C		STRADB	CAMKMT	C6ORF58	FNBP1	EIF3A	ECD
GPC1		HERPUD1			MIR22	DLST	NAGS		NFKBIZ	CHI3L2	SERPINH1		SUDS3	CAML	C6ORF62	FNBP1L	EIF3B	ECE2
GPC6		HES1			MIR221	DLX2	FANCI		NR1H4	CHID1	IL7		THOC6	CAMLG	C6ORF89	FNBP4	EIF3C	ECEL1
GPD1L		HES4			MIR222	DLX6	TMEM70		CKS1B	CHIT1	KCNJ1		TMEM200A	CAMP	C7	FNDC5	EIF3D	ECH1
GPER1		HEXB			MIR224	DMAC1	TCF4		MYH10	CHKA	MIR20B		TRABD	CAMSAP1	C7ORF25	FNIP2	EIF3E	ECHDC1
GPHA2		HEXIM2			MIR26A1	DMAP1	LARGE1		RPS2	CHKB	TBR1		TRNT1	CAMSAP2	C7ORF57	FNTA	EIF3F	ECHDC2
GPI		HGF			MIR26B	DMD	HAVCR2		MMP12	CHL1	COX4I2		UBALD1	CAMSAP3	C87198	FNTB	EIF3G	ECHS1
GPKOW		HGS			MIR28	DMKN	DHDDS		AGR2	CHLSN	AFP		VSIG4	CAMTA1	C8A	FOLR1	EIF3H	ECI2
GPN1		HHEX			MIR29C	DMPK	CALB1		APEH	CHM	PDCD1		ZNRF2	CAMTA2	C8B	FOS	EIF3I	ECM1
GPNMB		HIBCH			MIR30A	DMRT3	LIPG		CAP1	CHMP1A	CKM		CDX2	CAND1	C8G	FOSB	EIF3L	ECM2
GPR101		HIF1A			MIR30B	DMXL1	AOC3		OGG1	CHMP2A	SIRT6		EIF3G	CANT1	C8ORF33	FOSL1	EIF4A1	ECPAS
GPR146		HIKESHI			MIR30C	DMXL2	ADRA2A		PCYT2	CHMP2B	TXNIP		ABCA13	CANT1B	C8ORF37	FOSL2	EIF4A2	ECT2
GPR160		HILPDA			MIR31	DNAAF1	MMAB		YY1	CHMP3	SMARCE1		ACTR10	CANX	C8ORF44-SGK3	FOXA1	EIF4A3	ECT2L
GPR176		HINT1			MIR3184	DNAAF19	DPYD		ANKRD44	CHMP4B	NR1H4		ADAMTS10	CAP1	C8ORF48	FOXA3	EIF4B	EDA2R
GPR32		HINT3			MIR320A	DNAAF2	LRPAP1		FNTA	CHMP5	CAV3		ARPC1A	CAP2	C8ORF58	FOXG1	EIF4E	EDAR
GPR35		HIP1R			MIR345	DNAH1	MIR144		GNL2	CHMP6	IL2RA		ATG9A	CAPG	C8ORF74	FOXH1	EIF4E2	EDARADD
GPR83		HIVEP2			MIR370	DNAH11	SPINK5		MRPL18	CHMP7	SLC25A13		CAMTA2	CAPN1	C8ORF76	FOXJ2	EIF4EBP1	EDC3
GPR88		HK1			MIR374A	DNAH12	CASP7		PPTC7	CHN1	PRPS1		CHPF2	CAPN1-AS1	C8ORF82	FOXK2	EIF4EBP2	EDEM1
GPRC5A		HK2			MIR378A	DNAH6	NRTN		ADGRG1	CHN2	PET100		CNOT3	CAPN10	C8ORF88	FOXL1	EIF4G1	EDF1
GPRC5C		HLA-B			MIR423	DNAH7	ASXL1		CDO1	CHORDC1	STX1B		CR2	CAPN11	C9	FOXO1	EIF4G2	EDIL3
GPRIN1		HLA-C			MIR4262	DNAJA1	SNCG		PLEC	CHP1	FIS1		CXXC1	CAPN12	C9ORF152	FOXO3	EIF4H	EDN1
GPS2		HLA-DMA			MIR4277	DNAJB1	TXN		COL18A1	CHPF	ATF3		DSG3	CAPN13	C9ORF40	FOXP1	EIF5	EDNRA
GPSM2		HLA-E			MIR451A	DNAJB11	HAVCR1		CYP26B1	CHRAC1	NARS2		DUS2	CAPN14	C9ORF43	FOXP2	EIF5A	EDNRB
GPT		HLA-H			MIR532	DNAJB2	TTPA		FADS2	CHRDL1	MMEL1		EPS8L1	CAPN15	C9ORF50	FOXP3	EIF5B	EEA1
GPT2		HLCS			MIR548H4	DNAJB4	TAP1		IGKV6-23	CHRFAM7A	GYS1		EVPL	CAPN2	C9ORF72	FOXP4	EIF6	EEF1A1
GPX1		HLF			MIR5579	DNAJB6	LOC108663996		GPR108	CHRM1	GNB3		EXOC5	CAPN2L	C9ORF78	FOXQ1	EIPR1	EEF1A1P5
GPX2		HLTF			MIR572	DNAJB9	RAD50		H2-K1	CHRM2	HNRNPK		FAM193B	CAPN3	CA1	FPR2	ELAVL1	EEF1A2
GPX3		HMBS			MIR638	DNAJC1	SMAD9		ABL2	CHRM3	SDHC		FAM53C	CAPN3A	CA10	FRA10AC1	ELAVL3	EEF1AKMT1
GPX4		HMGA1			MIR675	DNAJC12	GPX3		CD52	CHRM4	MKS1		FHAD1	CAPN5	CA11	FRAT1	ELAVL4	EEF1AKMT2
GPX5		HMGA2			MIR744	DNAJC15	SGCB		COCH	CHRM5	GLS2		FMNL1	CAPN6	CA12	FRAT2	ELF3	EEF1AKMT3
GPX6		HMGB1			MIR769	DNAJC19	HIBCH		CORO2A	CHRNA1	INA		GJB5	CAPN8	CA13	FRK	ELFN2	EEF1B2
GPX8		HMGB2			MIR921	DNAJC19P5	BSG		GALNT2	CHRNA10	ARHGEF2		GNGT2	CAPN9	CA14	FRMD4B	ELK1	EEF1D
GRB10		HMGCL			MIR942	DNAJC2	CYP21A2		MDM4	CHRNA2	PER2		GPR84	CAPNS1	CA15A	FRMD5	ELK4	EEF1G
GRB14		HMGCR			MIR99A	DNAJC3	TRPM6		ORM2	CHRNA3	KLK7		GRIN3B	CAPNS1A	CA15C	FRMD6	ELL2	EEF2
GRB2		HMGCS1			MIR99B	DNAJC5	PIEZO2		OSBPL3	CHRNA4	KCNQ1		GTF2A2	CAPNS1B	CA2	FRRS1L	ELMO1	EEIG2
GREB1		HMGN3			MIRLET7C	DNAJC6	PIGA		PDGFRL	CHRNA5	LPO		HCCS	CAPNS2	CA3	FRY	ELMO2	EFCAB11
GREM1		HMMR			MISP	DNAJC7	EPHX1		PPP3R1	CHRNA6	IFNA10		HDGFL3	CAPRIN1	CA4	FSBP	ELMOD2	EFCC1
GRHL3		HMOX1			MITF	DNAJC9	PLS3		PRKAB2	CHRNA7	PRSS23		IL1RL2	CAPS	CA4B	FSCB	ELOA	EFEMP1
GRIK4		HMOX2			MIX23	DNAL1	MAP1B		RPL21	CHRNA9	COQ8B		KLHL26	CAPS2	CA5A	FSCN1	ELOB	EFHB
GRIN2A		HNF4G			MKI67	DNASE1	LZTR1		SOX18	CHRNB1	GPT		KLHL6	CAPSL	CA5B	FSCN2	ELOVL1	EFHC1
GRN		HNMT			MLNR	DNASE1L1	NR2E3		ZFHX3	CHRNB2	RAB5A		LCLAT1	CAPZA1	CA6	FSHR	ELOVL3	EFHD2
GRPEL1		HNRNPA0			MLYCD	DNASE1L3	PDE8B		AGRN	CHRNB3	NAA10		MAEA	CAPZA2	CA7	FST	ELOVL5	EFL1
GSDMB		HNRNPA1			MME	DNASE2	MYOCD		ITPR2	CHRNB4	SCG5		MIDEAS	CAPZB	CA8	FTCD	ELOVL6	EFNA1
GSDMD		HNRNPA1L2			MMP16	DNER	AGTR2		RIPK3	CHRNE	CHRM4		MMRN2	CAR12	CA9	FTH1	ELP1	EFNA3
GSDME		HNRNPA2B1			MMP2	DNHD1	DLST		STK11	CHST1	PEX2		MRE11A	CAR13	CAAP1	FTH1P5	ELP2	EFNA4
GSE1		HNRNPA3			MMP28	DNLZ	NDUFA9		NPIPB5	CHST10	GCG		MYL3	CAR14	CAB39	FTH1P8	EMB	EFNA5
GSK3A		HNRNPC			MMP7	DNM1	DMPK		DCPH1	CHST12	TRA-TGC7-1		NDUFAF3	CAR15	CAB39L	FTHL17	EMC6	EFNB2
GSK3B		HNRNPCL1			MMP9	DNM1L	CCND2		DCAF6	CHST14	ROBO1		NEU2	CAR2	CABCOCO1	FTL	EMD	EFR3A
GSKIP		HNRNPD			MOAP1	DNM2	YWHAQ		EXOSC4	CHST15	TRNT1		NTMT1	CAR3	CABIN1	FTSJ3	EML2	EFR3B
GSN		HNRNPDL			MOGAT1	DNM3	PURA		LSM5	CHST2	HGS		PAGR1	CAR4	CABLES1	FTX	EML6	EGF
GSPT1		HNRNPF			MORC1	DNMT1	SLC11A2		MRPL38	CHST3	MIR338		PRSS22	CAR5A	CABLES2	FUBP1	EMP1	EGFLAM
GSR		HNRNPH1			MOS	DNMT3A	MIR19A		PDE8A	CHST4	PROX1		PTPRCAP	CAR5B	CABP1	FUBP3	EMP3	EGFR
GSTA1		HNRNPH3			MPC1	DNMT3B	MT-RNR1		PRMT7	CHST8	RPS6KA3		RRP8	CAR6	CABP4	FURIN	EMSY	EGLN1
GSTA4		HNRNPK			MPDZ	DNTTIP2	TRAPPC11		RHOF	CHSY1	IL1R1		SETD1A	CAR8	CABYR	FUS	EMX2	EGLN3
GSTK1		HNRNPL			MPG	DOC2A	IFT74		VWA1	CHSY3	DEK		SH2B1	CARD10	CACFD1	FUT8	ENAH	EGR1
GSTM2		HNRNPLL			MPL	DOC2B	LAMB1		NUSAP1	CHTOP	TRIM8		SLC12A9	CARD11	CACHD1	FXR1	ENC1	EGR2
GSTM4		HNRNPM			MPP1	DOCK1	MT-TH		CDCA2	CHUK	MIR10A		SLC39A9	CARD14	CACNA1A	FXR2	ENDOD1	EGR3
GSTM5		HNRNPR			MPZL1	DOCK10	NEUROD1		FOXP1	CHURC1	FBXL4		SOCS4	CARD16	CACNA1B	FXYD2	ENDOG	EGR4
GSTO2		HNRNPU			MPZL3	DOCK3	MIR330		GPD2	CIAO1	ACYP1		SRBD1	CARD19	CACNA1C	FYN	ENDOV	EHBP1
GSTP1		HNRNPUL1			MRM1	DOCK4	ISCU		HINT1	CIAO2A	BMP10		SRCAP	CARD6	CACNA1D	FZD1	ENG	EHBP1L1
GSTT1		HNRNPUL2			MRM2	DOCK5	CNTNAP1		IL13RA1	CIAO2B	CPE		TAB3	CARD8	CACNA1E	FZD2	ENO1	EHD1
GSTZ1		HOOK1			MROH8	DOCK6	BRD4		MAPRE1	CIAO3	EHMT1		TAGAP	CARD8-AS1	CACNA1F	FZD3	ENO2	EHD2
GTF2A2		HOOK2			MRPL10	DOCK7	BLK		PRKCQ	CIAPIN1	MIR28		TBC1D10B	CARD9	CACNA1G	FZD4	ENO3	EHD3
GTF2E2		HOOK3			MRPL35	DOCK9	KCNQ2		UBE2D3	CIART	NKX2-5		TBC1D7	CARHSP1	CACNA1H	FZD5	ENOPH1	EHD4
GTF2H1		HOXA3			MRPL54	DOCK9-DT	CYP11A1		ATG101	CIB1	F12		THSD1	CARM1	CACNA1I	FZD7	ENOSF1	EHHADH
GTF2H4		HOXA4			MRPS36	DOHH	MIR483		BHMT	CIC	AP1S2		TMEM161A	CARMIL1	CACNA1S	G2E3	ENPEP	EI24
GTF2H5		HOXA5			MRTFA	DOK3	MYO1E		CKS2	CIDEB	NLRP12		TMPRSS4	CARMIL2	CACNA2D1	G3BP1	ENPP1	EID2
GTF2I		HOXB6			MSANTD1	DOK4	PDX1		DHX57	CIITA	COL4A5		TRNP1	CARMIL3	CACNA2D2	G6PC1	ENPP2	EID2B
GTF3C2		HOXC10			MSANTD3	DOK6	GFER		H2BC6	CILK1	SGCB		TUBD1	CARNMT1	CACNA2D3	G6PD	ENPP3	EID3
GTPBP10		HOXC4			MSC	DOLK	FAN1		MDH1	CIMAP1B	FOXP3		WWC3	CARS1	CACNA2D4	GAA	ENSA	EIF1
GTPBP8		HOXD1			MSH6	DOP1A	EFEMP2		METTL23	CIMAP1D	PDE4DIP		ZBTB17	CARS2	CACNB1	GAB2	ENTPD5	EIF1AX
GUCA1B		HP			MSI1	DOPEY2	CHKB		MIR142	CIMAP3	POLR1C		ZBTB41	CART2	CACNB2	GABARAP	ENTREP1	EIF2A
GUCD1		HP1BP3			MSI2	DORIP1	DSCAM		PHRF1	CIMIP4	PEX5		ZBTB46	CARTPT	CACNB3	GABARAPL2	ENY2	EIF2AK2
GUF1		HPF1			MSL3	DOT1L	UBE2L3		PRKG1	CINP	GABARAP		ALKBH8	CASC15	CACNB4	GABPA	EOGT	EIF2AK3
GULP1		HPN			MSLN	DPF2	VPS33A		TCF7L2	CIP2A	ITM2C		ARHGEF11	CASC3	CACNG1	GABPB2	EP300	EIF2B2
GUSBP1		HPR			MSMO1	DPF3	MIR222		TNFSF9	CIPC	ATP6V1E1		B4GALNT4	CASD1	CACNG2	GABRA1	EP400	EIF2S1
GUSBP11		HPS5			MSRB3	DPH3	CHM		AKIRIN1	CIRBP	GOLGA2		CD300LF	CASK	CACNG3	GABRB1	EPAS1	EIF2S2
GYG2		HPSE			MSX1	DPH6	GRIN2D		ARPC4	CIRBP-AS1	VPS13D		CLEC3B	CASKIN1	CACNG4	GABRB2	EPB41	EIF2S3
GYPA		HRAS			MT1E	DPM2	BGLAP		MAST2	CISD1	SDCCAG8		COA3	CASKIN2	CACNG5	GABRE	EPB41L1	EIF3A
GYS1		HRH1			MT1F	DPM3	THBS4		MTMR4	CISD2	MIR1246		CRLF3	CASP1	CACNG6	GABRG2	EPB41L3	EIF3B
GZMM		HS1BP3			MT1G	DPP3	CTSL		ZBTB7A	CISH	MIR330		DRAXIN	CASP10	CACNG7	GABRP	EPB41L4A-AS1	EIF3C
H1-10		HS2ST1			MT1H	DPP4	GRK2		ATP1B3	CIT	PAFAH1B1		DRG1	CASP12	CACNG8	GAD1	EPB41L5	EIF3D
H1-2		HS3ST1			MT1HL1	DPP9	STAT2		CYTB	CITED1	EARS2		E2F6	CASP14	CACTIN	GAD2	EPCAM	EIF3E
H1-5		HS3ST5			MT1M	DPPA4	DPYSL2		ITIH4	CITED2	PGAP1		EPS15L1	CASP16P	CACUL1	GADD45A	EPDR1	EIF3F
H2AC11		HSD11B1			MT1X	DPPA5	EFEMP1		MCTP1	CIZ1	CYP3A5		EVI2B	CASP2	CACYBP	GADD45B	EPHA2	EIF3G
H2AC20		HSD17B10			MT2A	DPT	CDK5RAP2		NCF4	CKAP2	NSD1		FGD2	CASP3	CAD	GADD45G	EPHA4	EIF3H
H2AC21		HSD17B12			MTA3	DPY19L2	MT-TI		PLP1	CKAP2L	YBX1		FUBP3	CASP3A	CADM1	GAL3ST1	EPHA5	EIF3I
H2AC6		HSD17B2			MTBP	DPY19L2P1	VAMP1		ALDH1A3	CKAP4	EXT2		FYTTD1	CASP3B	CADM2	GALK1	EPHB4	EIF3L
H2AC8		HSD17B4			MTDH	DPY19L4	MB		DCLK1	CKAP5	RERE		GIMAP6	CASP4	CADM3	GALM	EPHB6	EIF4A1
H2ACP1		HSD17B6			MTOR	DPY30	LAMA1		KIF15	CKB	KISS1		GJB6	CASP5	CADM4	GALNT10	EPHX1	EIF4A2
H2AJ		HSF1			MTRNR2L10	DPYD	RAC2		LGMN	CKM	LIMK1		HIC2	CASP6	CADPS	GALNT3	EPHX2	EIF4A3
H2AX		HSF4			MTRNR2L8	DPYSL2	MAFB		MCM7	CKMT1A	PSMD9		IL17RC	CASP7	CADPS2	GALP	EPN3	EIF4B
[truncated: 28,049 more rows]
