# Supplementary material for: Effectiveness and Safety of Liuwei Dihuang as an Adjunctive Therapy for Cognitive Impairment: A Systematic Review, Meta-Analysis, and Network Pharmacology Analysis
Source: Pharmaceuticals (Basel). 2026 May 15;19(5):776. doi: 10.3390/ph19050776 (PMC13209968; doi:10.3390/ph19050776)
Supplement: Supplementary file 1 [file pharmaceuticals-19-00776-s001.zip › Table S2. 1500 Core target genes with the disease relevance score.xlsx]

## Sheet: Annotation
Table S2. 1500 Core target genes with the disease relevance score.
Gene	AD_DB_Frequency	VD_DB_Frequency	Herb_Frequency	Total_Integrated_Score	Gene ID	Type	Tax ID	Homologene Gene ID	Homologene Gene Tax ID	Gene Symbol	Description	Protein Functions (ChatGPT)	Disease & Drugs (ChatGPT)	Biological Process (GO)	Kinase Class (UniProt)	Protein Function (Protein Atlas)	Subcellular Location (Protein Atlas)	Drug (DrugBank)	Canonical Pathways_x000D_	Hallmark Gene Sets_x000D_	R-HSA-2262752 Cellular responses to stress	WP5434 Cancer pathways	WP5087 Pleural mesothelioma	R-HSA-1280215 Cytokine Signaling in Immune s	GO:0043065 positive regulation of apoptot	WP2882 Nuclear receptors meta pathway	GO:1901699 cellular response to nitrogen	WP5124 Alzheimer 39 s disease	GO:0070482 response to oxygen levels	hsa04210 Apoptosis	GO:0043408 regulation of MAPK cascade	GO:2001233 regulation of apoptotic signal	WP3888 VEGFA VEGFR2 signaling	GO:0031667 response to nutrient levels	GO:0009410 response to xenobiotic stimulu	GO:0006979 response to oxidative stress	GO:0006954 inflammatory response	hsa05205 Proteoglycans in cancer	GO:0071396 cellular response to lipid	GO:0009611 response to wounding
IL1B	3	3	6	12	3553	symbol	H. sapiens	3553	H. sapiens	IL1B	interleukin 1 beta	IL1B is a gene that encodes for the interleukin 1 beta cytokine, which is produced by activated macrophages and plays a crucial role in the inflammatory response. It is involved in various cellular activities, including cell proliferation, differentiation, and apoptosis. IL1B has been implicated in the pathogenesis of human osteoarthritis and is found to contribute to inflammatory pain hypersensi…	IL1B has been implicated in various diseases, including rheumatoid arthritis, osteoarthritis, and inflammatory bowel disease. Targeting IL1B has been a focus of drug discovery efforts, and several drugs have been developed to inhibit its activity. One example is anakinra, a recombinant IL-1 receptor antagonist that is used to treat rheumatoid arthritis and other inflammatory diseases. Another exa…	GO:1903597 negative regulation of gap junction assembly;GO:0001660 fever generation;GO:0070487 monocyte aggregation		Predicted intracellular proteins; Candidate cardiovascular disease genes; Human disease related genes:Skin diseases:Skin and soft tissue diseases; Cancer-related genes:Candidate cancer biomarkers; Transporters:Transporter channels and pores; Predicted secreted proteins; Human disease related genes:Immune system diseases:Allergies and autoimmune diseases; FDA approved drug targets:Small molecule d…		Donepezil; Minocycline; VP025; Gallium nitrate; Talmapimod; Etiprednol dicloacetate; VX-702; VX-765; Andrographolide; Canakinumab; Rilonacept; Foreskin keratinocyte (neonatal); Binimetinib; Gevokizumab; Dilmapimod	(M11736)SA MMP CYTOKINE CONNECTION; (M267)PID ANTHRAX PATHWAY; (M36)PID IL27 PATHWAY	(M5897)HALLMARK IL6 JAK STAT3 SIGNALING; (M5902)HALLMARK APOPTOSIS; (M5890)HALLMARK TNFA SIGNALING VIA NFKB	0.0	1.0	1.0	1.0	0.0	1.0	0.0	1.0	0.0	1.0	1.0	1.0	0.0	0.0	1.0	0.0	1.0	0.0	1.0	0.0
IL6	3	3	6	12	3569	symbol	H. sapiens	3569	H. sapiens	IL6	interleukin 6	IL6, or interleukin 6, is a gene that produces a cytokine involved in inflammation and the maturation of B cells. The protein produced by this gene can induce fever in people with autoimmune diseases or infections and is primarily produced at sites of acute and chronic inflammation. IL6 is implicated in a wide variety of inflammation-associated disease states, including diabetes mellitus and syst…	IL6 has been implicated in a wide range of diseases, including autoimmune disorders, cancer, and infectious diseases. Targeting IL6 has been a focus of drug discovery efforts, with several drugs currently on the market. Tocilizumab, a monoclonal antibody that targets the IL6 receptor, is approved for the treatment of rheumatoid arthritis, systemic juvenile idiopathic arthritis, and cytokine relea…	GO:0070091 glucagon secretion;GO:0001781 neutrophil apoptotic process;GO:0002384 hepatic immune response		Human disease related genes:Immune system diseases:Allergies and autoimmune diseases; Predicted intracellular proteins; Candidate cardiovascular disease genes; Cancer-related genes:Candidate cancer biomarkers; Predicted secreted proteins; Disease related genes; FDA approved drug targets:Biotech drugs	Vesicles (Approved)	Ginseng; YSIL6; VX-702; Atiprimod; CRx-139; Andrographolide; Tapinarof; Siltuximab; Polaprezinc; Foreskin fibroblast (neonatal); Foreskin keratinocyte (neonatal); Binimetinib; Dilmapimod	(M36)PID IL27 PATHWAY; (M65)PID FRA PATHWAY; (M196)PID IL23 PATHWAY	(M5897)HALLMARK IL6 JAK STAT3 SIGNALING; (M5941)HALLMARK UV RESPONSE UP; (M5902)HALLMARK APOPTOSIS	1.0	1.0	1.0	1.0	1.0	0.0	0.0	1.0	0.0	0.0	1.0	0.0	0.0	0.0	0.0	1.0	1.0	1.0	1.0	1.0
TNF	3	3	6	12	7124	symbol	H. sapiens	7124	H. sapiens	TNF	tumor necrosis factor	TNF (tumor necrosis factor) is a gene that encodes a proinflammatory cytokine that belongs to the TNF superfamily. It is mainly secreted by macrophages and functions through its receptors TNFRSF1A/TNFR1 and TNFRSF1B/TNFBR. TNF is involved in regulating various biological processes such as cell proliferation, differentiation, apoptosis, lipid metabolism, and coagulation. It has been implicated in …	TNF has been implicated in several diseases, and targeting this cytokine has been a successful strategy for drug discovery. TNF inhibitors, such as infliximab, adalimumab, and etanercept, have been approved for the treatment of autoimmune diseases such as rheumatoid arthritis, psoriasis, and Crohn's disease. These drugs work by binding to TNF and preventing its interaction with its receptors, the…	GO:0002439 chronic inflammatory response to antigenic stimulus;GO:0045994 positive regulation of translational initiation by iron;GO:0061048 negative regulation of branching involved in lung morphogenesis		Human disease related genes:Immune system diseases:Allergies and autoimmune diseases; Predicted intracellular proteins; Cancer-related genes:Mutated cancer genes; Candidate cardiovascular disease genes; Cancer-related genes:Candidate cancer biomarkers; Predicted secreted proteins; Disease related genes; FDA approved drug targets:Small molecule drugs; FDA approved drug targets:Biotech drugs		Etanercept; Adalimumab; Infliximab; Chloroquine; Epinephrine; Pseudoephedrine; Thalidomide; Glucosamine; Clenbuterol; Pranlukast; Amrinone; Afelimomab; YSIL6; SD118; PN0621; OMS-103HP; Talmapimod; VX-702; Atiprimod; CRx-139; CYT007-TNFQb; Andrographolide; Ethyl pyruvate; AME-527; PR-104; Plinabulin; Dexanabinol; Onercept; Golimumab; Certolizumab pegol; Pomalidomide; Polaprezinc; Foreskin fibrobla…	(M11736)SA MMP CYTOKINE CONNECTION; (M267)PID ANTHRAX PATHWAY; (M37)PID NFKAPPAB CANONICAL PATHWAY	(M5897)HALLMARK IL6 JAK STAT3 SIGNALING; (M5902)HALLMARK APOPTOSIS; (M5890)HALLMARK TNFA SIGNALING VIA NFKB	0.0	1.0	1.0	0.0	1.0	1.0	1.0	1.0	1.0	1.0	1.0	1.0	0.0	1.0	1.0	0.0	1.0	1.0	1.0	1.0
ATF4	3	2	6	11	468	symbol	H. sapiens	468	H. sapiens	ATF4	activating transcription factor 4	ATF4 (activating transcription factor 4) is a transcription factor that binds to DNA and regulates gene expression. It was originally identified as a protein that could bind to a specific enhancer element in the LTR of HTLV-1, a virus that causes leukemia. ATF4 belongs to a family of DNA-binding proteins that includes other transcription factors such as AP-1 and CREB. These proteins share a leuci…	ATF4 has been implicated in several diseases, including cancer, neurodegenerative disorders, and metabolic disorders. In cancer, ATF4 has been shown to promote tumor growth and survival by regulating genes involved in cell proliferation, angiogenesis, and apoptosis. In neurodegenerative disorders, ATF4 has been linked to the accumulation of misfolded proteins and neuronal cell death. In metabolic…	GO:0070982 L-asparagine metabolic process;GO:1990737 response to manganese-induced endoplasmic reticulum stress;GO:2000120 positive regulation of sodium-dependent phosphate transport		Predicted intracellular proteins; Transcription factors:Basic domains	Nucleoplasm (Supported)		(M65)PID FRA PATHWAY	(M5922)HALLMARK UNFOLDED PROTEIN RESPONSE	1.0	1.0	0.0	0.0	1.0	0.0	0.0	1.0	1.0	1.0	0.0	1.0	1.0	1.0	0.0	1.0	0.0	1.0	0.0	0.0
ATF6	3	2	6	11	22926	symbol	H. sapiens	22926	H. sapiens	ATF6	activating transcription factor 6	ATF6 is a gene that encodes a transcription factor responsible for activating target genes during endoplasmic reticulum (ER) stress, known as the unfolded protein response (UPR). Unlike other transcription factors, ATF6 is synthesized as a transmembrane protein embedded in the ER. It functions as an ER stress sensor and transducer, and after ER stress-induced proteolysis, it acts as a nuclear tra…	ATF6 has been identified as a potential therapeutic target for several diseases, including cystic fibrosis, diabetes, and cancer. In cystic fibrosis, ATF6 activation has been shown to increase the expression of the cystic fibrosis transmembrane conductance regulator (CFTR) protein, which is defective in this disease. Targeting ATF6 could therefore be a potential strategy to increase CFTR expressi…	GO:1903893 positive regulation of ATF6-mediated unfolded protein response;GO:1903891 regulation of ATF6-mediated unfolded protein response;GO:0036500 ATF6-mediated unfolded protein response		Disease related genes; Predicted intracellular proteins; Transcription factors:Basic domains; Human disease related genes:Nervous system diseases:Eye disease	Golgi apparatus;Nucleoplasm (Supported); Additional: Cytosol;Endoplasmic reticulum;Nucleoli;Nucleoli fibrillar center;Primary cilium;Primary cilium tip		(M229)PID P38 ALPHA BETA DOWNSTREAM PATHWAY	(M5922)HALLMARK UNFOLDED PROTEIN RESPONSE	1.0	1.0	0.0	1.0	1.0	0.0	0.0	1.0	0.0	0.0	0.0	0.0	1.0	0.0	0.0	0.0	0.0	0.0	0.0	0.0
BAX	3	2	6	11	581	symbol	H. sapiens	581	H. sapiens	BAX	BCL2 associated X, apoptosis regulator	BAX, also known as BCL2 associated X, apoptosis regulator, is a protein that belongs to the BCL2 protein family. This protein forms a heterodimer with BCL2 and acts as an apoptotic activator. The ratio of BAX to BCL2 determines whether a cell survives or dies following an apoptotic stimulus. BAX interacts with and increases the opening of the mitochondrial voltage-dependent anion channel (VDAC), …	BAX has been implicated in various diseases, including cancer, neurodegenerative disorders, and cardiovascular diseases. In cancer, BAX is often downregulated, leading to resistance to chemotherapy and radiation therapy. Therefore, targeting BAX has been explored as a potential therapeutic strategy for cancer treatment. Several small molecule inhibitors of BAX have been developed, including ABT-7…	GO:0001777 T cell homeostatic proliferation;GO:0032976 release of matrix enzymes from mitochondria;GO:0046666 retinal cell programmed cell death		Transporters:Transporter channels and pores; Human disease related genes:Cancers:Cancers of the digestive system; Cancer-related genes:Candidate cancer biomarkers; Predicted intracellular proteins	Vesicles (Approved); Additional: Plasma membrane		(M13096)SA PROGRAMMED CELL DEATH; (M32)PID HDAC CLASSIII PATHWAY; (M240)PID SYNDECAN 2 PATHWAY	(M5902)HALLMARK APOPTOSIS; (M5936)HALLMARK OXIDATIVE PHOSPHORYLATION; (M5939)HALLMARK P53 PATHWAY	0.0	1.0	1.0	0.0	1.0	1.0	0.0	1.0	0.0	1.0	0.0	1.0	0.0	0.0	0.0	0.0	0.0	1.0	0.0	1.0
BCL2	3	2	6	11	596	symbol	H. sapiens	596	H. sapiens	BCL2	BCL2 apoptosis regulator	BCL2 is a gene that encodes a protein that is located on the outer mitochondrial membrane and prevents the apoptotic death of certain cells, such as lymphocytes. The constitutive expression of BCL2, which occurs in cases such as the translocation of BCL2 to the Ig heavy chain locus, is believed to be responsible for follicular lymphoma. Alternative splicing of the gene results in multiple transcr…	BCL2 is a well-known oncogene that has been implicated in various types of cancer, including lymphoma, leukemia, breast cancer, and lung cancer. The overexpression of BCL2 protein leads to the inhibition of apoptosis, which is a programmed cell death mechanism that eliminates damaged or abnormal cells. This inhibition of apoptosis allows cancer cells to survive and proliferate, leading to tumor g…	GO:0032848 negative regulation of cellular pH reduction;GO:0043375 CD8-positive, alpha-beta T cell lineage commitment;GO:0046671 negative regulation of retinal cell programmed cell death		Human disease related genes:Cancers:Cancers of the lung and pleura; Human disease related genes:Cancers:Head and neck cancers; Predicted intracellular proteins; Human disease related genes:Cancers:Cancers of the breast and female genital organs; Human disease related genes:Cancers:Cancers of soft tissues and bone; Cancer-related genes:Candidate cancer biomarkers; Human disease related genes:Cance…	Mitochondria (Enhanced)	Ibuprofen; Paclitaxel; Docetaxel; Rasagiline; Paclitaxel docosahexaenoic acid; Apoptone; Glycine betaine; Eribulin; Dexibuprofen; Isosorbide; Venetoclax; Obatoclax; Navitoclax	(M5060)SA FAS SIGNALING; (M13096)SA PROGRAMMED CELL DEATH; (M162)PID RXR VDR PATHWAY	(M5947)HALLMARK IL2 STAT5 SIGNALING; (M5891)HALLMARK HYPOXIA; (M5906)HALLMARK ESTROGEN RESPONSE EARLY	1.0	1.0	1.0	1.0	1.0	0.0	0.0	1.0	1.0	1.0	1.0	1.0	1.0	1.0	1.0	1.0	0.0	1.0	0.0	1.0
CASP3	3	2	6	11	836	symbol	H. sapiens	836	H. sapiens	CASP3	caspase 3	CASP3, also known as caspase 3, is a gene that encodes a protein called a cysteine-aspartic acid protease. This protein plays a crucial role in the process of cell apoptosis, or programmed cell death. It is responsible for cleaving and inactivating poly(ADP-ribose) polymerase, as well as activating sterol regulatory element binding proteins and other caspases. The protein itself is processed by o…	CASP3 has been implicated in a variety of diseases, including cancer, neurodegenerative disorders, and autoimmune diseases. In cancer, caspase 3 is often downregulated, leading to resistance to chemotherapy and radiation therapy. Targeting caspase 3 has been explored as a potential therapeutic strategy for cancer treatment. In neurodegenerative diseases such as Alzheimer's and Parkinson's, caspas…	GO:0008627 intrinsic apoptotic signaling pathway in response to osmotic stress;GO:0061713 anterior neural tube closure;GO:0034349 glial cell apoptotic process		Predicted intracellular proteins; Peptidases:Cysteine-type peptidases; Enzymes; Cancer-related genes:Candidate cancer biomarkers; ENZYME proteins:Hydrolases; FDA approved drug targets:Small molecule drugs	Mitochondria (Approved); Additional: Nucleoplasm	Pamidronic acid; Acetylsalicylic acid; Minocycline; 5-[4-(1-Carboxymethyl-2-Oxo-Propylcarbamoyl)-Benzylsulfamoyl]-2-Hydroxy-Benzoic Acid; Emricasan; Incadronic acid; 2-HYDROXY-5-(2-MERCAPTO-ETHYLSULFAMOYL)-BENZOIC ACID; methyl (3S)-3-[(tert-butoxycarbonyl)amino]-4-oxopentanoate; 1-METHYL-5-(2-PHENOXYMETHYL-PYRROLIDINE-1-SULFONYL)-1H-INDOLE-2,3-DIONE; [N-(3-dibenzylcarbamoyl-oxiranecarbonyl)-hydra…	(M5060)SA FAS SIGNALING; (M7997)SA CASPASE CASCADE; (M240)PID SYNDECAN 2 PATHWAY	(M5941)HALLMARK UV RESPONSE UP; (M5902)HALLMARK APOPTOSIS; (M5947)HALLMARK IL2 STAT5 SIGNALING	0.0	1.0	0.0	0.0	1.0	0.0	1.0	1.0	1.0	1.0	0.0	0.0	0.0	0.0	1.0	1.0	1.0	1.0	1.0	1.0
CASP9	3	2	6	11	842	symbol	H. sapiens	842	H. sapiens	CASP9	caspase 9	CASP9, also known as caspase 9, is a gene that encodes a member of the caspase family of proteases. Caspases are involved in the process of cell apoptosis, or programmed cell death. The inactive form of caspases is processed at specific aspartic residues to produce two subunits, which then dimerize to form the active enzyme. Caspase 9 can be activated by the apoptosome, a protein complex that inc…	CASP9 has been implicated in various diseases, including cancer, neurodegenerative disorders, and autoimmune diseases. In cancer, caspase 9 is often downregulated or mutated, leading to resistance to chemotherapy and poor prognosis. Targeted drug discovery efforts have focused on developing small molecule inhibitors of caspase 9 as potential cancer therapeutics. One example is the drug PAC-1, whi…	GO:0034349 glial cell apoptotic process;GO:0071680 response to indole-3-methanol;GO:0072347 response to anesthetic		Predicted intracellular proteins; Peptidases:Cysteine-type peptidases; Enzymes; Cancer-related genes:Candidate cancer biomarkers; ENZYME proteins:Hydrolases	Mitochondria (Approved)	Pamidronic acid	(M13096)SA PROGRAMMED CELL DEATH; (M7997)SA CASPASE CASCADE; (M197)PID HIV NEF PATHWAY	(M5946)HALLMARK COAGULATION; (M5902)HALLMARK APOPTOSIS; (M5921)HALLMARK COMPLEMENT	0.0	1.0	0.0	0.0	1.0	0.0	1.0	1.0	1.0	1.0	0.0	0.0	0.0	0.0	0.0	0.0	0.0	1.0	1.0	0.0
CAT	3	2	6	11	847	symbol	H. sapiens	847	H. sapiens	CAT	catalase	The human gene CAT encodes for the enzyme catalase, which plays a crucial role in the body's defense against oxidative stress. Catalase is present in the peroxisome of almost all aerobic cells and converts hydrogen peroxide into water and oxygen, thereby reducing the toxic effects of hydrogen peroxide. Oxidative stress is believed to contribute to the development of various chronic diseases, incl…	As mentioned earlier, the only known disease caused by the CAT gene is acatalasemia, which is a rare autosomal recessive disorder characterized by the absence or very low levels of catalase activity in red blood cells. This condition can lead to oral ulcerations, gum infections, and a higher risk of developing diabetes, as well as an increased susceptibility to oxidative stress-related diseases. …	GO:0072722 response to amitrole;GO:0061692 cellular detoxification of hydrogen peroxide;GO:0061691 detoxification of hydrogen peroxide		Human disease related genes:Congenital disorders of metabolism:Peroxisomal diseases; ENZYME proteins:Oxidoreductases; Predicted intracellular proteins; Enzymes; Cancer-related genes:Candidate cancer biomarkers; Disease related genes; FDA approved drug targets:Small molecule drugs	Vesicles (Enhanced)	Fomepizole; Cannabidiol; Medical Cannabis; Nabiximols	(M136)PID FOXO PATHWAY	(M5938)HALLMARK REACTIVE OXYGEN SPECIES PATHWAY; (M5949)HALLMARK PEROXISOME; (M5948)HALLMARK BILE ACID METABOLISM	1.0	0.0	0.0	0.0	0.0	0.0	1.0	1.0	1.0	0.0	1.0	0.0	0.0	1.0	1.0	1.0	0.0	0.0	0.0	0.0
CYCS	3	2	6	11	54205	symbol	H. sapiens	54205	H. sapiens	CYCS	cytochrome c, somatic	CYCS, also known as cytochrome c, somatic, is a small heme protein that plays a crucial role in the electron transport chain in mitochondria. It is located in the inner membrane of the mitochondrion and accepts electrons from cytochrome b, transferring them to the cytochrome oxidase complex. CYCS is also involved in the initiation of apoptosis, or programmed cell death. Mutations in this gene hav…	Mutations in the CYCS gene have been linked to various diseases, including autosomal dominant nonsyndromic thrombocytopenia, which is characterized by low platelet counts. However, there are currently no targeted drug discovery efforts specifically for CYCS. Instead, drugs that target the electron transport chain in mitochondria, where CYCS plays a crucial role, have been developed for various di…	GO:0006122 mitochondrial electron transport, ubiquinol to cytochrome c;GO:0006123 mitochondrial electron transport, cytochrome c to oxygen;GO:0097194 execution phase of apoptosis		Disease related genes; Human disease related genes:Cardiovascular diseases:Hematologic diseases; Predicted intracellular proteins	Mitochondria (Supported)	Minocycline; Protoporphyrin Ix Containing Co; Ferroheme C; Imidazole; Protoporphyrin Ix Containing Zn; Trimethyllysine; Zinc Substituted Heme C; Artenimol	(M197)PID HIV NEF PATHWAY; (M144)PID CERAMIDE PATHWAY; (M220)PID CASPASE PATHWAY	(M5936)HALLMARK OXIDATIVE PHOSPHORYLATION	0.0	1.0	1.0	0.0	0.0	0.0	0.0	1.0	0.0	1.0	0.0	0.0	1.0	0.0	0.0	0.0	0.0	0.0	0.0	0.0
DDIT3	3	2	6	11	1649	symbol	H. sapiens	1649	H. sapiens	DDIT3	DNA damage inducible transcript 3	DDIT3 is a gene that belongs to the CCAAT/enhancer-binding protein (C/EBP) family of transcription factors. It acts as a dominant-negative inhibitor by forming heterodimers with other C/EBP members, preventing their DNA binding activity. The gene is involved in adipogenesis and erythropoiesis, is activated by endoplasmic reticulum stress, and promotes apoptosis. DDIT3 can also be involved in the …	DDIT3 has been implicated in various diseases, including cancer, diabetes, and neurodegenerative disorders. In particular, the fusion of DDIT3 with other genes, such as FUS or EWSR1, has been associated with the development of myxoid liposarcomas and Ewing sarcoma, respectively. Targeted drug discovery efforts have focused on developing inhibitors of DDIT3 to prevent its interaction with other C/…	GO:1990442 intrinsic apoptotic signaling pathway in response to nitrosative stress;GO:1990874 vascular associated smooth muscle cell proliferation;GO:1904738 vascular associated smooth muscle cell migration		Predicted intracellular proteins; Transcription factors:Basic domains; Cancer-related genes:Candidate cancer biomarkers; Disease related genes; Human disease related genes:Cancers:Cancers of soft tissues and bone	Nucleoplasm (Supported)		(M229)PID P38 ALPHA BETA DOWNSTREAM PATHWAY; (M166)PID ATF2 PATHWAY; (M254)PID MYC REPRESS PATHWAY	(M5923)HALLMARK PI3K AKT MTOR SIGNALING; (M5902)HALLMARK APOPTOSIS; (M5891)HALLMARK HYPOXIA	1.0	1.0	1.0	0.0	1.0	0.0	0.0	1.0	0.0	1.0	1.0	1.0	0.0	1.0	0.0	1.0	0.0	0.0	1.0	1.0
FGF2	3	2	6	11	2247	symbol	H. sapiens	2247	H. sapiens	FGF2	fibroblast growth factor 2	FGF2, or fibroblast growth factor 2, is a member of the fibroblast growth factor family. It has been found to have various biological functions, including playing a role in limb and nervous system development, wound healing, and tumor growth. The mRNA for this gene contains multiple polyadenylation sites and can be alternatively translated from non-AUG (CUG) and AUG initiation codons, resulting i…	FGF2 has been implicated in various diseases, including cancer, cardiovascular disease, and neurological disorders. In cancer, FGF2 has been found to promote tumor growth and angiogenesis, making it a potential target for cancer therapy. Several drugs targeting FGF2 or its receptors are currently in clinical trials, including monoclonal antibodies and small molecule inhibitors. One example is the…	GO:0014843 growth factor dependent regulation of skeletal muscle satellite cell proliferation;GO:0042660 positive regulation of cell fate specification;GO:1902748 positive regulation of lens fiber cell differentiation		Predicted intracellular proteins; RAS pathway related proteins; Candidate cardiovascular disease genes; Transporters:Transporter channels and pores; Cancer-related genes:Candidate cancer biomarkers; Predicted secreted proteins; FDA approved drug targets:Small molecule drugs	Nuclear bodies;Nucleoplasm (Supported)	Sucralfate; Pentosan polysulfate; Sirolimus; Heparin; 1,4-Dideoxy-O2-Sulfo-Glucuronic Acid; N,O6-Disulfo-Glucosamine; 1,4-Dideoxy-5-Dehydro-O2-Sulfo-Glucuronic Acid; ABT-510	(M33)PID GLYPICAN 1PATHWAY; (M165)PID SYNDECAN 4 PATHWAY; (M92)PID ANGIOPOIETIN RECEPTOR PATHWAY	(M5909)HALLMARK MYOGENESIS; (M5930)HALLMARK EPITHELIAL MESENCHYMAL TRANSITION	0.0	1.0	1.0	1.0	0.0	0.0	0.0	0.0	0.0	0.0	1.0	1.0	0.0	0.0	0.0	0.0	1.0	1.0	0.0	1.0
GSR	3	2	6	11	2936	symbol	H. sapiens	2936	H. sapiens	GSR	glutathione-disulfide reductase	The GSR gene encodes a homodimeric flavoprotein that belongs to the class-I pyridine nucleotide-disulfide oxidoreductase family. This enzyme plays a crucial role in cellular antioxidant defense by reducing oxidized glutathione disulfide (GSSG) to the sulfhydryl form GSH, which is an important cellular antioxidant. Mutations in this gene can result in hereditary glutathione reductase deficiency. M…	Hereditary glutathione reductase deficiency is a rare autosomal recessive disorder caused by mutations in the GSR gene. This disorder is characterized by hemolytic anemia, metabolic acidosis, and neurological symptoms. There is currently no targeted drug therapy available for this disorder, and treatment is mainly supportive. However, research efforts are ongoing to identify potential drug target…	GO:0045454 cell redox homeostasis;GO:0006749 glutathione metabolic process;GO:0098869 cellular oxidant detoxification		ENZYME proteins:Oxidoreductases; Human disease related genes:Cardiovascular diseases:Hematologic diseases; Predicted intracellular proteins; Enzymes; Cancer-related genes:Candidate cancer biomarkers; Disease related genes; FDA approved drug targets:Small molecule drugs; Human disease related genes:Congenital disorders of metabolism:Congenital disorders of amino acid metabolism	Cytosol (Supported); Additional: Endoplasmic reticulum	Glutathione; NADH; Carmustine; 3,6-dihydroxy-xanthene-9-propionic acid; 3-sulfino-L-alanine; Glutathionylspermidine disulfide; 3-(Prop-2-Ene-1-Sulfinyl)-Propene-1-Thiol; Flavin adenine dinucleotide; Glutathione disulfide; 3-nitro-L-tyrosine; 2-(2-PHENYL-3-PYRIDIN-2-YL-4,5,6,7-TETRAHYDRO-2H-ISOPHOSPHINDOL-1-YL)PYRIDINE; 6-(3-METHYL-1,4-DIOXO-1,4-DIHYDRONAPHTHALEN-2-YL)HEXANOIC ACID; Cannabidiol; C…		(M5938)HALLMARK REACTIVE OXYGEN SPECIES PATHWAY; (M5908)HALLMARK ANDROGEN RESPONSE; (M5902)HALLMARK APOPTOSIS	1.0	0.0	0.0	0.0	0.0	1.0	0.0	0.0	0.0	0.0	0.0	0.0	0.0	0.0	1.0	1.0	0.0	0.0	0.0	0.0
HMOX1	3	2	6	11	3162	symbol	H. sapiens	3162	H. sapiens	HMOX1	heme oxygenase 1	HMOX1, also known as heme oxygenase 1, is an essential enzyme involved in the breakdown of heme. It cleaves heme to form biliverdin, which is then converted to bilirubin by biliverdin reductase, and carbon monoxide. HMOX1 is induced by its substrate heme and various nonheme substances. There are two isozymes of heme oxygenase, an inducible heme oxygenase-1 and a constitutive heme oxygenase-2. HMO…	HMOX1 has been implicated in various diseases, including cancer, cardiovascular disease, and neurodegenerative disorders. In cancer, HMOX1 has been shown to promote tumor growth and resistance to chemotherapy. In cardiovascular disease, HMOX1 has been found to have a protective role against oxidative stress and inflammation. In neurodegenerative disorders, HMOX1 has been shown to have a neuroprot…	GO:0006788 heme oxidation;GO:0014806 smooth muscle hyperplasia;GO:0014900 muscle hyperplasia		ENZYME proteins:Oxidoreductases; Predicted intracellular proteins; Potential drug targets; Enzymes; Cancer-related genes:Candidate cancer biomarkers; Human disease related genes:Respiratory diseases:Lung diseases; Disease related genes	Golgi apparatus;Plasma membrane (Uncertain)	NADH; Formic acid; Biliverdine IX Alpha; 12-Phenylheme; 2-Phenylheme; Verdoheme; Stannsoporfin; 1-({2-[2-(4-CHLOROPHENYL)ETHYL]-1,3-DIOXOLAN-2-YL}METHYL)-1H-IMIDAZOLE; 1-(adamantan-1-yl)-2-(1H-imidazol-1-yl)ethanone	(M65)PID FRA PATHWAY; (M255)PID HIF1 TFPATHWAY	(M5897)HALLMARK IL6 JAK STAT3 SIGNALING; (M5941)HALLMARK UV RESPONSE UP; (M5902)HALLMARK APOPTOSIS	1.0	1.0	0.0	1.0	1.0	1.0	0.0	0.0	0.0	0.0	1.0	1.0	0.0	0.0	0.0	1.0	1.0	0.0	0.0	1.0
HSPA5	3	2	6	11	3309	symbol	H. sapiens	3309	H. sapiens	HSPA5	heat shock protein family A (Hsp70) member 5	HSPA5 is a member of the heat shock protein 70 (HSP70) family and is involved in the folding and assembly of proteins in the endoplasmic reticulum (ER). It is a master regulator of ER homeostasis and interacts with transmembrane stress sensor proteins PERK, IRE1, and ATF6 during cellular stress. HSPA5 acts as a repressor of the unfolded protein response (UPR) and also plays a role in cellular apo…	HSPA5 has been implicated in a variety of diseases, including cancer, neurodegenerative disorders, and viral infections. In cancer, HSPA5 is often overexpressed and contributes to tumor growth and resistance to chemotherapy. Targeting HSPA5 with small molecule inhibitors has shown promise in preclinical studies as a potential cancer therapy. In viral infections, HSPA5 has been shown to play a rol…	GO:0060904 regulation of protein folding in endoplasmic reticulum;GO:0021577 hindbrain structural organization;GO:0021589 cerebellum structural organization		Predicted intracellular proteins; Potential drug targets; Enzymes; Transporters:Transporter channels and pores; ENZYME proteins:Hydrolases; Disease related genes	Annulus;Cytosol (Uncertain); Additional: End piece;Mid piece;Principal piece	Antihemophilic factor, human recombinant; Acetylsalicylic acid; Copper; Lonoctocog alfa; Moroctocog alfa		(M5922)HALLMARK UNFOLDED PROTEIN RESPONSE; (M5891)HALLMARK HYPOXIA; (M5921)HALLMARK COMPLEMENT	1.0	1.0	0.0	1.0	0.0	0.0	0.0	1.0	0.0	0.0	1.0	0.0	0.0	1.0	0.0	0.0	0.0	0.0	1.0	0.0
ICAM1	3	2	6	11	3383	symbol	H. sapiens	3383	H. sapiens	ICAM1	intercellular adhesion molecule 1	ICAM1, or intercellular adhesion molecule 1, is a gene that encodes a glycoprotein found on the surface of endothelial cells and immune system cells. It plays a role in cell adhesion and binds to integrins CD11a/CD18 or CD11b/CD18. Additionally, ICAM1 is used as a receptor by Rhinovirus.	ICAM1 has been implicated in various diseases, including inflammatory disorders, such as rheumatoid arthritis, multiple sclerosis, and asthma. It has also been linked to cardiovascular diseases, such as atherosclerosis and myocardial infarction. Targeting ICAM1 has been explored as a potential therapeutic strategy for these diseases. Several drugs have been developed that target ICAM1, including …	GO:0002457 T cell antigen processing and presentation;GO:0022614 membrane to membrane docking;GO:0046813 receptor-mediated virion attachment to host cell		Predicted intracellular proteins; CD markers; Candidate cardiovascular disease genes; Cancer-related genes:Candidate cancer biomarkers; Transporters:Accessory Factors Involved in Transport; Human disease related genes:Immune system diseases:Allergies and autoimmune diseases; FDA approved drug targets:Small molecule drugs	Plasma membrane (Approved); Additional: Cytosol;Vesicles	Natalizumab; Hyaluronic acid; Nafamostat	(M169)PID INTEGRIN2 PATHWAY; (M159)PID AMB2 NEUTROPHILS PATHWAY; (M99)PID TXA2PATHWAY	(M5941)HALLMARK UV RESPONSE UP; (M5890)HALLMARK TNFA SIGNALING VIA NFKB; (M5913)HALLMARK INTERFERON GAMMA RESPONSE	0.0	1.0	0.0	1.0	0.0	0.0	1.0	0.0	0.0	0.0	1.0	1.0	1.0	0.0	0.0	0.0	0.0	1.0	0.0	0.0
JUN	3	2	6	11	3725	symbol	H. sapiens	3725	H. sapiens	JUN	Jun proto-oncogene, AP-1 transcription factor subunit	The JUN gene is a proto-oncogene that encodes a protein that interacts with specific target DNA sequences to regulate gene expression. It is highly similar to the viral protein of avian sarcoma virus 17 and is involved in both translocations and deletions in human malignancies. The gene is located on chromosome 1p32-p31 and is intronless. Its putative transforming ability suggests that it may pla…	The JUN gene has been implicated in various types of cancer, including breast, lung, and pancreatic cancer. Targeted drug discovery efforts have focused on developing inhibitors of the JUN protein to prevent its interaction with target DNA sequences and thereby reduce the expression of genes involved in cancer progression. One example of a successful drug targeting JUN is TAK-659, a selective inh…	GO:0035026 leading edge cell differentiation;GO:0019045 latent virus replication;GO:0019046 release from viral latency		Predicted intracellular proteins; Cancer-related genes:Candidate cancer biomarkers; FDA approved drug targets:Small molecule drugs; Transcription factors:Basic domains	Nucleoplasm (Enhanced)	Adapalene; Vinblastine; Irbesartan; Arsenic trioxide; LGD-1550	(M190)PID TCR JNK PATHWAY; (M206)PID PDGFRA PATHWAY; (M268)PID S1P S1P2 PATHWAY	(M5897)HALLMARK IL6 JAK STAT3 SIGNALING; (M5902)HALLMARK APOPTOSIS; (M5890)HALLMARK TNFA SIGNALING VIA NFKB	1.0	1.0	1.0	1.0	0.0	1.0	0.0	0.0	0.0	1.0	1.0	0.0	1.0	0.0	1.0	0.0	1.0	1.0	0.0	1.0
MAPK1	3	2	6	11	5594	symbol	H. sapiens	5594	H. sapiens	MAPK1	mitogen-activated protein kinase 1	MAPK1, also known as mitogen-activated protein kinase 1, is a member of the MAP kinase family. It acts as an integration point for multiple biochemical signals and is involved in various cellular processes such as proliferation, differentiation, transcription regulation, and development. The activation of MAPK1 requires its phosphorylation by upstream kinases. Once activated, it translocates to t…	MAPK1 has been implicated in various diseases, including cancer, cardiovascular diseases, and neurological disorders. In cancer, MAPK1 is often overexpressed or hyperactivated, leading to increased cell proliferation and survival. Targeting MAPK1 has been a focus of drug discovery efforts, with several inhibitors in clinical trials for cancer treatment. For example, trametinib and cobimetinib are…	GO:0019858 cytosine metabolic process;GO:0061514 interleukin-34-mediated signaling pathway;GO:0090170 regulation of Golgi inheritance	yes	Kinases:CMGC Ser/Thr protein kinases; Predicted intracellular proteins; ENZYME proteins:Transferases; RAS pathway related proteins; Enzymes; Cancer-related genes:Candidate cancer biomarkers; Human disease related genes:Congenital malformations:Other congenital malformations; Disease related genes; FDA approved drug targets:Small molecule drugs	Nucleoplasm (Supported); Additional: Basal body;Cytosol;Microtubules;Primary cilium;Primary cilium tip	Acetylsalicylic acid; Minocycline; Isoprenaline; Arsenic trioxide; Olomoucine; Phosphonothreonine; Purvalanol; SB220025; Seliciclib; Perifosine; N,N-DIMETHYL-4-(4-PHENYL-1H-PYRAZOL-3-YL)-1H-PYRROLE-2-CARBOXAMIDE; N-BENZYL-4-[4-(3-CHLOROPHENYL)-1H-PYRAZOL-3-YL]-1H-PYRROLE-2-CARBOXAMIDE; (S)-N-(1-(3-CHLORO-4-FLUOROPHENYL)-2-HYDROXYETHYL)-4-(4-(3-CHLOROPHENYL)-1H-PYRAZOL-3-YL)-1H-PYRROLE-2-CARBOXAMI…	(M64)PID S1P S1P4 PATHWAY; (M134)PID TCR RAS PATHWAY; (M120)PID ARF6 DOWNSTREAM PATHWAY	(M5910)HALLMARK PROTEIN SECRETION; (M5923)HALLMARK PI3K AKT MTOR SIGNALING	1.0	1.0	1.0	1.0	0.0	0.0	1.0	1.0	0.0	1.0	1.0	0.0	1.0	1.0	0.0	0.0	1.0	1.0	1.0	0.0
MAPK3	3	2	6	11	5595	symbol	H. sapiens	5595	H. sapiens	MAPK3	mitogen-activated protein kinase 3	MAPK3, also known as mitogen-activated protein kinase 3, is a member of the MAP kinase family. It plays a role in regulating various cellular processes such as proliferation, differentiation, and cell cycle progression in response to extracellular signals. This kinase is activated by upstream kinases, leading to its translocation to the nucleus where it phosphorylates nuclear targets. Different p…	MAPK3 has been implicated in various diseases, including cancer, cardiovascular disease, and neurological disorders. In cancer, MAPK3 is often overexpressed and hyperactivated, leading to increased cell proliferation and survival. Targeting MAPK3 has been explored as a potential therapeutic strategy for cancer treatment. Several drugs targeting MAPK3 have been developed, including selumetinib, tr…	GO:0061514 interleukin-34-mediated signaling pathway;GO:0090170 regulation of Golgi inheritance;GO:0072584 caveolin-mediated endocytosis	yes	Predicted intracellular proteins; ENZYME proteins:Transferases; RAS pathway related proteins; Enzymes; Cancer-related genes:Candidate cancer biomarkers; Kinases:CMGC Ser/Thr protein kinases; FDA approved drug targets:Small molecule drugs	Nucleoplasm (Supported); Additional: Basal body;Cytosol;Microtubules;Primary cilium;Primary cilium tip	Sulindac; Arsenic trioxide; Purvalanol; 5-iodotubercidin; Seliciclib; Cholecystokinin; Ulixertinib	(M64)PID S1P S1P4 PATHWAY; (M134)PID TCR RAS PATHWAY; (M120)PID ARF6 DOWNSTREAM PATHWAY		1.0	1.0	1.0	1.0	0.0	0.0	1.0	1.0	0.0	1.0	1.0	0.0	1.0	1.0	0.0	0.0	1.0	1.0	1.0	0.0
MAPK8	3	2	6	11	5599	symbol	H. sapiens	5599	H. sapiens	MAPK8	mitogen-activated protein kinase 8	MAPK8, also known as mitogen-activated protein kinase 8, is a member of the MAP kinase family that acts as an integration point for multiple biochemical signals and is involved in various cellular processes such as proliferation, differentiation, transcription regulation, and development. This kinase is activated by different cell stimuli and targets specific transcription factors, mediating imme…	MAPK8 has been implicated in various diseases, including cancer, neurodegenerative disorders, and inflammatory diseases. In cancer, MAPK8 has been shown to promote tumor growth and metastasis, making it a potential target for cancer therapy. Several drugs targeting MAPK8 are currently in development, including inhibitors of the upstream kinases that activate MAPK8 and direct inhibitors of MAPK8 i…	GO:0007258 JUN phosphorylation;GO:0051403 stress-activated MAPK cascade;GO:0031098 stress-activated protein kinase signaling cascade	yes	Predicted intracellular proteins; ENZYME proteins:Transferases; RAS pathway related proteins; Enzymes; Cancer-related genes:Candidate cancer biomarkers; Kinases:CMGC Ser/Thr protein kinases	Nucleoplasm (Supported)	Tamoxifen; Pyrazolanthrone; 6-CHLORO-9-HYDROXY-1,3-DIMETHYL-1,9-DIHYDRO-4H-PYRAZOLO[3,4-B]QUINOLIN-4-ONE; 2-({2-[(3-HYDROXYPHENYL)AMINO]PYRIMIDIN-4-YL}AMINO)BENZAMIDE; N-(4-AMINO-5-CYANO-6-ETHOXYPYRIDIN-2-YL)-2-(4-BROMO-2,5-DIMETHOXYPHENYL)ACETAMIDE; 5-CYANO-N-(2,5-DIMETHOXYBENZYL)-6-ETHOXYPYRIDINE-2-CARBOXAMIDE; 2-fluoro-6-{[2-({2-methoxy-4-[(methylsulfonyl)methyl]phenyl}amino)-7H-pyrrolo[2,3-d]…	(M190)PID TCR JNK PATHWAY; (M268)PID S1P S1P2 PATHWAY; (M69)PID REELIN PATHWAY	(M5923)HALLMARK PI3K AKT MTOR SIGNALING	1.0	1.0	1.0	1.0	1.0	0.0	0.0	1.0	0.0	1.0	0.0	0.0	1.0	1.0	0.0	1.0	1.0	1.0	1.0	0.0
MMP9	3	2	6	11	4318	symbol	H. sapiens	4318	H. sapiens	MMP9	matrix metallopeptidase 9	MMP9, also known as matrix metallopeptidase 9, is a gene that encodes an enzyme involved in breaking down the extracellular matrix in various physiological and disease processes. Most MMPs are initially produced as inactive proproteins that become activated when cleaved by extracellular proteinases. MMP9 specifically degrades type IV and V collagens and has been implicated in the mobilization of …	MMP9 has been implicated in various diseases, including cancer, cardiovascular disease, and neurological disorders. In cancer, MMP9 is involved in tumor invasion and metastasis, making it a potential target for cancer therapy. Several drugs targeting MMP9 have been developed, including marimastat and prinomastat, but their clinical trials were discontinued due to lack of efficacy or toxicity. How…	GO:2000697 negative regulation of epithelial cell differentiation involved in kidney development;GO:0071492 cellular response to UV-A;GO:0051549 positive regulation of keratinocyte migration		Human disease related genes:Congenital malformations:Congenital malformations of the musculoskeletal system; Potential drug targets; Candidate cardiovascular disease genes; Enzymes; Cancer-related genes:Candidate cancer biomarkers; Predicted secreted proteins; ENZYME proteins:Hydrolases; Peptidases:Metallopeptidases; Disease related genes; Human disease related genes:Cancers:Cancers of male genit…	Cytosol (Approved)	Glutathione; Marimastat; Minocycline; Captopril; Glucosamine; Zinc; 2-Amino-N,3,3-Trimethylbutanamide; 2-{[Formyl(Hydroxy)Amino]Methyl}-4-Methylpentanoic Acid; AE-941; PG-530742; Endostatin; 5-(4-PHENOXYPHENYL)-5-(4-PYRIMIDIN-2-YLPIPERAZIN-1-YL)PYRIMIDINE-2,4,6(2H,3H)-TRIONE; (2R)-2-AMINO-3,3,3-TRIFLUORO-N-HYDROXY-2-{[(4-PHENOXYPHENYL)SULFONYL]METHYL}PROPANAMIDE; (3R)-4,4-DIFLUORO-3-[(4-METHOXYPH…	(M63)PID AVB3 OPN PATHWAY; (M165)PID SYNDECAN 4 PATHWAY; (M65)PID FRA PATHWAY	(M5946)HALLMARK COAGULATION; (M5915)HALLMARK APICAL JUNCTION; (M5950)HALLMARK ALLOGRAFT REJECTION	0.0	1.0	1.0	1.0	1.0	0.0	0.0	0.0	0.0	0.0	1.0	1.0	0.0	0.0	0.0	0.0	1.0	1.0	1.0	0.0
PRKCB	3	2	6	11	5579	symbol	H. sapiens	5579	H. sapiens	PRKCB	protein kinase C beta	PRKCB is a gene that encodes for protein kinase C beta, a member of the protein kinase C family. This family of serine- and threonine-specific protein kinases can be activated by calcium and diacylglycerol, and phosphorylate a wide variety of protein targets involved in diverse cellular signaling pathways. PKC family members also serve as major receptors for phorbol esters, a class of tumor promo…	PRKCB has been implicated in various diseases, including cancer, diabetes, and cardiovascular diseases. In cancer, PRKCB has been shown to promote tumor growth and metastasis, making it a potential target for cancer therapy. Several drugs targeting PRKCB are currently in development, including enzastaurin, a selective PKC inhibitor that has shown promising results in clinical trials for the treat…	GO:0070528 protein kinase C signaling;GO:0007207 phospholipase C-activating G protein-coupled acetylcholine receptor signaling pathway;GO:0007077 mitotic nuclear membrane disassembly	yes	Predicted intracellular proteins; ENZYME proteins:Transferases; RAS pathway related proteins; Enzymes; Cancer-related genes:Candidate cancer biomarkers; Transporters:Accessory Factors Involved in Transport; Kinases:AGC Ser/Thr protein kinases; FDA approved drug targets:Small molecule drugs	Nucleoplasm (Supported); Additional: Cytosol	Vitamin E; Phosphorylcolamine; Enzastaurin; Ellagic acid; Cholecystokinin; alpha-Tocopherol succinate; D-alpha-Tocopherol acetate	(M134)PID TCR RAS PATHWAY; (M190)PID TCR JNK PATHWAY; (M226)PID VEGFR1 PATHWAY	(M5923)HALLMARK PI3K AKT MTOR SIGNALING; (M5950)HALLMARK ALLOGRAFT REJECTION	0.0	1.0	1.0	0.0	1.0	0.0	1.0	1.0	0.0	0.0	0.0	0.0	1.0	0.0	0.0	0.0	0.0	1.0	0.0	0.0
PRKCD	3	2	6	11	5580	symbol	H. sapiens	5580	H. sapiens	PRKCD	protein kinase C delta	PRKCD is a gene that encodes for a protein kinase C delta, which is a type of enzyme that regulates the activity of other proteins by adding phosphate groups to them. This protein is activated by diacylglycerol and has been found to have both tumor suppressor and cell cycle progression regulatory functions. Additionally, it can also positively or negatively regulate apoptosis, the process of prog…	PRKCD has been implicated in various diseases, including cancer, autoimmune disorders, and cardiovascular diseases. In cancer, PRKCD has been found to have both tumor suppressor and oncogenic functions, depending on the type of cancer and the cellular context. Targeting PRKCD has been explored as a potential therapeutic strategy for cancer, and several small molecule inhibitors of PRKCD have been…	GO:1900163 positive regulation of phospholipid scramblase activity;GO:2000753 positive regulation of glucosylceramide catabolic process;GO:2000754 regulation of sphingomyelin catabolic process	yes	Cancer-related genes:Mutational cancer driver genes; Predicted intracellular proteins; ENZYME proteins:Transferases; Human disease related genes:Immune system diseases:Primary immunodeficiency; Enzymes; Disease related genes; Kinases:AGC Ser/Thr protein kinases; FDA approved drug targets:Small molecule drugs	Cytosol (Enhanced); Additional: Endoplasmic reticulum;Golgi apparatus;Vesicles	13-Acetylphorbol; Ingenol mebutate; Fostamatinib	(M125)PID IGF1 PATHWAY; (M165)PID SYNDECAN 4 PATHWAY; (M275)PID ALPHA SYNUCLEIN PATHWAY	(M5941)HALLMARK UV RESPONSE UP; (M5921)HALLMARK COMPLEMENT	1.0	0.0	0.0	1.0	1.0	0.0	1.0	1.0	0.0	1.0	1.0	1.0	1.0	0.0	0.0	1.0	1.0	1.0	1.0	1.0
PTGS2	3	2	6	11	5743	symbol	H. sapiens	5743	H. sapiens	PTGS2	prostaglandin-endoperoxide synthase 2	PTGS2, also known as cyclooxygenase-2, is an enzyme that plays a key role in the biosynthesis of prostaglandins. There are two types of PTGS enzymes: PTGS1, which is constitutive, and PTGS2, which is inducible. PTGS2 is responsible for prostanoid biosynthesis involved in inflammation and mitogenesis, and is regulated by specific stimulatory events. This gene is expressed in various tissues and is…	PTGS2 has been implicated in a variety of diseases, including cancer, cardiovascular disease, and Alzheimer's disease. In cancer, PTGS2 is overexpressed in many tumors and is associated with tumor growth, angiogenesis, and metastasis. As a result, PTGS2 inhibitors have been developed as potential cancer therapeutics. Celecoxib, a selective PTGS2 inhibitor, has been approved for the treatment of f…	GO:0010335 response to non-ionic osmotic stress;GO:0071471 cellular response to non-ionic osmotic stress;GO:0090362 positive regulation of platelet-derived growth factor production		Human disease related genes:Cancers:Cancers of the digestive system; ENZYME proteins:Oxidoreductases; Predicted intracellular proteins; Enzymes; Cancer-related genes:Candidate cancer biomarkers; Human disease related genes:Cancers:Cancers of male genital organs; FDA approved drug targets:Small molecule drugs; FDA approved drug targets:Biotech drugs	Vesicles (Supported); Additional: Cytosol	Dihomo-gamma-linolenic acid; Icosapent; Aminosalicylic acid; Mesalazine; Acetaminophen; Indomethacin; Nabumetone; Ketorolac; Tenoxicam; Lenalidomide; Celecoxib; Tolmetin; Rofecoxib; Piroxicam; Fenoprofen; Valdecoxib; Diclofenac; Sulindac; Flurbiprofen; Etodolac; Mefenamic acid; Naproxen; Sulfasalazine; Phenylbutazone; Meloxicam; Carprofen; Diflunisal; Suprofen; Salicylic acid; Meclofenamic acid; …	(M103)PID S1P S1P1 PATHWAY; (M235)PID TCR CALCIUM PATHWAY; (M229)PID P38 ALPHA BETA DOWNSTREAM PATHWAY	(M5890)HALLMARK TNFA SIGNALING VIA NFKB; (M5913)HALLMARK INTERFERON GAMMA RESPONSE; (M5953)HALLMARK KRAS SIGNALING UP	0.0	1.0	0.0	1.0	0.0	1.0	0.0	1.0	1.0	0.0	1.0	1.0	1.0	0.0	1.0	1.0	1.0	1.0	0.0	0.0
RELA	3	2	6	11	5970	symbol	H. sapiens	5970	H. sapiens	RELA	RELA proto-oncogene, NF-kB subunit	RELA is a gene that encodes for a protein subunit called NF-kappa-B, which is involved in various biological processes. NF-kappa-B is a transcription factor that is usually inactive and held in the cytoplasm by specific inhibitors. When these inhibitors degrade, NF-kappa-B moves to the nucleus and activates the transcription of specific genes. NF-kappa-B is composed of different subunits, includi…	RELA has been implicated in various diseases, including cancer, inflammation, and autoimmune disorders. In cancer, RELA is often overexpressed and contributes to tumor growth and survival. Targeting RELA has been explored as a potential therapeutic strategy for cancer treatment. Several drugs have been developed to target NF-kappa-B, including bortezomib, which is approved for the treatment of mu…	GO:0038124 toll-like receptor TLR6:TLR2 signaling pathway;GO:0038161 prolactin signaling pathway;GO:0099527 postsynapse to nucleus signaling pathway		Human disease related genes:Immune system diseases:Other immune system diseases; Transcription factors:Immunoglobulin fold; Predicted intracellular proteins; RAS pathway related proteins; Cancer-related genes:Candidate cancer biomarkers; Disease related genes	Cytosol (Enhanced)	Dimethyl fumarate	(M26)PID NFKAPPAB ATYPICAL PATHWAY; (M37)PID NFKAPPAB CANONICAL PATHWAY; (M45)PID CD40 PATHWAY	(M5902)HALLMARK APOPTOSIS; (M5890)HALLMARK TNFA SIGNALING VIA NFKB; (M5932)HALLMARK INFLAMMATORY RESPONSE	1.0	1.0	1.0	1.0	0.0	0.0	1.0	1.0	0.0	1.0	0.0	1.0	1.0	0.0	0.0	1.0	1.0	1.0	1.0	0.0
SMAD3	3	2	6	11	4088	symbol	H. sapiens	4088	H. sapiens	SMAD3	SMAD family member 3	SMAD3 is a gene that encodes for a protein belonging to the SMAD family of intracellular signal transducer proteins. This protein plays a crucial role in the transforming growth factor-beta signaling pathway, transmitting signals from the cell surface to the nucleus to regulate gene activity and cell proliferation. SMAD3 forms a complex with other SMAD proteins and binds DNA, functioning as both …	Mutations in the SMAD3 gene have been associated with several diseases, including aneurysms-osteoarthritis syndrome and Loeys-Dietz Syndrome 3. Aneurysms-osteoarthritis syndrome is a rare genetic disorder characterized by the development of aneurysms in major arteries and joints, while Loeys-Dietz Syndrome 3 is a genetic disorder that affects the connective tissue and can lead to aortic aneurysms…	GO:0061767 negative regulation of lung blood pressure;GO:0032916 positive regulation of transforming growth factor beta3 production;GO:0032910 regulation of transforming growth factor beta3 production		Predicted intracellular proteins; Human disease related genes:Congenital malformations:Congenital malformations of the circulatory system; Cancer-related genes:Candidate cancer biomarkers; Disease related genes; Transcription factors:beta-Hairpin exposed by an alpha/beta-scaffold	Nucleoplasm (Supported); Additional: Basal body;Primary cilium transition zone;Vesicles		(M228)PID SMAD2 3PATHWAY; (M286)PID TGFBR PATHWAY; (M254)PID MYC REPRESS PATHWAY	(M5896)HALLMARK TGF BETA SIGNALING; (M5942)HALLMARK UV RESPONSE DN; (M5890)HALLMARK TNFA SIGNALING VIA NFKB	0.0	1.0	1.0	1.0	0.0	0.0	1.0	0.0	1.0	1.0	1.0	0.0	0.0	0.0	0.0	0.0	1.0	1.0	0.0	1.0
SOD1	3	2	6	11	6647	symbol	H. sapiens	6647	H. sapiens	SOD1	superoxide dismutase 1	SOD1, or superoxide dismutase 1, is a gene that encodes a protein responsible for destroying free superoxide radicals in the body. The protein binds copper and zinc ions and acts as a homodimer to convert harmful superoxide radicals to molecular oxygen and hydrogen peroxide. SOD1 is a soluble cytoplasmic protein and one of two isozymes responsible for this process, with the other being a mitochon…	Mutations in the SOD1 gene have been linked to familial amyotrophic lateral sclerosis (ALS), a progressive neurodegenerative disease that affects motor neurons in the brain and spinal cord. Several drug discovery efforts have been made to target SOD1 and its role in ALS. One approach has been to develop small molecule inhibitors that can bind to the protein and prevent its aggregation, which is a…	GO:0097332 response to antipsychotic drug;GO:0034465 response to carbon monoxide;GO:0099610 action potential initiation		ENZYME proteins:Oxidoreductases; Predicted intracellular proteins; Human disease related genes:Nervous system diseases:Neurodegenerative diseases; Potential drug targets; Enzymes; Cancer-related genes:Candidate cancer biomarkers; Disease related genes	Nucleoplasm (Enhanced); Additional: Cytosol	Dopamine; Isoprenaline; Zinc; 5-fluorouridine; S-oxy-L-cysteine; Arimoclomol; Cannabidiol; Medical Cannabis; Nabiximols; Zinc acetate; Zinc chloride; Zinc sulfate, unspecified form	(M285)PID HNF3A PATHWAY; (M200)PID ERA GENOMIC PATHWAY	(M5938)HALLMARK REACTIVE OXYGEN SPECIES PATHWAY; (M5910)HALLMARK PROTEIN SECRETION; (M5949)HALLMARK PEROXISOME	1.0	0.0	0.0	1.0	1.0	0.0	1.0	1.0	0.0	0.0	1.0	1.0	0.0	1.0	1.0	1.0	1.0	0.0	0.0	1.0
TGFB1	3	2	6	11	7040	symbol	H. sapiens	7040	H. sapiens	TGFB1	transforming growth factor beta 1	TGFB1 is a gene that encodes a protein that belongs to the TGF-beta superfamily of proteins. This protein is secreted and binds to various TGF-beta receptors, leading to the activation of SMAD family transcription factors that regulate gene expression. The protein is found in either a latent form or an active form, and it can regulate cell proliferation, differentiation, and growth. It can also m…	Camurati-Engelmann disease (CED) is a rare genetic disorder caused by mutations in the TGFB1 gene. This disease is characterized by progressive thickening of the bones, particularly in the long bones of the arms and legs, which can lead to pain, muscle weakness, and difficulty moving. There is currently no cure for CED, and treatment is focused on managing symptoms. However, there have been effor…	GO:0014006 regulation of microglia differentiation;GO:0014008 positive regulation of microglia differentiation;GO:1990402 embryonic liver development		Human disease related genes:Immune system diseases:Allergies and autoimmune diseases; Human disease related genes:Congenital disorders of metabolism:Congenital disorders of ion transport and metabolism; Predicted secreted proteins; Human disease related genes:Congenital malformations:Congenital malformations of the musculoskeletal system	Golgi apparatus;Plasma membrane (Approved); Additional: Basal body	Hyaluronidase (ovine); Terazosin; Hyaluronidase (human recombinant); Foreskin fibroblast (neonatal); Foreskin keratinocyte (neonatal); Hyaluronidase	(M11736)SA MMP CYTOKINE CONNECTION; (M162)PID RXR VDR PATHWAY; (M36)PID IL27 PATHWAY	(M5896)HALLMARK TGF BETA SIGNALING; (M5897)HALLMARK IL6 JAK STAT3 SIGNALING; (M5901)HALLMARK G2M CHECKPOINT	0.0	1.0	1.0	1.0	1.0	1.0	1.0	0.0	1.0	1.0	1.0	0.0	0.0	1.0	1.0	0.0	1.0	1.0	1.0	1.0
TP53	3	2	6	11	7157	symbol	H. sapiens	7157	H. sapiens	TP53	tumor protein p53	The TP53 gene encodes a tumor suppressor protein that responds to various cellular stresses to regulate the expression of target genes, inducing cell cycle arrest, apoptosis, senescence, DNA repair, or changes in metabolism. The protein contains transcriptional activation, DNA binding, and oligomerization domains. Mutations in this gene are associated with various human cancers, including heredit…	The TP53 gene is one of the most frequently mutated genes in human cancers, with mutations occurring in over 50% of all tumors. These mutations can lead to loss of function of the TP53 protein, resulting in uncontrolled cell growth and tumor formation. As a result, there has been significant interest in developing drugs that can restore TP53 function or target tumors with TP53 mutations. One exam…	GO:0051097 negative regulation of helicase activity;GO:0072717 cellular response to actinomycin D;GO:1903451 negative regulation of G1 to G0 transition		Human disease related genes:Cancers:Cancers of the lung and pleura; Human disease related genes:Cancers:Head and neck cancers; Predicted intracellular proteins; Human disease related genes:Cancers:Cancers of the breast and female genital organs; Human disease related genes:Musculoskeletal diseases:Skeletal diseases; Potential drug targets; Human disease related genes:Cancers:Cancers of the urinar…	Nucleoplasm (Enhanced); Additional: Cytosol;Vesicles	Acetylsalicylic acid; Zinc; Triethyl phosphate; AZD 3355; 1-(9-ethyl-9H-carbazol-3-yl)-N-methylmethanamine; Zinc acetate; Zinc chloride; Zinc sulfate, unspecified form	(M1529)SA G1 AND S PHASES; (M180)PID HIF1A PATHWAY; (M32)PID HDAC CLASSIII PATHWAY	(M5895)HALLMARK WNT BETA CATENIN SIGNALING; (M5898)HALLMARK DNA REPAIR; (M5925)HALLMARK E2F TARGETS	1.0	1.0	1.0	1.0	1.0	0.0	1.0	1.0	1.0	1.0	0.0	1.0	0.0	1.0	1.0	1.0	0.0	1.0	1.0	0.0
XBP1	3	2	6	11	7494	symbol	H. sapiens	7494	H. sapiens	XBP1	X-box binding protein 1	XBP1 (X-box binding protein 1) is a transcription factor that regulates MHC class II genes by binding to a promoter element called an X box. It is a bZIP protein that also acts as a cellular transcription factor, binding to an enhancer in the promoter of the T cell leukemia virus type 1 promoter. XBP1 is processed to an active form by an unconventional splicing mechanism mediated by the endonucle…	XBP1 has been implicated in various diseases, including cancer, neurodegenerative disorders, and metabolic disorders. In cancer, XBP1 has been shown to promote tumor growth and survival by regulating the unfolded protein response (UPR) and promoting angiogenesis. Targeting XBP1 has been explored as a potential therapeutic strategy for cancer, with several small molecule inhibitors and RNA interfe…	GO:0060690 epithelial cell differentiation involved in salivary gland development;GO:0060691 epithelial cell maturation involved in salivary gland development;GO:1903489 positive regulation of lactation		Human disease related genes:Other diseases:Mental and behavioural disorders; Predicted intracellular proteins; Transcription factors:Basic domains; Cancer-related genes:Candidate cancer biomarkers; Disease related genes			(M285)PID HNF3A PATHWAY; (M200)PID ERA GENOMIC PATHWAY	(M5922)HALLMARK UNFOLDED PROTEIN RESPONSE; (M5947)HALLMARK IL2 STAT5 SIGNALING; (M5906)HALLMARK ESTROGEN RESPONSE EARLY	1.0	1.0	0.0	0.0	1.0	0.0	1.0	1.0	0.0	1.0	1.0	1.0	0.0	1.0	0.0	1.0	0.0	1.0	1.0	1.0
APP	3	3	5	11	351	symbol	H. sapiens	351	H. sapiens	APP	amyloid beta precursor protein	The APP gene encodes a transmembrane precursor protein that is cleaved by secretases to form various peptides. Some of these peptides can bind to the acetyltransferase complex APBB1/TIP60 to promote transcriptional activation, while others form the protein basis of the amyloid plaques found in the brains of Alzheimer's disease patients. Additionally, two of the peptides have antimicrobial propert…	The APP gene has been extensively studied in the context of Alzheimer's disease (AD), as mutations in this gene have been linked to the familial form of the disease. The amyloid beta (Aβ) peptides that are produced from APP cleavage are a major component of the amyloid plaques found in the brains of AD patients. As a result, there has been significant effort to develop drugs that target Aβ produc…	GO:0045752 positive regulation of Toll signaling pathway;GO:1905945 regulation of response to calcium ion;GO:0048669 collateral sprouting in absence of injury		Predicted intracellular proteins; Human disease related genes:Nervous system diseases:Neurodegenerative diseases; Transporters:Transporter channels and pores; Predicted secreted proteins; Disease related genes; FDA approved drug targets:Small molecule drugs	Golgi apparatus (Supported); Additional: Vesicles	Deferoxamine; Aluminium; Zinc; L-methionine (R)-S-oxide; Resveratrol; Tromethamine; Phenserine; Tetrathiomolybdate; CAD106; Mito-4509; Edonerpic; Dimercaprol; Copper; Florbetaben (18F); Florbetapir (18F); Flutemetamol (18F); Zinc acetate; Aluminium phosphate; Aluminum acetate; Zinc chloride; Zinc sulfate, unspecified form	(M33)PID GLYPICAN 1PATHWAY; (M220)PID CASPASE PATHWAY; (M153)PID P75 NTR PATHWAY	(M5944)HALLMARK ANGIOGENESIS; (M5916)HALLMARK APICAL SURFACE; (M5902)HALLMARK APOPTOSIS	0.0	0.0	0.0	1.0	1.0	0.0	1.0	1.0	0.0	0.0	1.0	1.0	0.0	0.0	0.0	0.0	1.0	0.0	1.0	0.0
INS	3	3	5	11	3630	symbol	H. sapiens	3630	H. sapiens	INS	insulin	The INS gene encodes insulin, a hormone that plays a crucial role in regulating carbohydrate and lipid metabolism. Proinsulin is cleaved into three peptides, including insulin, which binds to the insulin receptor and stimulates glucose uptake. Mutant alleles of the INS gene have been linked to various forms of diabetes, including insulin-dependent diabetes mellitus, permanent neonatal diabetes, m…	The INS gene is a target for drug discovery efforts aimed at treating diabetes, a metabolic disorder characterized by high blood glucose levels. Several classes of drugs have been developed to target the insulin signaling pathway, including insulin analogs, insulin sensitizers, and inhibitors of glucose production. Insulin analogs, such as insulin lispro and insulin glargine, have been developed …	GO:0045818 negative regulation of glycogen catabolic process;GO:0051000 positive regulation of nitric-oxide synthase activity;GO:0010750 positive regulation of nitric oxide mediated signal transduction		Human disease related genes:Endocrine and metabolic diseases:Diabetes; RAS pathway related proteins; Candidate cardiovascular disease genes; Cancer-related genes:Candidate cancer biomarkers; Predicted secreted proteins; Disease related genes		Zinc; M-Cresol; Myristic acid; Zinc acetate; Zinc chloride; Zinc sulfate, unspecified form	(M247)PID INSULIN GLUCOSE PATHWAY; (M91)PID TCPTP PATHWAY; (M285)PID HNF3A PATHWAY	(M5957)HALLMARK PANCREAS BETA CELLS	0.0	0.0	1.0	0.0	0.0	0.0	1.0	1.0	0.0	0.0	1.0	1.0	0.0	0.0	0.0	0.0	1.0	1.0	0.0	1.0
ACACA	2	2	6	10	31	symbol	H. sapiens	31	H. sapiens	ACACA	acetyl-CoA carboxylase alpha	ACACA is a gene that encodes for the alpha form of acetyl-CoA carboxylase (ACC), an enzyme that plays a crucial role in fatty acid synthesis. ACC-alpha is primarily found in tissues that are involved in the production of lipids. The enzyme is regulated both in the short term, through phosphorylation and allosteric transformation, and in the long term, through transcriptional and translational con…	ACACA has been implicated in several diseases, including obesity, type 2 diabetes, and cancer. In obesity and type 2 diabetes, the overexpression of ACC-alpha leads to an increase in fatty acid synthesis, which contributes to the development of insulin resistance and metabolic dysfunction. In cancer, ACC-alpha is upregulated in several types of tumors, and its inhibition has been shown to reduce …	GO:2001295 malonyl-CoA biosynthetic process;GO:2001293 malonyl-CoA metabolic process;GO:0071380 cellular response to prostaglandin E stimulus		Predicted intracellular proteins; ENZYME proteins:Ligase; Potential drug targets; Enzymes; Disease related genes	Cytosol (Supported); Additional: Actin filaments;Nucleoli fibrillar center	Biotin		(M5923)HALLMARK PI3K AKT MTOR SIGNALING; (M5924)HALLMARK MTORC1 SIGNALING	0.0	0.0	1.0	0.0	0.0	0.0	1.0	0.0	0.0	0.0	0.0	0.0	1.0	0.0	0.0	0.0	0.0	1.0	1.0	0.0
ACTA2	2	2	6	10	59	symbol	H. sapiens	59	H. sapiens	ACTA2	actin alpha 2, smooth muscle	ACTA2 is a gene that encodes for a smooth muscle actin protein involved in cell motility, structure, integrity, and intercellular signaling. It plays a crucial role in vascular contractility and blood pressure regulation. Mutations in this gene have been linked to various vascular diseases, including thoracic aortic disease, coronary artery disease, stroke, and Moyamoya disease, as well as multis…	Mutations in the ACTA2 gene have been associated with various vascular diseases, including thoracic aortic disease, coronary artery disease, stroke, and Moyamoya disease, as well as multisystemic smooth muscle dysfunction syndrome. Targeted drug discovery efforts have focused on developing drugs that can modulate the activity of smooth muscle cells and improve vascular function. One example is lo…	GO:0061873 regulation of hepatic stellate cell contraction;GO:0061874 positive regulation of hepatic stellate cell contraction;GO:0061869 regulation of hepatic stellate cell migration		Disease related genes; Human disease related genes:Cardiovascular diseases:Vascular diseases; Predicted intracellular proteins	Actin filaments (Approved)	Phenethyl Isothiocyanate	(M186)PID PDGFRB PATHWAY	(M5930)HALLMARK EPITHELIAL MESENCHYMAL TRANSITION	0.0	0.0	1.0	0.0	0.0	0.0	0.0	0.0	0.0	0.0	1.0	0.0	0.0	0.0	0.0	0.0	0.0	0.0	0.0	0.0
AGT	2	2	6	10	183	symbol	H. sapiens	183	H. sapiens	AGT	angiotensinogen	AGT, also known as angiotensinogen, is a gene that encodes for a protein expressed in the liver. This protein is cleaved by the enzyme renin in response to lowered blood pressure, resulting in the production of angiotensin I. Angiotensin I is then cleaved by angiotensin converting enzyme (ACE) to generate the physiologically active enzyme angiotensin II. AGT is involved in maintaining blood press…	AGT is a promising target for drug discovery efforts aimed at treating hypertension and related cardiovascular diseases. Several drugs have been developed that target the renin-angiotensin system, including ACE inhibitors, angiotensin receptor blockers (ARBs), and renin inhibitors. ACE inhibitors, such as lisinopril and enalapril, block the conversion of angiotensin I to angiotensin II, while ARB…	GO:0007199 G protein-coupled receptor signaling pathway coupled to cGMP nucleotide second messenger;GO:1902632 positive regulation of membrane hyperpolarization;GO:0002018 renin-angiotensin regulation of aldosterone production		Candidate cardiovascular disease genes; Disease related genes; Human disease related genes:Congenital malformations:Congenital malformations of the urinary system; Predicted secreted proteins		Zinc; Copper; Sparsentan; Zinc acetate	(M11)PID PRL SIGNALING EVENTS PATHWAY; (M167)PID AP1 PATHWAY; (M3468)NABA ECM REGULATORS		0.0	1.0	0.0	0.0	1.0	0.0	1.0	0.0	0.0	0.0	1.0	1.0	0.0	0.0	0.0	0.0	1.0	0.0	0.0	0.0
CCL2	2	2	6	10	6347	symbol	H. sapiens	6347	H. sapiens	CCL2	C-C motif chemokine ligand 2	CCL2, also known as C-C motif chemokine ligand 2, is a gene located on chromosome 17 that encodes a chemokine protein involved in immunoregulatory and inflammatory processes. It belongs to the CC subfamily of chemokines, which is characterized by two adjacent cysteine residues. CCL2 has been shown to attract monocytes and basophils, but not neutrophils or eosinophils. Elevated expression of CCL2 …	CCL2 has been implicated in a variety of diseases, including cancer, multiple sclerosis, and HIV-associated dementia. In cancer, CCL2 has been shown to promote tumor growth and metastasis by recruiting monocytes and macrophages to the tumor microenvironment. Targeting CCL2 has been explored as a potential therapeutic strategy for cancer, with several drugs in development, including carlumab and e…	GO:0038148 chemokine (C-C motif) ligand 2 signaling pathway;GO:0035684 helper T cell extravasation;GO:2000502 negative regulation of natural killer cell chemotaxis		Candidate cardiovascular disease genes; Human disease related genes:Congenital malformations:Congenital malformations of the nervous system; Cancer-related genes:Candidate cancer biomarkers; Predicted secreted proteins	Golgi apparatus (Approved); Additional: Vesicles	Mimosine; Danazol; Chondroitin sulfate	(M22)PID GMCSF PATHWAY; (M65)PID FRA PATHWAY; (M196)PID IL23 PATHWAY	(M5922)HALLMARK UNFOLDED PROTEIN RESPONSE; (M5890)HALLMARK TNFA SIGNALING VIA NFKB; (M5913)HALLMARK INTERFERON GAMMA RESPONSE	1.0	1.0	1.0	1.0	1.0	1.0	0.0	0.0	0.0	0.0	1.0	0.0	1.0	0.0	0.0	0.0	1.0	0.0	1.0	0.0
IFNG	2	2	6	10	3458	symbol	H. sapiens	3458	H. sapiens	IFNG	interferon gamma	The IFNG gene encodes a soluble cytokine called interferon gamma, which is secreted by cells of the innate and adaptive immune systems. The active protein is a homodimer that binds to the interferon gamma receptor, triggering a cellular response to viral and microbial infections. Mutations in this gene are associated with an increased susceptibility to viral, bacterial, and parasitic infections, …	Mutations in the IFNG gene have been linked to several diseases, including tuberculosis, leprosy, and severe combined immunodeficiency (SCID). In addition, dysregulation of IFNG expression has been implicated in autoimmune diseases such as multiple sclerosis, rheumatoid arthritis, and systemic lupus erythematosus. Targeted drug discovery efforts have focused on developing drugs that modulate the …	GO:0060552 positive regulation of fructose 1,6-bisphosphate metabolic process;GO:0032832 regulation of CD4-positive, CD25-positive, alpha-beta regulatory T cell differentiation involved in immune response;GO:0032834 positive regulation of CD4-positive, CD25-positive, alpha-beta regulatory T cell differentiation involved in immune response		Human disease related genes:Immune system diseases:Allergies and autoimmune diseases; Human disease related genes:Cardiovascular diseases:Hematologic diseases; Cancer-related genes:Candidate cancer biomarkers; Predicted secreted proteins; Disease related genes; FDA approved drug targets:Small molecule drugs; FDA approved drug targets:Biotech drugs		Olsalazine; Glucosamine; VIR201; Fontolizumab; Foreskin fibroblast (neonatal); Foreskin keratinocyte (neonatal); Emapalumab	(M206)PID PDGFRA PATHWAY; (M36)PID IL27 PATHWAY; (M235)PID TCR CALCIUM PATHWAY	(M5950)HALLMARK ALLOGRAFT REJECTION; (M5956)HALLMARK KRAS SIGNALING DN	0.0	1.0	0.0	1.0	1.0	1.0	0.0	0.0	0.0	1.0	1.0	0.0	0.0	0.0	0.0	0.0	1.0	0.0	0.0	0.0
MAP1LC3B	2	2	6	10	81631	symbol	H. sapiens	81631	H. sapiens	MAP1LC3B	microtubule associated protein 1 light chain 3 beta	MAP1LC3B is a gene that encodes a subunit of neuronal microtubule-associated proteins MAP1A and MAP1B. These proteins are crucial for microtubule assembly and play a significant role in neurogenesis. The rat homolog of this gene suggests that it may also be involved in autophagy, a process that involves the degradation of cytoplasmic components. This gene is important for the proper functioning o…	MAP1LC3B has been implicated in several neurodegenerative diseases, including Alzheimer's disease, Parkinson's disease, and Huntington's disease. Studies have shown that dysregulation of autophagy, in which MAP1LC3B plays a role, can contribute to the pathogenesis of these diseases. Therefore, targeting MAP1LC3B and autophagy has become a promising strategy for drug discovery in neurodegenerative…	GO:0006995 cellular response to nitrogen starvation;GO:0043562 cellular response to nitrogen levels;GO:0097352 autophagosome maturation		Predicted intracellular proteins	Vesicles (Supported); Additional: Basal body;Cytosol				1.0	1.0	0.0	0.0	0.0	0.0	0.0	1.0	0.0	0.0	0.0	0.0	0.0	1.0	0.0	0.0	0.0	0.0	0.0	0.0
PRKAA1	2	2	6	10	5562	symbol	H. sapiens	5562	H. sapiens	PRKAA1	protein kinase AMP-activated catalytic subunit alpha 1	PRKAA1 is a gene that encodes for the catalytic subunit of the 5'-prime-AMP-activated protein kinase (AMPK), which is a cellular energy sensor found in all eukaryotic cells. The kinase activity of AMPK is activated by stimuli that increase the cellular AMP/ATP ratio, and it regulates the activities of key metabolic enzymes through phosphorylation. PRKAA1 protects cells from stresses that cause AT…	PRKAA1 has been implicated in various diseases, including cancer, diabetes, and cardiovascular diseases. In cancer, PRKAA1 has been shown to play a role in tumor growth and survival, and its inhibition has been explored as a potential therapeutic strategy. In diabetes, PRKAA1 has been linked to glucose metabolism and insulin sensitivity, and its activation has been proposed as a potential treatme…	GO:0046317 regulation of glucosylceramide biosynthetic process;GO:0046318 negative regulation of glucosylceramide biosynthetic process;GO:1903109 positive regulation of mitochondrial transcription	yes	Predicted intracellular proteins; ENZYME proteins:Transferases; Enzymes; Kinases:CAMK Ser/Thr protein kinases; FDA approved drug targets:Small molecule drugs	Nuclear speckles (Supported); Additional: Basal body;Cytosol;Primary cilium	Adenosine phosphate; ATP; Phenformin; Acetylsalicylic acid; Fostamatinib	(M87)PID LKB1 PATHWAY; (M237)PID VEGFR1 2 PATHWAY		0.0	0.0	1.0	0.0	0.0	0.0	1.0	0.0	1.0	0.0	0.0	0.0	1.0	1.0	1.0	1.0	0.0	1.0	1.0	0.0
PTK2	2	2	6	10	5747	symbol	H. sapiens	5747	H. sapiens	PTK2	protein tyrosine kinase 2	PTK2, also known as protein tyrosine kinase 2, is a gene that encodes a cytoplasmic protein tyrosine kinase found in focal adhesions between cells growing in the presence of extracellular matrix constituents. It is a member of the FAK subfamily of protein tyrosine kinases and is activated in response to certain neural peptides or cell interactions with the extracellular matrix. PTK2 is an importa…	PTK2 has been implicated in various diseases, including cancer, cardiovascular diseases, and neurological disorders. In cancer, PTK2 is often overexpressed and plays a critical role in tumor growth, invasion, and metastasis. Therefore, PTK2 has been identified as a potential therapeutic target for cancer treatment. Several small molecule inhibitors targeting PTK2 have been developed and are curre…	GO:0097702 response to oscillatory fluid shear stress;GO:0097704 cellular response to oscillatory fluid shear stress;GO:0097706 vascular endothelial cell response to oscillatory fluid shear stress	yes	Predicted intracellular proteins; ENZYME proteins:Transferases; Potential drug targets; Enzymes; Cancer-related genes:Candidate cancer biomarkers; Kinases:Tyr protein kinases; Disease related genes	Focal adhesion sites (Supported); Additional: Cytosol;Primary cilium;Primary cilium tip;Vesicles	Endostatin; 7-PYRIDIN-2-YL-N-(3,4,5-TRIMETHOXYPHENYL)-7H-PYRROLO[2,3-D]PYRIMIDIN-2-AMINE; 2-({5-CHLORO-2-[(2-METHOXY-4-MORPHOLIN-4-YLPHENYL)AMINO]PYRIMIDIN-4-YL}AMINO)-N-METHYLBENZAMIDE; Fostamatinib	(M273)PID EPHA2 FWD PATHWAY; (M125)PID IGF1 PATHWAY; (M72)PID NECTIN PATHWAY	(M5944)HALLMARK ANGIOGENESIS; (M5902)HALLMARK APOPTOSIS; (M5915)HALLMARK APICAL JUNCTION	0.0	1.0	1.0	0.0	0.0	0.0	1.0	0.0	0.0	0.0	1.0	0.0	1.0	0.0	0.0	0.0	1.0	1.0	0.0	0.0
SELE	2	2	6	10	6401	symbol	H. sapiens	6401	H. sapiens	SELE	selectin E	SELE is a human gene that encodes a protein found in cytokine-stimulated endothelial cells. This protein is responsible for the accumulation of blood leukocytes at sites of inflammation by mediating the adhesion of cells to the vascular lining. It belongs to the selectin family of cell adhesion molecules and exhibits structural features such as the presence of lectin- and EGF-like domains followe…	SELE has been implicated in various inflammatory diseases, including atherosclerosis, rheumatoid arthritis, and inflammatory bowel disease. In atherosclerosis, SELE plays a crucial role in the recruitment of leukocytes to the site of inflammation, leading to the formation of plaques in the arterial walls. Targeting SELE has been explored as a potential therapeutic strategy for these diseases. Sev…	GO:1903238 positive regulation of leukocyte tethering or rolling;GO:1903236 regulation of leukocyte tethering or rolling;GO:0002523 leukocyte migration involved in inflammatory response		Candidate cardiovascular disease genes; Cancer-related genes:Candidate cancer biomarkers; CD markers; Predicted intracellular proteins		Carvedilol; N-acetyl-alpha-neuraminic acid; Endostatin	(M99)PID TXA2PATHWAY; (M166)PID ATF2 PATHWAY; (M115)PID REG GR PATHWAY	(M5932)HALLMARK INFLAMMATORY RESPONSE	0.0	1.0	1.0	0.0	0.0	0.0	0.0	0.0	0.0	0.0	1.0	0.0	1.0	0.0	0.0	0.0	1.0	0.0	1.0	0.0
SMAD2	2	2	6	10	4087	symbol	H. sapiens	4087	H. sapiens	SMAD2	SMAD family member 2	SMAD2 is a member of the SMAD family of proteins that act as signal transducers and transcriptional modulators, mediating multiple signaling pathways. It is involved in regulating cellular processes such as cell proliferation, apoptosis, and differentiation by mediating the signal of the transforming growth factor (TGF)-beta. SMAD2 is recruited to TGF-beta receptors through its interaction with t…	SMAD2 has been implicated in various diseases, including cancer, fibrosis, and cardiovascular diseases. In cancer, SMAD2 has been shown to have both tumor-suppressive and tumor-promoting effects, depending on the context and stage of the disease. Targeting SMAD2 signaling has been explored as a potential therapeutic strategy for cancer, with several small molecule inhibitors and monoclonal antibo…	GO:0007352 zygotic specification of dorsal/ventral axis;GO:0061450 trophoblast cell migration;GO:0071895 odontoblast differentiation		Cancer-related genes:Mutational cancer driver genes; Human disease related genes:Cancers:Cancers of the digestive system; Predicted intracellular proteins; Cancer-related genes:Mutated cancer genes; Human disease related genes:Congenital malformations:Congenital malformations of the circulatory system; Cancer-related genes:Candidate cancer biomarkers; Disease related genes; Transcription factors:…	Nucleoli;Nucleoplasm (Supported); Additional: Cytosol;Primary cilium transition zone;Vesicles	Dexfosfoserine	(M228)PID SMAD2 3PATHWAY; (M33)PID GLYPICAN 1PATHWAY; (M286)PID TGFBR PATHWAY	(M5923)HALLMARK PI3K AKT MTOR SIGNALING	0.0	1.0	1.0	0.0	0.0	0.0	0.0	0.0	0.0	0.0	0.0	0.0	0.0	0.0	0.0	0.0	0.0	1.0	0.0	0.0
TNFAIP3	2	2	6	10	7128	symbol	H. sapiens	7128	H. sapiens	TNFAIP3	TNF alpha induced protein 3	TNFAIP3 is a gene that is rapidly induced by tumor necrosis factor (TNF). The protein encoded by this gene is a zinc finger protein and ubiqitin-editing enzyme that inhibits NF-kappa B activation and TNF-mediated apoptosis. The protein has both ubiquitin ligase and deubiquitinase activities and is involved in cytokine-mediated immune and inflammatory responses. Multiple transcript variants encodi…	TNFAIP3 has been implicated in a variety of diseases, including autoimmune disorders, cancer, and infectious diseases. Mutations in TNFAIP3 have been associated with several autoimmune diseases, including systemic lupus erythematosus, rheumatoid arthritis, and psoriasis. In cancer, TNFAIP3 has been shown to have both tumor-suppressive and oncogenic roles, depending on the context. Targeted drug d…	GO:0034147 regulation of toll-like receptor 5 signaling pathway;GO:0034148 negative regulation of toll-like receptor 5 signaling pathway;GO:0070429 negative regulation of nucleotide-binding oligomerization domain containing 1 signaling pathway		Human disease related genes:Immune system diseases:Allergies and autoimmune diseases; Human disease related genes:Immune system diseases:Other immune system diseases; Predicted intracellular proteins; Potential drug targets; Peptidases:Cysteine-type peptidases; Enzymes; Cancer-related genes:Candidate cancer biomarkers; Human disease related genes:Cancers:Cancers of haematopoietic and lymphoid tis…	Centrosome;Cytosol (Approved)		(M37)PID NFKAPPAB CANONICAL PATHWAY; (M45)PID CD40 PATHWAY; (M128)PID TNF PATHWAY	(M5890)HALLMARK TNFA SIGNALING VIA NFKB; (M5891)HALLMARK HYPOXIA; (M5913)HALLMARK INTERFERON GAMMA RESPONSE	0.0	1.0	0.0	0.0	0.0	1.0	0.0	0.0	0.0	0.0	0.0	1.0	0.0	0.0	0.0	1.0	1.0	0.0	1.0	0.0
VCAM1	2	2	6	10	7412	symbol	H. sapiens	7412	H. sapiens	VCAM1	vascular cell adhesion molecule 1	VCAM1 is a gene that encodes a cell surface sialoglycoprotein expressed by cytokine-activated endothelium. This protein is a member of the Ig superfamily and plays a role in leukocyte-endothelial cell adhesion and signal transduction. It may also be involved in the development of artherosclerosis and rheumatoid arthritis. The gene has three alternatively spliced transcripts that encode different …	VCAM1 has been implicated in various diseases, including atherosclerosis, rheumatoid arthritis, and multiple sclerosis. In atherosclerosis, VCAM1 expression is upregulated in response to inflammatory cytokines, leading to the recruitment of leukocytes to the site of injury and the formation of plaques. In rheumatoid arthritis, VCAM1 is involved in the recruitment of leukocytes to the synovium, le…	GO:0060945 cardiac neuron differentiation;GO:0022614 membrane to membrane docking;GO:0002544 chronic inflammatory response		Cancer-related genes:Candidate cancer biomarkers; Predicted secreted proteins; CD markers	Cell Junctions (Approved)	Ethanol; Carvedilol; Succinobucol; Clove oil	(M212)PID INTEGRIN5 PATHWAY; (M267)PID ANTHRAX PATHWAY; (M118)PID INTEGRIN A9B1 PATHWAY	(M5913)HALLMARK INTERFERON GAMMA RESPONSE; (M5915)HALLMARK APICAL JUNCTION; (M5930)HALLMARK EPITHELIAL MESENCHYMAL TRANSITION	0.0	1.0	0.0	1.0	0.0	0.0	1.0	0.0	1.0	0.0	0.0	0.0	0.0	1.0	0.0	0.0	1.0	1.0	1.0	0.0
AKT1	3	2	5	10	207	symbol	H. sapiens	207	H. sapiens	AKT1	AKT serine/threonine kinase 1	AKT1 is a gene that encodes a protein kinase, which is a member of the AKT serine-threonine protein kinase family. This family includes three highly similar proteins, AKT alpha, beta, and gamma, that regulate a wide variety of cellular functions, including cell proliferation, survival, metabolism, and angiogenesis. AKT proteins are phosphorylated by phosphoinositide 3-kinase (PI3K) and are recrui…	Mutations in the AKT1 gene have been associated with various types of cancer, including breast, ovarian, colorectal, and lung cancer. In particular, the E17K mutation in AKT1 has been found in up to 8% of breast cancer cases and is associated with increased AKT activity and tumor growth. Targeted drug discovery efforts have focused on developing inhibitors of the PI3K/AKT/mTOR pathway, with sever…	GO:0032077 positive regulation of deoxyribonuclease activity;GO:0032079 positive regulation of endodeoxyribonuclease activity;GO:0110002 regulation of tRNA methylation	yes	Cancer-related genes:Mutational cancer driver genes; Human disease related genes:Cancers:Cancers of eye, brain, and central nervous system; Human disease related genes:Other diseases:Mental and behavioural disorders; Predicted intracellular proteins; ENZYME proteins:Transferases; Human disease related genes:Cancers:Cancers of the breast and female genital organs; Cancer-related genes:Mutated canc…	End piece;Microtubules;Nucleoplasm;Principal piece (Approved); Additional: Basal body;Calyx;Perinuclear theca;Primary cilium	ATP; Arsenic trioxide; Genistein; Inositol 1,3,4,5-Tetrakisphosphate; Resveratrol; Archexin; Enzastaurin; Perifosine; N-[2-(5-methyl-4H-1,2,4-triazol-3-yl)phenyl]-7H-pyrrolo[2,3-d]pyrimidin-4-amine; 5-(5-chloro-7H-pyrrolo[2,3-d]pyrimidin-4-yl)-4,5,6,7-tetrahydro-1H-imidazo[4,5-c]pyridine	(M12771)SA PTEN PATHWAY; (M18895)SA TRKA RECEPTOR; (M184)PID ECADHERIN KERATINOCYTE PATHWAY	(M5908)HALLMARK ANDROGEN RESPONSE; (M5923)HALLMARK PI3K AKT MTOR SIGNALING; (M5950)HALLMARK ALLOGRAFT REJECTION	1.0	1.0	1.0	1.0	0.0	0.0	1.0	1.0	1.0	1.0	1.0	1.0	1.0	1.0	0.0	1.0	1.0	1.0	1.0	0.0
ALB	3	2	5	10	213	symbol	H. sapiens	213	H. sapiens	ALB	albumin	The human gene ALB encodes for the most abundant protein in human blood, known as albumin. Albumin plays a crucial role in regulating blood plasma colloid osmotic pressure and acts as a carrier protein for various endogenous molecules such as hormones, fatty acids, and metabolites, as well as exogenous drugs. Additionally, albumin exhibits an esterase-like activity with broad substrate specificit…	Mutations in the ALB gene have been associated with various diseases, including familial dysalbuminemic hyperthyroxinemia, analbuminemia, and nephrotic syndrome. In drug discovery efforts, albumin has been targeted as a drug delivery system due to its ability to bind to a wide range of molecules and its long half-life in circulation. One example is the use of albumin-bound paclitaxel (Abraxane) f…	GO:0015723 bilirubin transport;GO:0072732 cellular response to calcium ion starvation;GO:0051902 negative regulation of mitochondrial depolarization		Predicted intracellular proteins; Candidate cardiovascular disease genes; Cancer-related genes:Candidate cancer biomarkers; Predicted secreted proteins; Disease related genes; FDA approved drug targets:Small molecule drugs	Endoplasmic reticulum;Golgi apparatus (Approved)	Amsacrine; Cefotaxime; Pyridostigmine; Phenol; Norelgestromin; Aniline; Guaiacol; Artenimol; Silver; Patent Blue	(M106)PID HNF3B PATHWAY	(M5949)HALLMARK PEROXISOME	1.0	0.0	0.0	0.0	0.0	0.0	0.0	0.0	0.0	0.0	0.0	0.0	1.0	1.0	1.0	0.0	0.0	0.0	0.0	0.0
APAF1	3	2	5	10	317	symbol	H. sapiens	317	H. sapiens	APAF1	apoptotic peptidase activating factor 1	The APAF1 gene encodes a protein that plays a crucial role in initiating apoptosis, or programmed cell death. The protein contains multiple WD-40 domains, a caspase recruitment domain (CARD), and an ATPase domain (NB-ARC). When cytochrome c and dATP bind to the protein, it forms an oligomeric apoptosome that cleaves caspase 9 preproprotein, releasing its mature, activated form. This activated cas…	The APAF1 gene has been implicated in various diseases, including cancer, neurodegenerative disorders, and autoimmune diseases. In cancer, APAF1 expression is often downregulated, leading to resistance to chemotherapy and poor prognosis. Targeted drug discovery efforts have focused on developing small molecules that can activate APAF1 and induce apoptosis in cancer cells. One example is the drug …	GO:0072414 response to mitotic cell cycle checkpoint signaling;GO:0072432 response to G1 DNA damage checkpoint signaling;GO:0010658 striated muscle cell apoptotic process		Cancer-related genes:Mutational cancer driver genes; Cancer-related genes:Candidate cancer biomarkers; Predicted intracellular proteins; Transporters:Accessory Factors Involved in Transport	Cytosol;Nucleoplasm (Supported); Additional: Golgi apparatus	ATP	(M13096)SA PROGRAMMED CELL DEATH; (M7997)SA CASPASE CASCADE; (M197)PID HIV NEF PATHWAY	(M5939)HALLMARK P53 PATHWAY	0.0	1.0	0.0	0.0	1.0	0.0	0.0	1.0	1.0	1.0	0.0	1.0	0.0	1.0	0.0	0.0	0.0	0.0	1.0	0.0
ATF2	3	2	5	10	1386	symbol	H. sapiens	1386	H. sapiens	ATF2	activating transcription factor 2	ATF2 (activating transcription factor 2) is a transcription factor that belongs to the leucine zipper family of DNA binding proteins. It has been identified as a moonlighting protein due to its ability to perform different functions. ATF2 binds to the cAMP-responsive element (CRE) and stimulates CRE-dependent transcription by forming a homodimer or heterodimer with c-Jun. It also acts as a histon…	ATF2 has been implicated in various diseases, including cancer, neurodegenerative disorders, and cardiovascular diseases. In cancer, ATF2 has been shown to promote tumor growth and metastasis by regulating the expression of genes involved in cell proliferation, survival, and invasion. Targeting ATF2 has been proposed as a potential therapeutic strategy for cancer treatment. Several small molecule…	GO:0021742 abducens nucleus development;GO:0021743 hypoglossal nucleus development;GO:0021754 facial nucleus development		Predicted intracellular proteins; Transcription factors:Basic domains	Nucleoplasm (Supported)		(M17200)SA B CELL RECEPTOR COMPLEXES; (M229)PID P38 ALPHA BETA DOWNSTREAM PATHWAY; (M12)PID RHOA PATHWAY		1.0	1.0	1.0	1.0	0.0	0.0	0.0	1.0	1.0	1.0	0.0	0.0	1.0	1.0	0.0	1.0	0.0	1.0	0.0	0.0
BID	3	2	5	10	637	symbol	H. sapiens	637	H. sapiens	BID	BH3 interacting domain death agonist	BID, also known as BH3 interacting domain death agonist, is a gene that plays a crucial role in regulating apoptosis, or programmed cell death. It encodes a protein that can heterodimerize with either BAX, an agonist, or BCL2, an antagonist, to control the process of apoptosis. BID is a member of the BCL-2 family of cell death regulators and is involved in mediating mitochondrial damage induced b…	BID has been implicated in various diseases, including cancer, neurodegenerative disorders, and autoimmune diseases. In cancer, BID has been shown to play a role in promoting apoptosis in response to chemotherapy and radiation therapy, making it a potential target for cancer therapy. Targeted drug discovery efforts have focused on developing small molecule inhibitors of BID, as well as monoclonal…	GO:0010918 positive regulation of mitochondrial membrane potential;GO:0097345 mitochondrial outer membrane permeabilization;GO:2000271 positive regulation of fibroblast apoptotic process		Predicted intracellular proteins	Cytosol (Supported); Additional: Mitochondria		(M13096)SA PROGRAMMED CELL DEATH; (M84)PID ATM PATHWAY; (M197)PID HIV NEF PATHWAY	(M5941)HALLMARK UV RESPONSE UP; (M5902)HALLMARK APOPTOSIS	0.0	1.0	0.0	0.0	1.0	0.0	0.0	1.0	0.0	1.0	0.0	1.0	0.0	0.0	0.0	0.0	0.0	0.0	0.0	0.0
CAPN1	3	2	5	10	823	symbol	H. sapiens	823	H. sapiens	CAPN1	calpain 1	CAPN1, also known as calpain 1, is a gene that encodes the large subunit of the ubiquitous enzyme calpain, which is a calcium-activated neutral protease. Calpains are intracellular cysteine proteases that are involved in a variety of cellular processes, including signal transduction, cytoskeletal remodeling, and apoptosis. The ubiquitous calpains consist of heterodimers with distinct large, catal…	Mutations in CAPN1 have been associated with several diseases, including limb-girdle muscular dystrophy type 2A (LGMD2A), a progressive muscle-wasting disorder that affects the muscles of the hips, shoulders, and thighs. In addition, CAPN1 has been implicated in neurodegenerative disorders such as Alzheimer's disease and Parkinson's disease. Targeted drug discovery efforts for CAPN1 have focused …	GO:0060056 mammary gland involution;GO:0098989 NMDA selective glutamate receptor signaling pathway;GO:0097264 self proteolysis		Human disease related genes:Nervous system diseases:Other nervous and sensory system diseases; Predicted intracellular proteins; Potential drug targets; Peptidases:Cysteine-type peptidases; Enzymes; ENZYME proteins:Hydrolases; Disease related genes	Cytosol (Supported)	4-[[(2S)-2-[[(2S)-3-Carboxy-2-hydroxypropanoyl]amino]-4-methylpentanoyl]amino]butyl-(diaminomethylidene)azanium; N-[(benzyloxy)carbonyl]-L-leucyl-N-[(1S)-3-fluoro-1-(4-hydroxybenzyl)-2-oxopropyl]-L-leucinamide; (2S)-4-METHYL-2-(3-PHENYLTHIOUREIDO)-N-((3S)-TETRAHYDRO-2-HYDROXY-3-FURANYL)PENTANAMIDE	(M50)PID PTP1B PATHWAY		0.0	1.0	0.0	0.0	0.0	0.0	0.0	1.0	0.0	1.0	0.0	0.0	0.0	0.0	0.0	0.0	0.0	0.0	0.0	0.0
CASP8	3	2	5	10	841	symbol	H. sapiens	841	H. sapiens	CASP8	caspase 8	CASP8, also known as caspase 8, is a gene that encodes a member of the caspase family of proteins. Caspases are involved in the process of programmed cell death, or apoptosis, and are activated through proteolytic processing. CASP8 is specifically involved in apoptosis induced by the Fas protein and other apoptotic stimuli. The protein contains a death effector domain that suggests it may interac…	CASP8 has been implicated in various diseases, including cancer, autoimmune disorders, and neurodegenerative diseases. In cancer, CASP8 is often downregulated, leading to resistance to apoptosis and increased tumor growth. Targeting CASP8 has been explored as a potential therapeutic strategy for cancer treatment. Several drugs have been developed to target CASP8, including the pan-caspase inhibit…	GO:0060715 syncytiotrophoblast cell differentiation involved in labyrinthine layer development;GO:0072347 response to anesthetic;GO:0032025 response to cobalt ion		Cancer-related genes:Mutational cancer driver genes; Human disease related genes:Cancers:Cancers of the digestive system; Predicted intracellular proteins; Cancer-related genes:Mutated cancer genes; Potential drug targets; Human disease related genes:Immune system diseases:Primary immunodeficiency; Peptidases:Cysteine-type peptidases; Enzymes; Cancer-related genes:Candidate cancer biomarkers; ENZ…	Cytosol;Mitochondria (Uncertain); Additional: Centriolar satellite;Connecting piece;Mid piece;Principal piece	Bryostatin 1; Bardoxolone	(M5060)SA FAS SIGNALING; (M7997)SA CASPASE CASCADE; (M79)PID TRAIL PATHWAY	(M5911)HALLMARK INTERFERON ALPHA RESPONSE; (M5902)HALLMARK APOPTOSIS; (M5913)HALLMARK INTERFERON GAMMA RESPONSE	0.0	1.0	0.0	1.0	1.0	0.0	0.0	1.0	0.0	1.0	1.0	0.0	0.0	0.0	0.0	0.0	1.0	1.0	1.0	0.0
CAV1	3	2	5	10	857	symbol	H. sapiens	857	H. sapiens	CAV1	caveolin 1	CAV1, also known as caveolin 1, is a gene that encodes a scaffolding protein found in the caveolae plasma membranes of most cell types. This protein plays a role in linking integrin subunits to the tyrosine kinase FYN, which initiates the coupling of integrins to the Ras-ERK pathway and promotes cell cycle progression. CAV1 is a candidate tumor suppressor gene and a negative regulator of the Ras-…	CAV1 has been implicated in various diseases, including cancer, cardiovascular disease, and metabolic disorders. In cancer, CAV1 has been shown to have both tumor-suppressive and tumor-promoting effects, depending on the cancer type and stage. Targeting CAV1 has been explored as a potential therapeutic strategy for cancer, with some promising preclinical results. In cardiovascular disease, CAV1 h…	GO:0038016 insulin receptor internalization;GO:1903361 protein localization to basolateral plasma membrane;GO:0033484 intracellular nitric oxide homeostasis		Predicted intracellular proteins; Human disease related genes:Congenital disorders of metabolism:Other congenital disorders of metabolism; Human disease related genes:Cardiovascular diseases:Hypertensive diseases; Potential drug targets; Cancer-related genes:Candidate cancer biomarkers; Transporters:Accessory Factors Involved in Transport; Disease related genes	Golgi apparatus (Supported); Additional: Connecting piece;Perinuclear theca;Principal piece		(M90)PID WNT CANONICAL PATHWAY; (M206)PID PDGFRA PATHWAY; (M185)PID ALK1 PATHWAY	(M5942)HALLMARK UV RESPONSE DN; (M5902)HALLMARK APOPTOSIS; (M5891)HALLMARK HYPOXIA	0.0	0.0	0.0	0.0	1.0	0.0	1.0	1.0	1.0	1.0	1.0	1.0	1.0	1.0	0.0	1.0	0.0	1.0	1.0	1.0
CCL5	3	2	5	10	6352	symbol	H. sapiens	6352	H. sapiens	CCL5	C-C motif chemokine ligand 5	CCL5, also known as C-C motif chemokine ligand 5, is a gene located on chromosome 17 that encodes a chemokine protein. Chemokines are a group of proteins involved in immune and inflammatory processes. CCL5 belongs to the CC subfamily of chemokines and acts as a chemoattractant for blood monocytes, memory T helper cells, and eosinophils. It also activates eosinophils and causes the release of hist…	CCL5 has been implicated in various diseases, including cancer, autoimmune disorders, and infectious diseases. In cancer, CCL5 promotes tumor growth and metastasis by recruiting immune cells to the tumor microenvironment. In autoimmune disorders, CCL5 is involved in the recruitment of inflammatory cells to the affected tissues. In infectious diseases, CCL5 plays a role in the immune response to v…	GO:0035689 chemokine (C-C motif) ligand 5 signaling pathway;GO:0031583 phospholipase D-activating G protein-coupled receptor signaling pathway;GO:2000503 positive regulation of natural killer cell chemotaxis		Human disease related genes:Immune system diseases:Allergies and autoimmune diseases; Human disease related genes:Skin diseases:Skin and soft tissue diseases; Cancer-related genes:Candidate cancer biomarkers; Predicted secreted proteins		Heparin Disaccharide I-S; Heparin Disaccharide Iii-S	(M165)PID SYNDECAN 4 PATHWAY; (M198)PID SYNDECAN 1 PATHWAY; (M254)PID MYC REPRESS PATHWAY	(M5890)HALLMARK TNFA SIGNALING VIA NFKB; (M5913)HALLMARK INTERFERON GAMMA RESPONSE; (M5921)HALLMARK COMPLEMENT	0.0	1.0	1.0	1.0	1.0	0.0	0.0	1.0	0.0	0.0	1.0	0.0	0.0	0.0	0.0	0.0	1.0	0.0	0.0	0.0
CDK4	3	2	5	10	1019	symbol	H. sapiens	1019	H. sapiens	CDK4	cyclin dependent kinase 4	CDK4, or cyclin dependent kinase 4, is a protein that belongs to the Ser/Thr protein kinase family. It is similar to the gene products of S. cerevisiae cdc28 and S. pombe cdc2. CDK4 is a catalytic subunit of the protein kinase complex that is important for cell cycle G1 phase progression. Its activity is restricted to the G1-S phase, which is controlled by the regulatory subunits D-type cyclins a…	CDK4 has been implicated in various types of cancers, including melanoma, breast cancer, and glioblastoma. Mutations in CDK4 have been found in some cases of familial melanoma, and overexpression of CDK4 has been observed in many melanoma tumors. Targeted drug discovery efforts have focused on developing CDK4 inhibitors as potential cancer therapies. Palbociclib, a CDK4/6 inhibitor, was approved …	GO:1904636 response to ionomycin;GO:1904637 cellular response to ionomycin;GO:0071362 cellular response to ether	yes	Human disease related genes:Cancers:Cancers of eye, brain, and central nervous system; Predicted intracellular proteins; Human disease related genes:Cancers:Skin cancers; ENZYME proteins:Transferases; Human disease related genes:Cancers:Cancers of the breast and female genital organs; Cancer-related genes:Mutated cancer genes; Enzymes; Cancer-related genes:Candidate cancer biomarkers; Kinases:CMG…	Cytosol;Nucleoplasm (Supported); Additional: Nuclear membrane;Nucleoli	Purvalanol; Alvocidib; Palbociclib; Ribociclib; Abemaciclib; Fostamatinib	(M3686)SA REG CASCADE OF CYCLIN EXPR; (M1529)SA G1 AND S PHASES; (M176)PID FOXM1 PATHWAY	(M5928)HALLMARK MYC TARGETS V2; (M5923)HALLMARK PI3K AKT MTOR SIGNALING; (M5901)HALLMARK G2M CHECKPOINT	1.0	1.0	1.0	0.0	0.0	1.0	0.0	0.0	0.0	0.0	0.0	0.0	0.0	0.0	1.0	0.0	0.0	1.0	1.0	0.0
CDKN1A	3	2	5	10	1026	symbol	H. sapiens	1026	H. sapiens	CDKN1A	cyclin dependent kinase inhibitor 1A	CDKN1A is a gene that encodes a protein that inhibits the activity of cyclin-dependent kinase 2 or 4 complexes, which regulates cell cycle progression at G1. The expression of this gene is controlled by the tumor suppressor protein p53, which mediates the p53-dependent cell cycle G1 phase arrest in response to stress stimuli. CDKN1A also plays a regulatory role in S phase DNA replication and DNA …	CDKN1A has been implicated in various diseases, including cancer, cardiovascular disease, and neurodegenerative disorders. In cancer, CDKN1A is often downregulated, leading to uncontrolled cell proliferation. Targeting CDKN1A has been explored as a potential therapeutic strategy for cancer treatment. Several small molecule inhibitors of CDKN1A have been developed, including SCH727965 and LY283521…	GO:1905179 negative regulation of cardiac muscle tissue regeneration;GO:0071460 cellular response to cell-matrix adhesion;GO:1905178 regulation of cardiac muscle tissue regeneration		Cancer-related genes:Mutational cancer driver genes; Predicted intracellular proteins; Human disease related genes:Cancers:Cancers of the breast and female genital organs; Cancer-related genes:Mutated cancer genes; Cancer-related genes:Candidate cancer biomarkers	Nuclear bodies;Nucleoplasm (Supported)	Arsenic trioxide	(M10154)SA G2 AND M PHASES; (M1529)SA G1 AND S PHASES; (M18895)SA TRKA RECEPTOR	(M5923)HALLMARK PI3K AKT MTOR SIGNALING; (M5902)HALLMARK APOPTOSIS; (M5890)HALLMARK TNFA SIGNALING VIA NFKB	1.0	1.0	1.0	1.0	1.0	0.0	0.0	0.0	0.0	1.0	0.0	0.0	0.0	1.0	0.0	0.0	0.0	1.0	0.0	1.0
CDKN2A	3	2	5	10	1029	symbol	H. sapiens	1029	H. sapiens	CDKN2A	cyclin dependent kinase inhibitor 2A	CDKN2A is a gene that produces multiple transcript variants, with at least three encoding distinct proteins. Two of these proteins are structurally related isoforms that function as inhibitors of CDK4 kinase, while the third includes an alternate open reading frame (ARF) that specifies a protein unrelated to the other variants. The ARF product stabilizes the tumor suppressor protein p53 by intera…	Mutations in CDKN2A have been associated with an increased risk of developing several types of cancer, including melanoma, pancreatic cancer, and familial atypical multiple mole melanoma syndrome (FAMMM). As a result, CDKN2A is considered a tumor suppressor gene and is a target for cancer drug discovery efforts. Several drugs have been developed that target CDK4/6, the kinases inhibited by the CD…	GO:2000111 positive regulation of macrophage apoptotic process;GO:0033088 negative regulation of immature T cell proliferation in thymus;GO:0033087 negative regulation of immature T cell proliferation		Cancer-related genes:Mutational cancer driver genes; Human disease related genes:Cancers:Head and neck cancers; Human disease related genes:Cancers:Cancers of the digestive system; Human disease related genes:Cancers:Cancers of the lung and pleura; Human disease related genes:Cancers:Cancers of eye, brain, and central nervous system; Human disease related genes:Cancers:Skin cancers; Human disease…	Nucleoplasm (Supported); Additional: Cytosol;Primary cilium;Primary cilium tip;Primary cilium transition zone		(M3686)SA REG CASCADE OF CYCLIN EXPR; (M1529)SA G1 AND S PHASES; (M180)PID HIF1A PATHWAY	(M5925)HALLMARK E2F TARGETS; (M5939)HALLMARK P53 PATHWAY; (M5950)HALLMARK ALLOGRAFT REJECTION	1.0	1.0	1.0	0.0	1.0	0.0	0.0	0.0	0.0	1.0	0.0	0.0	0.0	0.0	0.0	0.0	0.0	0.0	0.0	0.0
CFLAR	3	2	5	10	8837	symbol	H. sapiens	8837	H. sapiens	CFLAR	CASP8 and FADD like apoptosis regulator	CFLAR, also known as CASP8 and FADD like apoptosis regulator, is a gene that encodes a protein involved in regulating apoptosis, or programmed cell death. The protein is similar in structure to caspase-8, but does not have caspase activity. Instead, it appears to be cleaved into two peptides by caspase-8. There are several different isoforms of the protein encoded by different transcript variants…	CFLAR has been implicated in several diseases, including cancer, autoimmune disorders, and viral infections. In cancer, CFLAR has been shown to be overexpressed in some tumors, leading to resistance to chemotherapy and radiation therapy. Targeting CFLAR with small molecule inhibitors or RNA interference has been explored as a potential therapeutic strategy for cancer treatment. However, there are…	GO:0014732 skeletal muscle atrophy;GO:1903944 negative regulation of hepatocyte apoptotic process;GO:1903943 regulation of hepatocyte apoptotic process		Peptidases:Cysteine-type peptidases; Enzymes; Cancer-related genes:Candidate cancer biomarkers; Predicted intracellular proteins	Cytosol;Nucleoplasm;Plasma membrane (Supported); Additional: Nuclear bodies		(M5060)SA FAS SIGNALING; (M79)PID TRAIL PATHWAY; (M197)PID HIV NEF PATHWAY	(M5902)HALLMARK APOPTOSIS; (M5890)HALLMARK TNFA SIGNALING VIA NFKB	0.0	1.0	0.0	0.0	1.0	0.0	1.0	0.0	1.0	1.0	1.0	1.0	0.0	0.0	0.0	0.0	0.0	0.0	1.0	0.0
CREB1	3	2	5	10	1385	symbol	H. sapiens	1385	H. sapiens	CREB1	cAMP responsive element binding protein 1	CREB1 is a gene that encodes a transcription factor belonging to the leucine zipper family of DNA binding proteins. It binds as a homodimer to the cAMP-responsive element, an octameric palindrome, and induces transcription of genes in response to hormonal stimulation of the cAMP pathway. The protein is phosphorylated by several protein kinases, and alternate splicing of this gene results in sever…	CREB1 has been implicated in a variety of diseases, including cancer, addiction, and neurodegenerative disorders. In cancer, CREB1 has been shown to promote tumor growth and survival by regulating the expression of genes involved in cell proliferation, angiogenesis, and apoptosis. Targeting CREB1 has therefore been explored as a potential therapeutic strategy for cancer treatment. In addiction, C…	GO:0034670 chemotaxis to arachidonate;GO:0055025 positive regulation of cardiac muscle tissue development;GO:0032916 positive regulation of transforming growth factor beta3 production		Cancer-related genes:Mutational cancer driver genes; Disease related genes; Predicted intracellular proteins; Transcription factors:Basic domains	Nucleoplasm (Enhanced); Additional: Basal body;Centrosome;Cytosol	Adenosine phosphate; Naloxone	(M56)PID LPA4 PATHWAY; (M199)PID P38 MK2 PATHWAY; (M274)PID LYMPH ANGIOGENESIS PATHWAY		1.0	1.0	1.0	1.0	1.0	0.0	1.0	1.0	1.0	0.0	0.0	0.0	1.0	0.0	1.0	0.0	0.0	1.0	1.0	1.0
CTNNB1	3	2	5	10	1499	symbol	H. sapiens	1499	H. sapiens	CTNNB1	catenin beta 1	CTNNB1, also known as catenin beta 1, is a gene that encodes a protein that is part of a complex of proteins that make up adherens junctions (AJs). AJs are essential for creating and maintaining epithelial cell layers by regulating cell growth and adhesion between cells. The protein also anchors the actin cytoskeleton and may be responsible for transmitting the contact inhibition signal that caus…	Mutations in CTNNB1 have been linked to several types of cancer, including colorectal cancer, pilomatrixoma, medulloblastoma, and ovarian cancer. Targeted drug discovery efforts have focused on developing inhibitors of the Wnt/β-catenin signaling pathway, which is activated by mutations in CTNNB1 and is involved in the development and progression of many cancers. One example of a successful drug …	GO:0007403 glial cell fate determination;GO:0003340 negative regulation of mesenchymal to epithelial transition involved in metanephros morphogenesis;GO:0045976 negative regulation of mitotic cell cycle, embryonic		Cancer-related genes:Mutational cancer driver genes; Human disease related genes:Cancers:Cancers of the digestive system; Human disease related genes:Cancers:Cancers of eye, brain, and central nervous system; Human disease related genes:Other diseases:Mental and behavioural disorders; Predicted intracellular proteins; Human disease related genes:Cancers:Cancers of the breast and female genital or…	Plasma membrane (Enhanced); Additional: Basal body;Cell Junctions;Primary cilium	Urea	(M31)PID BETA CATENIN DEG PATHWAY; (M90)PID WNT CANONICAL PATHWAY; (M184)PID ECADHERIN KERATINOCYTE PATHWAY	(M5895)HALLMARK WNT BETA CATENIN SIGNALING; (M5896)HALLMARK TGF BETA SIGNALING; (M5892)HALLMARK CHOLESTEROL HOMEOSTASIS	0.0	1.0	1.0	0.0	1.0	0.0	1.0	1.0	0.0	0.0	1.0	1.0	1.0	0.0	1.0	0.0	0.0	1.0	0.0	0.0
CYBB	3	2	5	10	1536	symbol	H. sapiens	1536	H. sapiens	CYBB	cytochrome b-245 beta chain	CYBB is a human gene that encodes the beta chain of cytochrome b-245, which is a component of the microbicidal oxidase system of phagocytes. Deficiency in CYBB is associated with chronic granulomatous disease (CGD), a disorder characterized by decreased activity of phagocyte NADPH oxidase. This results in neutrophils being able to phagocytize bacteria but unable to kill them in the phagocytic vac…	Chronic granulomatous disease (CGD) is a rare genetic disorder caused by mutations in genes encoding components of the NADPH oxidase complex, including CYBB. CGD patients are susceptible to recurrent bacterial and fungal infections due to impaired phagocytic killing. There are currently no curative treatments for CGD, and management involves prophylactic antibiotics and antifungals, as well as im…	GO:1904844 response to L-glutamine;GO:1904845 cellular response to L-glutamine;GO:0097411 hypoxia-inducible factor-1alpha signaling pathway		Human disease related genes:Immune system diseases:Primary immunodeficiency; Disease related genes; Potential drug targets; Transporters:Transport Electron Carriers		Dextromethorphan	(M278)PID RAC1 PATHWAY	(M5932)HALLMARK INFLAMMATORY RESPONSE	1.0	1.0	0.0	0.0	0.0	0.0	1.0	1.0	1.0	0.0	0.0	0.0	1.0	1.0	1.0	0.0	1.0	1.0	0.0	0.0
CYP1A1	3	2	5	10	1543	symbol	H. sapiens	1543	H. sapiens	CYP1A1	cytochrome P450 family 1 subfamily A member 1	CYP1A1 is a gene that belongs to the cytochrome P450 superfamily of enzymes. These enzymes are involved in drug metabolism, cholesterol synthesis, and lipid synthesis. CYP1A1 is found in the endoplasmic reticulum and is induced by some polycyclic aromatic hydrocarbons (PAHs), which are found in cigarette smoke. The enzyme's endogenous substrate is unknown, but it can metabolize some PAHs to carci…	CYP1A1 has been implicated in several diseases, including cancer, cardiovascular disease, and respiratory diseases. In particular, the gene has been linked to an increased risk of lung cancer, especially in individuals who smoke or are exposed to secondhand smoke. Targeted drug discovery efforts have focused on developing inhibitors of CYP1A1 to prevent the formation of carcinogenic intermediates…	GO:0009692 ethylene metabolic process;GO:0017143 insecticide metabolic process;GO:0019341 dibenzo-p-dioxin catabolic process		Predicted intracellular proteins; Enzymes; ENZYME proteins:Oxidoreductases; ENZYME proteins:Lyases		2-Methoxyestradiol; Indirubin; Nabiximols		(M5935)HALLMARK FATTY ACID METABOLISM; (M5941)HALLMARK UV RESPONSE UP; (M5934)HALLMARK XENOBIOTIC METABOLISM	0.0	1.0	0.0	0.0	0.0	1.0	0.0	0.0	1.0	0.0	0.0	0.0	0.0	1.0	1.0	0.0	0.0	0.0	1.0	0.0
CYP2E1	3	2	5	10	1571	symbol	H. sapiens	1571	H. sapiens	CYP2E1	cytochrome P450 family 2 subfamily E member 1	CYP2E1 is a gene that belongs to the cytochrome P450 family of enzymes. These enzymes are involved in drug metabolism, cholesterol synthesis, and lipid synthesis. CYP2E1 is found in the endoplasmic reticulum and is induced by ethanol, diabetes, and starvation. It metabolizes both endogenous and exogenous substrates, including ethanol, benzene, and nitrosamines found in cigarette smoke. Due to its…	CYP2E1 has been implicated in several diseases, including alcoholic liver disease, non-alcoholic fatty liver disease, and diabetes. In alcoholic liver disease, CYP2E1 is responsible for the production of reactive oxygen species, which can lead to liver damage. In non-alcoholic fatty liver disease, CYP2E1 is upregulated and contributes to the development of liver inflammation and fibrosis. In diab…	GO:0018885 carbon tetrachloride metabolic process;GO:0042197 halogenated hydrocarbon metabolic process;GO:0018910 benzene metabolic process		Enzymes; Cancer-related genes:Candidate cancer biomarkers; ENZYME proteins:Oxidoreductases; Predicted intracellular proteins	Endoplasmic reticulum;Mitochondria (Approved)	Diacerein		(M5934)HALLMARK XENOBIOTIC METABOLISM	0.0	0.0	0.0	0.0	0.0	0.0	0.0	0.0	0.0	0.0	0.0	0.0	0.0	0.0	1.0	0.0	0.0	0.0	1.0	0.0
DNM1L	3	2	5	10	10059	symbol	H. sapiens	10059	H. sapiens	DNM1L	dynamin 1 like	DNM1L is a gene that belongs to the dynamin superfamily of GTPases. It plays a crucial role in mitochondrial and peroxisomal division, as well as in programmed necrosis and apoptosis. Mutations in this gene have been linked to various neurological disorders, including Alzheimer's disease. DNM1L is also associated with a rare autosomal dominant disorder called encephalopathy, lethal, due to defect…	DNM1L has been implicated in various neurological disorders, including Alzheimer's disease, Parkinson's disease, and Charcot-Marie-Tooth disease. Targeting DNM1L has been proposed as a potential therapeutic strategy for these disorders. Several small molecule inhibitors of DNM1L have been developed, including P110, which has been shown to reduce mitochondrial fragmentation and improve mitochondri…	GO:0090149 mitochondrial membrane fission;GO:1900063 regulation of peroxisome organization;GO:0140495 migracytosis		Human disease related genes:Congenital disorders of metabolism:Mitochondrial diseases; Predicted intracellular proteins; Potential drug targets; Enzymes; Transporters:Transporter channels and pores; ENZYME proteins:Hydrolases; Disease related genes; Human disease related genes:Nervous system diseases:Eye disease	Cytosol (Supported); Additional: Vesicles			(M5910)HALLMARK PROTEIN SECRETION; (M5902)HALLMARK APOPTOSIS	0.0	0.0	0.0	0.0	0.0	0.0	0.0	0.0	0.0	0.0	1.0	0.0	0.0	0.0	0.0	0.0	1.0	0.0	0.0	0.0
EGF	3	2	5	10	1950	symbol	H. sapiens	1950	H. sapiens	EGF	epidermal growth factor	The EGF gene encodes a protein that belongs to the epidermal growth factor superfamily. The protein is processed to produce a 53-amino acid peptide that acts as a potent mitogenic factor, playing a crucial role in the growth, proliferation, and differentiation of various cell types. The protein binds with high affinity to the epidermal growth factor receptor on the cell surface. Mutations in this…	Mutations in the EGF gene have been linked to hypomagnesemia type 4, a rare genetic disorder characterized by low levels of magnesium in the blood. Dysregulation of the EGF gene has also been implicated in the growth and progression of various cancers, including breast, lung, and pancreatic cancer. As a result, there has been significant interest in developing drugs that target the EGF receptor a…	GO:1900127 positive regulation of hyaluronan biosynthetic process;GO:0021940 positive regulation of cerebellar granule cell precursor proliferation;GO:0021936 regulation of cerebellar granule cell precursor proliferation		Human disease related genes:Cancers:Cancers of the digestive system; Human disease related genes:Congenital disorders of metabolism:Other congenital disorders of metabolism; RAS pathway related proteins; Cancer-related genes:Candidate cancer biomarkers; Disease related genes; FDA approved drug targets:Small molecule drugs		Sucralfate; Alpha-Aminobutyric Acid; Cholecystokinin; Tesevatinib	(M201)PID ERBB NETWORK PATHWAY; (M86)PID ARF6 PATHWAY; (M127)PID ERBB1 RECEPTOR PROXIMAL PATHWAY	(M5901)HALLMARK G2M CHECKPOINT; (M5956)HALLMARK KRAS SIGNALING DN	1.0	1.0	1.0	0.0	0.0	0.0	0.0	0.0	0.0	0.0	1.0	0.0	0.0	0.0	0.0	0.0	0.0	1.0	0.0	0.0
EGR1	3	2	5	10	1958	symbol	H. sapiens	1958	H. sapiens	EGR1	early growth response 1	EGR1, or early growth response 1, is a gene that encodes a nuclear protein belonging to the EGR family of C2H2-type zinc-finger proteins. It acts as a transcriptional regulator, activating target genes that are necessary for differentiation and mitogenesis. Research suggests that EGR1 may function as a cancer suppressor gene.	EGR1 has been implicated in various diseases, including cancer, cardiovascular disease, and neurological disorders. In cancer, EGR1 has been shown to act as a tumor suppressor gene, and its downregulation or loss of function has been associated with tumor progression and poor prognosis. Targeted drug discovery efforts have focused on developing small molecule inhibitors that can activate EGR1 exp…	GO:0072303 positive regulation of glomerular metanephric mesangial cell proliferation;GO:0071505 response to mycophenolic acid;GO:0071506 cellular response to mycophenolic acid		Cancer-related genes:Candidate cancer biomarkers; Predicted intracellular proteins; Transcription factors:Zinc-coordinating DNA-binding domains	Nucleoplasm (Enhanced)		(M11)PID PRL SIGNALING EVENTS PATHWAY; (M270)PID MAPK TRK PATHWAY; (M271)PID PI3K PLC TRK PATHWAY	(M5890)HALLMARK TNFA SIGNALING VIA NFKB	0.0	1.0	1.0	1.0	0.0	1.0	1.0	1.0	1.0	0.0	0.0	0.0	1.0	0.0	0.0	0.0	0.0	1.0	0.0	0.0
EIF2AK3	3	2	5	10	9451	symbol	H. sapiens	9451	H. sapiens	EIF2AK3	eukaryotic translation initiation factor 2 alpha kinase 3	EIF2AK3 is a gene that encodes a protein responsible for phosphorylating the alpha subunit of eukaryotic translation-initiation factor 2, leading to its inactivation and a reduction in translational initiation and global protein synthesis. This protein is located in the endoplasmic reticulum and is induced by ER stress caused by malfolded proteins. It is thought to modulate mitochondrial function…	Mutations in the EIF2AK3 gene have been linked to Wolcott-Rallison syndrome, a rare autosomal recessive disorder characterized by early-onset diabetes mellitus, skeletal dysplasia, and liver dysfunction. There are currently no targeted drug discovery efforts specifically for EIF2AK3, but there are drugs on the market that indirectly affect its function. For example, metformin, a commonly used dru…	GO:1990737 response to manganese-induced endoplasmic reticulum stress;GO:0036491 regulation of translation initiation in response to endoplasmic reticulum stress;GO:0032057 negative regulation of translational initiation in response to stress	yes	Predicted intracellular proteins; Human disease related genes:Endocrine and metabolic diseases:Diabetes; ENZYME proteins:Transferases; Kinases; Potential drug targets; Enzymes; Disease related genes	Cytosol;Nucleoplasm (Approved); Additional: Mitochondria			(M5922)HALLMARK UNFOLDED PROTEIN RESPONSE	1.0	1.0	0.0	1.0	0.0	0.0	0.0	1.0	0.0	1.0	0.0	1.0	1.0	1.0	0.0	1.0	0.0	1.0	1.0	0.0
EIF2S1	3	2	5	10	1965	symbol	H. sapiens	1965	H. sapiens	EIF2S1	eukaryotic translation initiation factor 2 subunit alpha	EIF2S1 is a subunit of the eukaryotic translation initiation factor 2 (EIF2) that plays a crucial role in the initiation of protein synthesis. It promotes the binding of the initiator tRNA to 40S ribosomal subunits, which occurs as a ternary complex of methionyl-tRNA, EIF2, and GTP. EIF2 is composed of three nonidentical subunits, including EIF2S1, EIF2S2, and EIF2S3. The rate of formation of the…	Mutations in EIF2S1 have been associated with various diseases, including intellectual disability, seizures, and microcephaly. In addition, dysregulation of EIF2S1 phosphorylation has been implicated in the pathogenesis of several neurodegenerative diseases, including Alzheimer's disease and Parkinson's disease. Targeted drug discovery efforts have focused on developing small molecule inhibitors …	GO:1990737 response to manganese-induced endoplasmic reticulum stress;GO:0032057 negative regulation of translational initiation in response to stress;GO:1904373 response to kainic acid		Predicted intracellular proteins	Cytosol (Enhanced)		(M66)PID MYC ACTIV PATHWAY	(M5922)HALLMARK UNFOLDED PROTEIN RESPONSE; (M5925)HALLMARK E2F TARGETS; (M5926)HALLMARK MYC TARGETS V1	1.0	1.0	0.0	1.0	1.0	0.0	0.0	1.0	0.0	1.0	0.0	0.0	0.0	1.0	0.0	1.0	0.0	0.0	0.0	0.0
EP300	3	2	5	10	2033	symbol	H. sapiens	2033	H. sapiens	EP300	EP300 lysine acetyltransferase	EP300 is a gene that encodes a protein called E1A binding protein p300, which functions as a histone acetyltransferase that regulates transcription via chromatin remodeling. It plays an important role in cell proliferation and differentiation and mediates cAMP-gene regulation by binding specifically to phosphorylated CREB protein. EP300 has also been identified as a co-activator of HIF1A, which s…	EP300 mutations have been linked to Rubinstein-Taybi syndrome (RTS), a rare genetic disorder characterized by intellectual disability, distinctive facial features, and broad thumbs and toes. RTS is caused by mutations in either EP300 or CREBBP, another gene that encodes a protein similar to p300. Targeted drug discovery efforts for EP300 have focused on developing small molecule inhibitors that c…	GO:0036268 swimming;GO:0061921 peptidyl-lysine propionylation;GO:0140066 peptidyl-lysine crotonylation		Cancer-related genes:Mutational cancer driver genes; Predicted intracellular proteins; ENZYME proteins:Transferases; Cancer-related genes:Mutated cancer genes; Potential drug targets; Enzymes; Human disease related genes:Cancers:Cancers of haematopoietic and lymphoid tissues; Disease related genes; Human disease related genes:Congenital malformations:Other congenital malformations	Nucleoplasm (Supported); Additional: Centrosome;Cytosol		(M32)PID HDAC CLASSIII PATHWAY; (M207)PID RETINOIC ACID PATHWAY; (M44)PID HIF2PATHWAY		1.0	1.0	0.0	0.0	0.0	1.0	1.0	1.0	1.0	1.0	0.0	0.0	0.0	1.0	0.0	0.0	1.0	1.0	0.0	0.0
ERN1	3	2	5	10	2081	symbol	H. sapiens	2081	H. sapiens	ERN1	endoplasmic reticulum to nucleus signaling 1	The ERN1 gene encodes a transmembrane protein kinase called inositol-requiring enzyme 1, which contains two functional catalytic domains: a serine/threonine-protein kinase domain and an endoribonuclease domain. This protein acts as a sensor of unfolded proteins in the endoplasmic reticulum (ER) and triggers a response called the unfolded protein response (UPR), which is a stress response that act…	The ERN1 gene has been implicated in various diseases, including cancer, neurodegenerative disorders, and metabolic disorders. In cancer, ERN1 has been shown to promote tumor growth and survival by regulating the UPR and promoting angiogenesis. Therefore, targeting ERN1 has emerged as a potential therapeutic strategy for cancer treatment. Several small molecule inhibitors of ERN1 have been develo…	GO:0070054 mRNA splicing, via endonucleolytic cleavage and ligation;GO:0036498 IRE1-mediated unfolded protein response;GO:1900103 positive regulation of endoplasmic reticulum unfolded protein response	yes	Predicted intracellular proteins; ENZYME proteins:Transferases; Kinases; Enzymes; Transporters:Accessory Factors Involved in Transport		N~2~-1H-benzimidazol-5-yl-N~4~-(3-cyclopropyl-1H-pyrazol-5-yl)pyrimidine-2,4-diamine; Fostamatinib		(M5922)HALLMARK UNFOLDED PROTEIN RESPONSE	1.0	1.0	0.0	0.0	0.0	0.0	0.0	1.0	0.0	1.0	1.0	0.0	1.0	0.0	0.0	1.0	0.0	0.0	0.0	0.0
ESR1	3	2	5	10	2099	symbol	H. sapiens	2099	H. sapiens	ESR1	estrogen receptor 1	ESR1 is a gene that encodes for an estrogen receptor and transcription factor. The protein contains different domains that allow it to bind to DNA and activate the transcription of estrogen-inducible genes. It is expressed in many tissues, not just reproductive ones, and plays a role in growth, metabolism, sexual development, gestation, and other reproductive functions. ESR1 is also involved in b…	ESR1 is a well-known target for drug discovery efforts in breast cancer and osteoporosis. In breast cancer, ESR1 mutations can lead to resistance to endocrine therapies, which are designed to block the estrogen receptor. Several drugs have been developed to target ESR1 mutations, including fulvestrant, which is a selective estrogen receptor degrader (SERD) that binds to the receptor and causes it…	GO:0051000 positive regulation of nitric-oxide synthase activity;GO:0060523 prostate epithelial cord elongation;GO:0060737 prostate gland morphogenetic growth		Nuclear receptors; Cancer-related genes:Mutational cancer driver genes; Human disease related genes:Endocrine and metabolic diseases:Gonadal diseases; Predicted intracellular proteins; Human disease related genes:Cancers:Cancers of the breast and female genital organs; Cancer-related genes:Candidate cancer biomarkers; Disease related genes; Human disease related genes:Cardiovascular diseases:Card…	Vesicles (Approved); Additional: Nucleoplasm	Diethylstilbestrol; Chlorotrianisene; Conjugated estrogens; Desogestrel; Levonorgestrel; Progesterone; Lindane; Raloxifene; Toremifene; Medroxyprogesterone acetate; Testosterone; Mitotane; Estrone; Tamoxifen; Hexachlorophene; Estradiol; Ethynodiol diacetate; Dobutamine; Clomifene; Dienestrol; Fulvestrant; Norgestimate; Ethinylestradiol; Melatonin; Trilostane; Naloxone; Fluoxymesterone; Estramusti…	(M30)PID HDAC CLASSII PATHWAY; (M229)PID P38 ALPHA BETA DOWNSTREAM PATHWAY; (M41)PID ER NONGENOMIC PATHWAY	(M5934)HALLMARK XENOBIOTIC METABOLISM	1.0	1.0	0.0	0.0	0.0	1.0	1.0	0.0	0.0	0.0	0.0	0.0	0.0	0.0	0.0	0.0	1.0	1.0	1.0	0.0
ESR2	3	2	5	10	2100	symbol	H. sapiens	2100	H. sapiens	ESR2	estrogen receptor 2	ESR2 is a gene that encodes a protein belonging to the family of estrogen receptors and nuclear receptor transcription factors. The protein contains a DNA binding domain and a ligand binding domain and is found in the nucleus, cytoplasm, and mitochondria. When it binds to 17beta-estradiol or related ligands, it forms homo- or hetero-dimers that interact with specific DNA sequences to activate tra…	ESR2 has been implicated in several diseases, including breast cancer, endometrial cancer, osteoporosis, and cardiovascular disease. In breast cancer, ESR2 expression is associated with a better prognosis and response to endocrine therapy. However, mutations in ESR2 have been linked to increased risk of breast cancer. In endometrial cancer, ESR2 expression is associated with a better prognosis an…	GO:0030520 estrogen receptor signaling pathway;GO:0071392 cellular response to estradiol stimulus;GO:0030518 nuclear receptor-mediated steroid hormone signaling pathway		Predicted intracellular proteins; Cancer-related genes:Candidate cancer biomarkers; FDA approved drug targets:Small molecule drugs; Disease related genes; Nuclear receptors; Human disease related genes:Reproductive system diseases:Reproductive system diseases; Transcription factors:Zinc-coordinating DNA-binding domains	Nucleoplasm (Supported); Additional: Vesicles	Diethylstilbestrol; Conjugated estrogens; Progesterone; Raloxifene; Estrone; Tamoxifen; Estradiol; Trilostane; Estramustine; Oxybenzone; Genistein; Prasterone; Benzophenone; Phthalic Acid; Pyrazole; Para-Mercury-Benzenesulfonic Acid; Naringenin; ICI-164384; 5-Alpha-Androstane-3-Beta,17beta-Diol; 4-(2-{[4-{[3-(4-Chlorophenyl)Propyl]Sulfanyl}-6-(1-Piperazinyl)-1,3,5-Triazin-2-Yl]Amino}Ethyl)Phenol;…	(M119)PID ERB GENOMIC PATHWAY; (M41)PID ER NONGENOMIC PATHWAY; (M200)PID ERA GENOMIC PATHWAY	(M5949)HALLMARK PEROXISOME	0.0	1.0	0.0	0.0	0.0	0.0	1.0	0.0	0.0	0.0	0.0	0.0	0.0	0.0	0.0	0.0	0.0	1.0	1.0	0.0
FADD	3	2	5	10	8772	symbol	H. sapiens	8772	H. sapiens	FADD	Fas associated via death domain	FADD (Fas associated via death domain) is a human gene that encodes an adaptor molecule involved in mediating cell apoptotic signals. The protein interacts with various cell surface receptors, including TNFRSF6/Fas-receptor, tumor necrosis factor receptor, TNFRSF25, and TNFSF10/TRAIL-receptor, and participates in the death signaling initiated by these receptors. FADD's C-terminal death domain can…	FADD has been implicated in various diseases, including cancer, autoimmune disorders, and viral infections. In cancer, FADD is often overexpressed, leading to increased resistance to apoptosis and promoting tumor growth. Targeting FADD has been explored as a potential therapeutic strategy for cancer treatment. Several small molecule inhibitors of FADD have been developed, including Fas-associated…	GO:2000454 positive regulation of CD8-positive, alpha-beta cytotoxic T cell extravasation;GO:0071550 death-inducing signaling complex assembly;GO:2000451 positive regulation of CD8-positive, alpha-beta T cell extravasation		Disease related genes; Cancer-related genes:Candidate cancer biomarkers; Predicted intracellular proteins	Cytosol;Nucleoplasm (Supported)		(M79)PID TRAIL PATHWAY; (M197)PID HIV NEF PATHWAY; (M94)PID FAS PATHWAY		0.0	1.0	0.0	0.0	1.0	0.0	0.0	1.0	0.0	1.0	1.0	1.0	1.0	0.0	0.0	0.0	1.0	1.0	0.0	0.0
FAS	3	2	5	10	355	symbol	H. sapiens	355	H. sapiens	FAS	Fas cell surface death receptor	The FAS gene encodes for the Fas cell surface death receptor, which is a member of the TNF-receptor superfamily. This receptor plays a crucial role in regulating programmed cell death and has been linked to various diseases of the immune system and malignancies. When the receptor interacts with its ligand, it forms a death-inducing signaling complex that triggers a downstream caspase cascade, lea…	The FAS gene has been implicated in various diseases, including autoimmune disorders, cancer, and viral infections. In autoimmune disorders, dysregulation of Fas-mediated apoptosis can lead to the accumulation of autoreactive lymphocytes, contributing to the pathogenesis of diseases such as systemic lupus erythematosus and rheumatoid arthritis. In cancer, Fas expression is often downregulated, al…	GO:0036337 Fas signaling pathway;GO:0006924 activation-induced cell death of T cells;GO:0071455 cellular response to hyperoxia		Human disease related genes:Cancers:Cancers of the digestive system; Predicted intracellular proteins; Human disease related genes:Cancers:Skin cancers; CD markers; Candidate cardiovascular disease genes; Human disease related genes:Immune system diseases:Primary immunodeficiency; Human disease related genes:Cancers:Cancers of haematopoietic and lymphoid tissues; Cancer-related genes:Candidate ca…	Plasma membrane (Supported); Additional: Cytosol;Nuclear bodies		(M5060)SA FAS SIGNALING; (M7997)SA CASPASE CASCADE; (M197)PID HIV NEF PATHWAY	(M5897)HALLMARK IL6 JAK STAT3 SIGNALING; (M5902)HALLMARK APOPTOSIS; (M5913)HALLMARK INTERFERON GAMMA RESPONSE	0.0	1.0	0.0	0.0	1.0	0.0	0.0	1.0	1.0	1.0	1.0	1.0	1.0	1.0	0.0	1.0	0.0	1.0	0.0	0.0
FIS1	3	2	5	10	51024	symbol	H. sapiens	51024	H. sapiens	FIS1	fission, mitochondrial 1	FIS1, or fission, mitochondrial 1, is a human gene that plays a role in regulating the morphology of mitochondria. It is a component of a mitochondrial complex that promotes mitochondrial fission, which is the process of breaking down mitochondria into smaller units. The balance between fission and fusion is important for maintaining healthy mitochondria, and disruptions in this balance have been…	There is limited information available on the disease implications of FIS1, but disruptions in mitochondrial fission and fusion have been linked to various diseases, including neurodegenerative disorders, cancer, and metabolic disorders. Targeted drug discovery efforts for FIS1 are still in the early stages, but there is potential for developing drugs that modulate mitochondrial fission and fusio…	GO:1905395 response to flavonoid;GO:1990910 response to hypobaric hypoxia;GO:1902617 response to fluoride		Predicted intracellular proteins	Mitochondria (Supported)			(M5949)HALLMARK PEROXISOME	0.0	0.0	0.0	0.0	1.0	0.0	0.0	0.0	1.0	0.0	0.0	1.0	0.0	1.0	0.0	0.0	0.0	0.0	1.0	0.0
FOS	3	2	5	10	2353	symbol	H. sapiens	2353	H. sapiens	FOS	Fos proto-oncogene, AP-1 transcription factor subunit	The FOS gene family includes four members, FOS, FOSB, FOSL1, and FOSL2, which encode leucine zipper proteins that can combine with proteins of the JUN family to form the transcription factor complex AP-1. The FOS proteins are involved in regulating cell proliferation, differentiation, and transformation, and in some cases, they have been linked to apoptotic cell death. The FOS gene is a proto-onc…	The FOS gene family has been implicated in various diseases, including cancer, osteoporosis, and inflammatory disorders. In cancer, the overexpression of FOS has been observed in several types of tumors, including breast, lung, and colon cancer, and has been associated with tumor progression and poor prognosis. As a result, there have been efforts to develop drugs that target the FOS protein or i…	GO:0072375 medium-term memory;GO:1990646 cellular response to prolactin;GO:0001661 conditioned taste aversion		Cancer-related genes:Candidate cancer biomarkers; Predicted intracellular proteins; Transcription factors:Basic domains	Nucleoplasm (Supported)	Nadroparin	(M134)PID TCR RAS PATHWAY; (M206)PID PDGFRA PATHWAY; (M268)PID S1P S1P2 PATHWAY	(M5941)HALLMARK UV RESPONSE UP; (M5890)HALLMARK TNFA SIGNALING VIA NFKB; (M5891)HALLMARK HYPOXIA	1.0	1.0	1.0	1.0	0.0	0.0	1.0	0.0	1.0	1.0	0.0	0.0	0.0	1.0	1.0	1.0	1.0	1.0	1.0	0.0
GLO1	3	2	5	10	2739	symbol	H. sapiens	2739	H. sapiens	GLO1	glyoxalase I	GLO1 is a human gene that encodes an enzyme responsible for the formation of S-lactoyl-glutathione from methylglyoxal condensation and reduced glutathione. This gene is linked to HLA and is located on chromosome 6p21.3-p21.1, between HLA and the centromere.	Research has shown that GLO1 gene expression is associated with various diseases, including diabetes, cancer, and neurodegenerative disorders. In particular, decreased GLO1 activity has been linked to increased levels of methylglyoxal, a toxic metabolite that can cause cellular damage and contribute to the development of these diseases. As a result, there has been interest in developing drugs tha…	GO:0009438 methylglyoxal metabolic process;GO:0030316 osteoclast differentiation;GO:0006749 glutathione metabolic process		Enzymes; Cancer-related genes:Candidate cancer biomarkers; Predicted intracellular proteins; ENZYME proteins:Lyases	Cytosol;Nucleoplasm;Plasma membrane (Supported)	Glutathione; Indomethacin; S-P-Nitrobenzyloxycarbonylglutathione; S-(N-hydroxy-N-iodophenylcarbamoyl)glutathione; Mercaptoethanol; S-benzylglutathione; S-Hexylglutathione; methyl 4-(2,3-dihydroxy-5-methylphenoxy)-2-hydroxy-6-methylbenzoate		(M5926)HALLMARK MYC TARGETS V1	0.0	0.0	0.0	0.0	0.0	0.0	0.0	0.0	0.0	0.0	0.0	0.0	0.0	0.0	0.0	0.0	0.0	0.0	0.0	0.0
GSK3B	3	2	5	10	2932	symbol	H. sapiens	2932	H. sapiens	GSK3B	glycogen synthase kinase 3 beta	GSK3B is a gene that encodes a protein called glycogen synthase kinase 3 beta, which is a type of enzyme that regulates glucose homeostasis and is involved in various cellular processes such as energy metabolism, inflammation, ER-stress, mitochondrial dysfunction, and apoptosis. Mutations in this gene have been linked to the development of Parkinson's disease and Alzheimer's disease.	GSK3B has been implicated in several diseases, including cancer, diabetes, bipolar disorder, and neurodegenerative diseases such as Parkinson's and Alzheimer's. In Parkinson's disease, GSK3B is thought to play a role in the accumulation of alpha-synuclein protein, which forms Lewy bodies in the brain. In Alzheimer's disease, GSK3B is involved in the formation of tau protein tangles and beta-amylo…	GO:0150101 regulation of microtubule anchoring at centrosome;GO:0071109 superior temporal gyrus development;GO:2000077 negative regulation of type B pancreatic cell development	yes	ENZYME proteins:Transferases; Enzymes; Predicted intracellular proteins; Kinases:CMGC Ser/Thr protein kinases	Nucleoplasm (Enhanced)	Lithium cation; 3-[3-(2,3-Dihydroxy-Propylamino)-Phenyl]-4-(5-Fluoro-1-Methyl-1h-Indol-3-Yl)-Pyrrole-2,5-Dione; SB-409513; AR-AO-14418; Staurosporine; Indirubin-3'-monoxime; 6-bromoindirubin-3'-oxime; Alsterpaullone; Phosphoaminophosphonic Acid-Adenylate Ester; 2-(1,3-benzodioxol-5-yl)-5-[(3-fluoro-4-methoxybenzyl)sulfanyl]-1,3,4-oxadiazole; 5-[1-(4-methoxyphenyl)-1H-benzimidazol-6-yl]-1,3,4-oxad…	(M31)PID BETA CATENIN DEG PATHWAY; (M90)PID WNT CANONICAL PATHWAY; (M139)PID MYC PATHWAY	(M5923)HALLMARK PI3K AKT MTOR SIGNALING; (M5924)HALLMARK MTORC1 SIGNALING	1.0	1.0	1.0	0.0	1.0	0.0	1.0	1.0	0.0	1.0	0.0	1.0	1.0	0.0	0.0	0.0	0.0	1.0	1.0	0.0
HMGB1	3	2	5	10	3146	symbol	H. sapiens	3146	H. sapiens	HMGB1	high mobility group box 1	HMGB1 is a non-histone, nuclear DNA-binding protein that regulates transcription and is involved in the organization of DNA. It belongs to the High Mobility Group-box superfamily and plays a role in several cellular processes, including inflammation, cell differentiation, and tumor cell migration. Multiple pseudogenes of this gene have been identified, and alternative splicing results in multiple…	HMGB1 has been implicated in several diseases, including cancer, autoimmune disorders, and inflammatory diseases. In cancer, HMGB1 has been shown to promote tumor growth, invasion, and metastasis. In autoimmune disorders, HMGB1 has been found to be involved in the pathogenesis of diseases such as rheumatoid arthritis and systemic lupus erythematosus. In inflammatory diseases, HMGB1 has been shown…	GO:2000426 negative regulation of apoptotic cell clearance;GO:0002270 plasmacytoid dendritic cell activation;GO:0032425 positive regulation of mismatch repair		Predicted secreted proteins; Predicted intracellular proteins	Nucleoplasm (Supported)	Chloroquine; Ethyl pyruvate	(M264)PID TOLL ENDOGENOUS PATHWAY; (M159)PID AMB2 NEUTROPHILS PATHWAY; (M53)PID INTEGRIN3 PATHWAY		0.0	0.0	1.0	1.0	1.0	0.0	0.0	0.0	0.0	0.0	1.0	0.0	1.0	0.0	0.0	0.0	1.0	0.0	1.0	0.0
HSPD1	3	2	5	10	3329	symbol	H. sapiens	3329	H. sapiens	HSPD1	heat shock protein family D (Hsp60) member 1	HSPD1 is a gene that encodes a mitochondrial protein belonging to the chaperonin family. This protein plays a crucial role in the folding and assembly of newly imported proteins in the mitochondria. Additionally, it may function as a signaling molecule in the innate immune system. The gene is located adjacent to a related family member, and the region between the two genes functions as a bidirect…	Mutations in the HSPD1 gene have been linked to several diseases, including autosomal recessive spastic paraplegia 13 (SPG13), which is a rare neurological disorder characterized by progressive muscle stiffness and weakness in the lower limbs. There are currently no targeted drug discovery efforts specifically for HSPD1, but drugs that target mitochondrial function may have potential therapeutic …	GO:0048291 isotype switching to IgG isotypes;GO:0034514 mitochondrial unfolded protein response;GO:0045041 protein import into mitochondrial intermembrane space		Human disease related genes:Nervous system diseases:Other nervous and sensory system diseases; ENZYME proteins:Isomerase; Predicted intracellular proteins; Human disease related genes:Congenital disorders of metabolism:Congenital disorders of lipid/glycolipid metabolism; Potential drug targets; Enzymes; Cancer-related genes:Candidate cancer biomarkers; Disease related genes	Mitochondria (Enhanced)	Copper	(M264)PID TOLL ENDOGENOUS PATHWAY; (M66)PID MYC ACTIV PATHWAY	(M5928)HALLMARK MYC TARGETS V2; (M5924)HALLMARK MTORC1 SIGNALING; (M5926)HALLMARK MYC TARGETS V1	1.0	1.0	0.0	0.0	1.0	0.0	0.0	0.0	0.0	0.0	0.0	0.0	0.0	0.0	0.0	0.0	1.0	0.0	0.0	0.0
IGF1	3	2	5	10	3479	symbol	H. sapiens	3479	H. sapiens	IGF1	insulin like growth factor 1	The IGF1 gene encodes a protein that is similar to insulin and plays a role in growth and development. The protein is processed from a precursor, binds to a specific receptor, and is secreted. Mutations in this gene can cause insulin-like growth factor I deficiency. The gene undergoes alternative splicing, resulting in multiple transcript variants that may generate different isoforms of the prote…	Mutations in the IGF1 gene have been associated with a variety of diseases, including growth hormone insensitivity syndrome, insulin resistance, and cancer. Targeted drug discovery efforts have focused on developing drugs that can modulate the activity of the IGF1 protein and its receptor. One example is mecasermin, a recombinant form of human IGF1 that is used to treat growth hormone insensitivi…	GO:0060283 negative regulation of oocyte development;GO:1904073 regulation of trophectodermal cell proliferation;GO:1904075 positive regulation of trophectodermal cell proliferation		Human disease related genes:Cancers:Cancers of the lung and pleura; Human disease related genes:Endocrine and metabolic diseases:Hypothalamus and pituitary gland diseases; RAS pathway related proteins; Predicted secreted proteins; Disease related genes		N,N-Bis(3-(D-gluconamido)propyl)deoxycholamide; N-Dodecyl-N,N-Dimethyl-3-Ammonio-1-Propanesulfonate	(M295)SIG PIP3 SIGNALING IN CARDIAC MYOCTES; (M5883)NABA SECRETED FACTORS; (M5885)NABA MATRISOME ASSOCIATED	(M5909)HALLMARK MYOGENESIS; (M5934)HALLMARK XENOBIOTIC METABOLISM	0.0	1.0	1.0	0.0	0.0	0.0	1.0	0.0	0.0	1.0	1.0	1.0	0.0	0.0	0.0	0.0	1.0	1.0	0.0	1.0
IGF1R	3	2	5	10	3480	symbol	H. sapiens	3480	H. sapiens	IGF1R	insulin like growth factor 1 receptor	The IGF1R gene encodes the insulin-like growth factor 1 receptor, which binds to insulin-like growth factor with a high affinity and has tyrosine kinase activity. This receptor plays a critical role in transformation events and is highly overexpressed in most malignant tissues, where it functions as an anti-apoptotic agent by enhancing cell survival. The precursor of the receptor is cleaved to ge…	The overexpression of IGF1R has been implicated in various types of cancer, including breast, lung, prostate, and pancreatic cancer. As a result, IGF1R has been a target for drug discovery efforts, with several drugs developed to inhibit its activity. One such drug is figitumumab, a monoclonal antibody that binds to IGF1R and prevents its activation. Figitumumab has shown promise in clinical tria…	GO:0038083 peptidyl-tyrosine autophosphorylation;GO:0097062 dendritic spine maintenance;GO:0045056 transcytosis	yes	Human disease related genes:Cancers:Cancers of the lung and pleura; Human disease related genes:Cancers:Cancers of the digestive system; Predicted intracellular proteins; ENZYME proteins:Transferases; Human disease related genes:Endocrine and metabolic diseases:Hypothalamus and pituitary gland diseases; CD markers; RAS pathway related proteins; Enzymes; Cancer-related genes:Candidate cancer bioma…	Nucleoli;Plasma membrane (Approved); Additional: Nucleoli rim;Primary cilium	Insulin human; Insulin lispro; Insulin glargine; Insulin pork; Mecasermin; Insulin aspart; Insulin detemir; Insulin glulisine; Phosphoaminophosphonic Acid-Adenylate Ester; ATL1101; XL228; rhIGFBP-3; Linsitinib; Teprotumumab; (4Z)-6-bromo-4-({[4-(pyrrolidin-1-ylmethyl)phenyl]amino}methylidene)isoquinoline-1,3(2H,4H)-dione; 3-[5-(1H-IMIDAZOL-1-YL)-7-METHYL-1H-BENZIMIDAZOL-2-YL]-4-[(PYRIDIN-2-YLMETH…	(M125)PID IGF1 PATHWAY; (M41)PID ER NONGENOMIC PATHWAY; (M232)PID ECADHERIN STABILIZATION PATHWAY	(M5942)HALLMARK UV RESPONSE DN; (M5947)HALLMARK IL2 STAT5 SIGNALING; (M5906)HALLMARK ESTROGEN RESPONSE EARLY	0.0	1.0	1.0	0.0	0.0	0.0	1.0	0.0	0.0	1.0	1.0	0.0	0.0	0.0	0.0	0.0	0.0	1.0	0.0	0.0
IRS1	3	2	5	10	3667	symbol	H. sapiens	3667	H. sapiens	IRS1	insulin receptor substrate 1	The IRS1 gene encodes a protein that is phosphorylated by insulin receptor tyrosine kinase. Mutations in this gene have been linked to type II diabetes and increased susceptibility to insulin resistance.	The IRS1 gene has been extensively studied in the context of type II diabetes and insulin resistance. Mutations in this gene have been associated with increased risk of developing these conditions. As a result, there has been significant interest in developing drugs that target the IRS1 protein to improve insulin sensitivity and glucose metabolism. One approach has been to develop small molecule …	GO:0032000 positive regulation of fatty acid beta-oxidation;GO:0046321 positive regulation of fatty acid oxidation;GO:0045725 positive regulation of glycogen biosynthetic process		Disease related genes; Predicted intracellular proteins	Cytosol;Nucleoplasm (Approved); Additional: Plasma membrane;Vesicles	[4-({5-(AMINOCARBONYL)-4-[(3-METHYLPHENYL)AMINO]PYRIMIDIN-2-YL}AMINO)PHENYL]ACETIC ACID	(M268)PID S1P S1P2 PATHWAY; (M1718)SIG IL4RECEPTOR IN B LYPHOCYTES; (M125)PID IGF1 PATHWAY	(M5942)HALLMARK UV RESPONSE DN; (M5915)HALLMARK APICAL JUNCTION	0.0	0.0	0.0	1.0	0.0	0.0	1.0	1.0	0.0	0.0	1.0	0.0	0.0	0.0	0.0	0.0	0.0	1.0	1.0	0.0
IRS2	3	2	5	10	8660	symbol	H. sapiens	8660	H. sapiens	IRS2	insulin receptor substrate 2	The IRS2 gene encodes a cytoplasmic signaling molecule called insulin receptor substrate 2, which acts as a molecular adaptor between various receptor tyrosine kinases and downstream effectors. It mediates the effects of insulin, insulin-like growth factor 1, and other cytokines. When the insulin receptor is stimulated, the product of this gene is phosphorylated by the insulin receptor tyrosine k…	Mutations in the IRS2 gene have been associated with insulin resistance and type 2 diabetes, as well as other metabolic disorders such as obesity and metabolic syndrome. Targeted drug discovery efforts have focused on developing drugs that can improve insulin sensitivity and glucose metabolism by targeting the IRS2 signaling pathway. One example of a successful drug on the market is metformin, wh…	GO:0010748 negative regulation of long-chain fatty acid import across plasma membrane;GO:0140213 negative regulation of long-chain fatty acid import into cell;GO:0010746 regulation of long-chain fatty acid import across plasma membrane		Cancer-related genes:Mutational cancer driver genes; Predicted intracellular proteins	Cytosol (Supported); Additional: Aggresome		(M1718)SIG IL4RECEPTOR IN B LYPHOCYTES; (M125)PID IGF1 PATHWAY; (M233)PID EPO PATHWAY	(M5890)HALLMARK TNFA SIGNALING VIA NFKB; (M5891)HALLMARK HYPOXIA; (M5937)HALLMARK GLYCOLYSIS	0.0	0.0	0.0	1.0	0.0	1.0	1.0	1.0	0.0	0.0	1.0	0.0	0.0	0.0	0.0	0.0	0.0	1.0	0.0	0.0
KEAP1	3	2	5	10	9817	symbol	H. sapiens	9817	H. sapiens	KEAP1	kelch like ECH associated protein 1	The KEAP1 gene encodes a protein that contains KELCH-1 like domains and a BTB/POZ domain. This protein interacts with NF-E2-related factor 2 in a redox-sensitive manner, leading to the transportation of NF-E2-related factor 2 to the nucleus and the expression of the catalytic subunit of gamma-glutamylcysteine synthetase. Two variants of the transcript have been found, but they encode the same iso…	The KEAP1 gene has been implicated in various diseases, including cancer, neurodegenerative disorders, and respiratory diseases. Mutations in KEAP1 have been found in several types of cancer, including lung, ovarian, and pancreatic cancer. Inhibition of KEAP1 has been explored as a potential therapeutic strategy for cancer treatment, as it can lead to the activation of the antioxidant response pa…	GO:1902883 negative regulation of response to oxidative stress;GO:0071353 cellular response to interleukin-4;GO:1902882 regulation of response to oxidative stress		Cancer-related genes:Mutational cancer driver genes; Human disease related genes:Cancers:Cancers of the digestive system; Predicted intracellular proteins; Cancer-related genes:Mutated cancer genes; FDA approved drug targets:Small molecule drugs	Centriolar satellite;Nucleoplasm (Supported); Additional: Cytosol	Dimethyl fumarate			1.0	1.0	0.0	0.0	0.0	1.0	0.0	1.0	0.0	0.0	0.0	0.0	0.0	0.0	0.0	1.0	0.0	0.0	0.0	0.0
MAP2K1	3	2	5	10	5604	symbol	H. sapiens	5604	H. sapiens	MAP2K1	mitogen-activated protein kinase kinase 1	MAP2K1 is a human gene that encodes a protein belonging to the dual specificity protein kinase family. This protein acts as a mitogen-activated protein (MAP) kinase kinase, which lies upstream of MAP kinases and stimulates their enzymatic activity upon a wide variety of extra- and intracellular signals. MAP kinases act as an integration point for multiple biochemical signals and are involved in m…	MAP2K1 mutations have been implicated in various types of cancer, including lung, colorectal, pancreatic, and ovarian cancer. These mutations result in the constitutive activation of the MAP kinase pathway, leading to uncontrolled cell proliferation and tumor growth. Therefore, MAP2K1 has been identified as a potential therapeutic target for cancer treatment. Several drugs targeting MAP2K1 have b…	GO:0060502 epithelial cell proliferation involved in lung morphogenesis;GO:0090170 regulation of Golgi inheritance;GO:0060440 trachea formation	yes	Kinases:STE Ser/Thr protein kinases; Predicted intracellular proteins; ENZYME proteins:Transferases; Cancer-related genes:Mutated cancer genes; Human disease related genes:Musculoskeletal diseases:Skeletal diseases; RAS pathway related proteins; Enzymes; Cancer-related genes:Candidate cancer biomarkers; Human disease related genes:Cancers:Cancers of haematopoietic and lymphoid tissues; Human dise…	Cytosol;Plasma membrane (Supported); Additional: Basal body	K-252a; 5-Bromo-N-[(2S)-2,3-dihydroxypropoxy]-3,4-difluoro-2-[(2-fluoro-4-iodophenyl)amino]benzamide; Cobimetinib; Bosutinib; (5S)-4,5-difluoro-6-[(2-fluoro-4-iodophenyl)imino]-N-(2-hydroxyethoxy)cyclohexa-1,3-diene-1-carboxamide; 2-[(2-chloro-4-iodophenyl)amino]-N-{[(2R)-2,3-dihydroxypropyl]oxy}-3,4-difluorobenzamide; PD-0325901; N-(5-{3,4-difluoro-2-[(2-fluoro-4-iodophenyl)amino]phenyl}-1,3,4-o…	(M134)PID TCR RAS PATHWAY; (M18895)SA TRKA RECEPTOR; (M267)PID ANTHRAX PATHWAY		0.0	1.0	1.0	1.0	0.0	0.0	1.0	1.0	0.0	1.0	1.0	1.0	1.0	0.0	0.0	1.0	0.0	1.0	0.0	1.0
MAP3K5	3	2	5	10	4217	symbol	H. sapiens	4217	H. sapiens	MAP3K5	mitogen-activated protein kinase kinase kinase 5	MAP3K5, also known as mitogen-activated protein kinase kinase kinase 5, is a gene that plays a role in the MAPK signaling cascade. This cascade includes several kinases, including MAPK, MAPKK, and MAPKKK. MAPKKK5 contains all 11 kinase subdomains and is abundantly expressed in the human heart and pancreas. The protein encoded by MAP3K5 phosphorylates and activates MKK4 and activates JNK/SAPK, but…	Research has shown that MAP3K5 may play a role in several diseases, including cancer, cardiovascular disease, and neurodegenerative disorders. In cancer, MAP3K5 has been found to be downregulated in several types of tumors, including breast, lung, and pancreatic cancer. Targeting MAP3K5 has been explored as a potential therapeutic strategy for cancer treatment. In cardiovascular disease, MAP3K5 h…	GO:0036480 neuron intrinsic apoptotic signaling pathway in response to oxidative stress;GO:0051403 stress-activated MAPK cascade;GO:0038066 p38MAPK cascade	yes	ENZYME proteins:Transferases; Enzymes; Kinases:STE Ser/Thr protein kinases; Predicted intracellular proteins	Cytosol (Supported)		(M20)PID P38 MKK3 6PATHWAY; (M197)PID HIV NEF PATHWAY; (M249)PID PI3KCI AKT PATHWAY		1.0	1.0	1.0	0.0	1.0	0.0	1.0	1.0	0.0	1.0	1.0	0.0	1.0	1.0	0.0	1.0	0.0	0.0	0.0	0.0
MAPK14	3	2	5	10	1432	symbol	H. sapiens	1432	H. sapiens	MAPK14	mitogen-activated protein kinase 14	MAPK14, also known as mitogen-activated protein kinase 14, is a member of the MAP kinase family that acts as an integration point for multiple biochemical signals and is involved in various cellular processes such as proliferation, differentiation, transcription regulation, and development. This kinase is activated by environmental stresses and proinflammatory cytokines, and its activation requir…	MAPK14 has been implicated in various diseases, including cancer, inflammation, and neurodegenerative disorders. In cancer, MAPK14 has been shown to promote tumor growth and metastasis, making it a potential target for cancer therapy. Several drugs targeting MAPK14 are currently in development, including small molecule inhibitors and monoclonal antibodies. One example is the small molecule inhibi…	GO:0099179 regulation of synaptic membrane adhesion;GO:0090400 stress-induced premature senescence;GO:0070391 response to lipoteichoic acid	yes	Predicted intracellular proteins; ENZYME proteins:Transferases; Enzymes; Cancer-related genes:Candidate cancer biomarkers; Kinases:CMGC Ser/Thr protein kinases	Nuclear speckles (Supported); Additional: Cytosol	Dasatinib; 4-[5-[2-(1-phenyl-ethylamino)-pyrimidin-4-yl]-1-methyl-4-(3-trifluoromethylphenyl)-1H-imidazol-2-yl]-piperidine; N-[(3Z)-5-Tert-butyl-2-phenyl-1,2-dihydro-3H-pyrazol-3-ylidene]-N'-(4-chlorophenyl)urea; 1-(2,6-Dichlorophenyl)-5-(2,4-Difluorophenyl)-7-Piperidin-4-Yl-3,4-Dihydroquinolin-2(1h)-One; Inhibitor of P38 Kinase; 6((S)-3-Benzylpiperazin-1-Yl)-3-(Naphthalen-2-Yl)-4-(Pyridin-4-Yl)P…	(M26)PID NFKAPPAB ATYPICAL PATHWAY; (M199)PID P38 MK2 PATHWAY; (M268)PID S1P S1P2 PATHWAY	(M5942)HALLMARK UV RESPONSE DN; (M5901)HALLMARK G2M CHECKPOINT; (M5915)HALLMARK APICAL JUNCTION	1.0	1.0	1.0	1.0	0.0	0.0	1.0	1.0	0.0	0.0	0.0	0.0	1.0	1.0	0.0	0.0	1.0	1.0	1.0	1.0
MAPK9	3	2	5	10	5601	symbol	H. sapiens	5601	H. sapiens	MAPK9	mitogen-activated protein kinase 9	MAPK9, also known as mitogen-activated protein kinase 9, is a member of the MAP kinase family that acts as an integration point for multiple biochemical signals and is involved in various cellular processes such as proliferation, differentiation, transcription regulation, and development. This kinase targets specific transcription factors and mediates immediate-early gene expression in response t…	There is limited information on the disease implications of MAPK9, but some studies suggest its involvement in cancer progression and metastasis. Targeted drug discovery efforts have focused on developing inhibitors of MAPK9 as potential cancer therapeutics. One example is the small molecule inhibitor JNK-IN-8, which has shown promising results in preclinical studies for the treatment of pancreat…	GO:0061833 protein localization to tricellular tight junction;GO:0071803 positive regulation of podosome assembly;GO:0071801 regulation of podosome assembly	yes	Predicted intracellular proteins; ENZYME proteins:Transferases; RAS pathway related proteins; Enzymes; Kinases:CMGC Ser/Thr protein kinases	Cytosol;Plasma membrane (Approved); Additional: Nuclear speckles	N-{3-[5-(1H-1,2,4-triazol-3-yl)-1H-indazol-3-yl]phenyl}furan-2-carboxamide; Fostamatinib	(M45)PID CD40 PATHWAY; (M193)PID NEPHRIN NEPH1 PATHWAY; (M23)PID WNT NONCANONICAL PATHWAY	(M5923)HALLMARK PI3K AKT MTOR SIGNALING	1.0	1.0	1.0	1.0	1.0	0.0	0.0	1.0	0.0	1.0	0.0	1.0	1.0	0.0	0.0	1.0	1.0	1.0	0.0	1.0
MT2A	3	2	5	10	4502	symbol	H. sapiens	4502	H. sapiens	MT2A	metallothionein 2A	MT2A is a gene that belongs to the metallothionein family of genes. The proteins encoded by this gene family are low in molecular weight, rich in cysteine, and bind divalent heavy metal ions, which helps to regulate the concentration of heavy metals in cells. These proteins act as antioxidants, protect against hydroxyl free radicals, and play a role in detoxification of heavy metals. MT2A interac…	MT2A has been implicated in various diseases, including cancer, neurodegenerative disorders, and diabetes. Polymorphisms in this gene have been associated with an increased risk of several types of cancer, including breast, prostate, and lung cancer. Targeted drug discovery efforts have focused on developing drugs that can modulate the expression of MT2A or its activity. For example, some studies…	GO:0036015 response to interleukin-3;GO:0036016 cellular response to interleukin-3;GO:0036018 cellular response to erythropoietin		Predicted intracellular proteins		Zinc; Zinc acetate; Zinc chloride; Zinc sulfate, unspecified form	(M167)PID AP1 PATHWAY	(M5891)HALLMARK HYPOXIA; (M5901)HALLMARK G2M CHECKPOINT; (M5913)HALLMARK INTERFERON GAMMA RESPONSE	0.0	0.0	0.0	1.0	0.0	0.0	0.0	0.0	0.0	0.0	0.0	0.0	0.0	0.0	0.0	0.0	0.0	0.0	0.0	0.0
MTOR	3	2	5	10	2475	symbol	H. sapiens	2475	H. sapiens	MTOR	mechanistic target of rapamycin kinase	MTOR, or mechanistic target of rapamycin kinase, is a gene that encodes a protein belonging to a family of phosphatidylinositol kinase-related kinases. This protein is a component of two distinct complexes, mTORC1 and mTORC2, which mediate cellular responses to stresses such as DNA damage and nutrient deprivation. mTORC1 controls protein synthesis, cell growth, and proliferation, while mTORC2 reg…	MTOR has been implicated in a variety of diseases, including cancer, diabetes, and neurodegenerative disorders. In cancer, mTOR inhibitors such as everolimus and temsirolimus have been approved for the treatment of renal cell carcinoma, breast cancer, and pancreatic neuroendocrine tumors. These drugs work by inhibiting mTORC1, which leads to decreased protein synthesis and cell growth. In diabete…	GO:0062027 positive regulation of SCF-dependent proteasomal ubiquitin-dependent catabolic process;GO:1904059 regulation of locomotor rhythm;GO:0002296 T-helper 1 cell lineage commitment	yes	Cancer-related genes:Mutational cancer driver genes; Predicted intracellular proteins; Kinases:Atypical kinases; ENZYME proteins:Transferases; Cancer-related genes:Mutated cancer genes; Human disease related genes:Congenital malformations:Congenital malformations of the nervous system; Enzymes; Human disease related genes:Congenital malformations:Other congenital malformations; Disease related ge…	Cytosol;Golgi apparatus (Supported)	Pimecrolimus; Sirolimus; Everolimus; Rimiducid; SF1126; XL765; Ridaforolimus; Temsirolimus; Fostamatinib	(M143)PID IL2 PI3K PATHWAY; (M249)PID PI3KCI AKT PATHWAY; (M161)PID IFNG PATHWAY	(M5951)HALLMARK SPERMATOGENESIS	1.0	1.0	1.0	0.0	0.0	0.0	1.0	1.0	1.0	0.0	1.0	0.0	1.0	1.0	0.0	1.0	1.0	1.0	0.0	0.0
NFE2L2	3	2	5	10	4780	symbol	H. sapiens	4780	H. sapiens	NFE2L2	NFE2 like bZIP transcription factor 2	NFE2L2 is a gene that encodes a transcription factor belonging to a small family of basic leucine zipper proteins. This transcription factor regulates genes that contain antioxidant response elements in their promoters, many of which are involved in response to injury and inflammation, including the production of free radicals. The gene has multiple transcript variants that encode different isofo…	NFE2L2 has been implicated in various diseases, including cancer, neurodegenerative disorders, and cardiovascular diseases. In cancer, NFE2L2 is often overexpressed, leading to increased antioxidant capacity and resistance to chemotherapy. Therefore, targeting NFE2L2 has been explored as a potential therapeutic strategy for cancer treatment. Several small molecule inhibitors of NFE2L2 have been d…	GO:1903788 positive regulation of glutathione biosynthetic process;GO:0043387 mycotoxin catabolic process;GO:0046223 aflatoxin catabolic process		Cancer-related genes:Mutational cancer driver genes; Human disease related genes:Cancers:Cancers of the digestive system; Predicted intracellular proteins; Cancer-related genes:Mutated cancer genes; Transcription factors:Basic domains; Disease related genes	Nucleoplasm;Plasma membrane (Approved); Additional: Basal body;Centrosome;Cytosol;Golgi apparatus			(M5890)HALLMARK TNFA SIGNALING VIA NFKB	1.0	1.0	0.0	0.0	0.0	1.0	1.0	1.0	1.0	0.0	1.0	1.0	0.0	1.0	1.0	1.0	1.0	0.0	0.0	1.0
NFKB1	3	2	5	10	4790	symbol	H. sapiens	4790	H. sapiens	NFKB1	nuclear factor kappa B subunit 1	The NFKB1 gene encodes a protein that can be processed into two forms: a 105 kD protein that inhibits transcription and a 50 kD protein that binds to DNA as part of the NF-kappa-B (NFKB) protein complex. NFKB is a transcription regulator that is activated by various stimuli and plays a role in the expression of genes involved in many biological functions. Inappropriate activation of NFKB has been…	The NFKB1 gene has been implicated in various diseases, including cancer, autoimmune disorders, and inflammatory diseases. Targeting NFKB signaling pathways has been a focus of drug discovery efforts, with several drugs currently on the market or in clinical trials. For example, bortezomib, a proteasome inhibitor, has been approved for the treatment of multiple myeloma and mantle cell lymphoma by…	GO:0010957 negative regulation of vitamin D biosynthetic process;GO:1900127 positive regulation of hyaluronan biosynthetic process;GO:0046137 negative regulation of vitamin metabolic process		Transcription factors:Immunoglobulin fold; Predicted intracellular proteins; RAS pathway related proteins; Human disease related genes:Immune system diseases:Primary immunodeficiency; Cancer-related genes:Candidate cancer biomarkers; Disease related genes; FDA approved drug targets:Small molecule drugs	Nucleoplasm (Supported); Additional: Cytosol	Pseudoephedrine; Thalidomide; Pranlukast; HE3286; P54; NOX-700; SGN-30; Custirsen; Andrographolide; Triflusal	(M26)PID NFKAPPAB ATYPICAL PATHWAY; (M37)PID NFKAPPAB CANONICAL PATHWAY; (M45)PID CD40 PATHWAY	(M5942)HALLMARK UV RESPONSE DN; (M5890)HALLMARK TNFA SIGNALING VIA NFKB; (M5913)HALLMARK INTERFERON GAMMA RESPONSE	1.0	1.0	1.0	1.0	0.0	0.0	1.0	1.0	0.0	1.0	0.0	0.0	1.0	0.0	0.0	0.0	1.0	1.0	1.0	0.0
NFKBIA	3	2	5	10	4792	symbol	H. sapiens	4792	H. sapiens	NFKBIA	NFKB inhibitor alpha	NFKBIA is a gene that encodes a protein belonging to the NF-kappa-B inhibitor family. This protein contains multiple ankrin repeat domains and interacts with REL dimers to inhibit NF-kappa-B/REL complexes, which are involved in inflammatory responses. The protein moves between the cytoplasm and the nucleus via a nuclear localization signal and CRM1-mediated nuclear export. Mutations in this gene …	Mutations in the NFKBIA gene have been associated with various diseases, including cancer, autoimmune disorders, and inflammatory diseases. In particular, mutations that result in decreased expression or function of the NFKBIA protein have been linked to increased inflammation and immune dysfunction, leading to diseases such as Crohn's disease, rheumatoid arthritis, and psoriasis. Targeted drug d…	GO:0070427 nucleotide-binding oligomerization domain containing 1 signaling pathway;GO:0070431 nucleotide-binding oligomerization domain containing 2 signaling pathway;GO:0010745 negative regulation of macrophage derived foam cell differentiation		Transcription factors:Immunoglobulin fold; Predicted intracellular proteins; Human disease related genes:Immune system diseases:Primary immunodeficiency; Human disease related genes:Cancers:Cancers of haematopoietic and lymphoid tissues; Cancer-related genes:Candidate cancer biomarkers; Disease related genes	Cytosol (Enhanced)	Acetylsalicylic acid; Bardoxolone methyl; Astaxanthin	(M26)PID NFKAPPAB ATYPICAL PATHWAY; (M37)PID NFKAPPAB CANONICAL PATHWAY; (M45)PID CD40 PATHWAY	(M5941)HALLMARK UV RESPONSE UP; (M5890)HALLMARK TNFA SIGNALING VIA NFKB; (M5913)HALLMARK INTERFERON GAMMA RESPONSE	0.0	1.0	0.0	1.0	0.0	0.0	0.0	0.0	0.0	1.0	0.0	0.0	1.0	0.0	0.0	0.0	1.0	0.0	1.0	0.0
NOS2	3	2	5	10	4843	symbol	H. sapiens	4843	H. sapiens	NOS2	nitric oxide synthase 2	The NOS2 gene encodes for nitric oxide synthase 2, an enzyme that produces nitric oxide, a reactive free radical that acts as a mediator in various biological processes such as neurotransmission, antimicrobial, and antitumoral activities. This gene is expressed in the liver and can be induced by a combination of lipopolysaccharide and certain cytokines. There are also three related pseudogenes lo…	The NOS2 gene has been implicated in various diseases, including cancer, cardiovascular disease, and inflammatory disorders. In cancer, NOS2 expression has been associated with tumor progression and resistance to chemotherapy. In cardiovascular disease, NOS2 has been linked to endothelial dysfunction and atherosclerosis. Inflammatory disorders such as rheumatoid arthritis and inflammatory bowel d…	GO:0017014 protein nitrosylation;GO:0018119 peptidyl-cysteine S-nitrosylation;GO:0032310 prostaglandin secretion		Human disease related genes:Cancers:Cancers of the digestive system; ENZYME proteins:Oxidoreductases; Predicted intracellular proteins; Enzymes; Cancer-related genes:Candidate cancer biomarkers; FDA approved drug targets:Small molecule drugs		Arginine; Citrulline; Minocycline; Miconazole; Dexamethasone; N,N-dimethylarginine; 4R-Fluoro-N6-ethanimidoyl-L-lysine; 3-Bromo-7-Nitroindazole; N-[3-(aminomethyl)benzyl]acetamidine; 7-Nitroindazole; S-Ethylisothiourea; Thiocoumarin; N-omega-propyl-L-arginine; 6-Nitroindazole; N(5)-[(hydroxyamino)(imino)methyl]-L-ornithine; Imidazole; N-(4-{2-[(3-chlorobenzyl)amino]ethyl}phenyl)thiophene-2-carbox…	(M118)PID INTEGRIN A9B1 PATHWAY; (M196)PID IL23 PATHWAY; (M229)PID P38 ALPHA BETA DOWNSTREAM PATHWAY	(M5950)HALLMARK ALLOGRAFT REJECTION	0.0	1.0	0.0	1.0	0.0	0.0	0.0	1.0	1.0	0.0	0.0	0.0	0.0	0.0	1.0	0.0	1.0	1.0	1.0	0.0
NOS3	3	2	5	10	4846	symbol	H. sapiens	4846	H. sapiens	NOS3	nitric oxide synthase 3	The NOS3 gene encodes for nitric oxide synthase 3, an enzyme that synthesizes nitric oxide from L-arginine. Nitric oxide is involved in various biological processes, including neurotransmission, antimicrobial and antitumoral activities. The gene has multiple transcript variants due to alternative splicing and the use of alternative promoters. Variations in the NOS3 gene have been associated with …	Variations in the NOS3 gene have been associated with various diseases, including hypertension, atherosclerosis, and diabetic nephropathy. Targeted drug discovery efforts have focused on developing drugs that modulate the activity of nitric oxide synthase 3. One example is the drug L-arginine, which is a substrate for nitric oxide synthase 3 and has been used to treat hypertension and other cardi…	GO:0014738 regulation of muscle hyperplasia;GO:0014740 negative regulation of muscle hyperplasia;GO:0014806 smooth muscle hyperplasia		ENZYME proteins:Oxidoreductases; Predicted intracellular proteins; Human disease related genes:Musculoskeletal diseases:Skeletal diseases; Enzymes; Cancer-related genes:Candidate cancer biomarkers; Disease related genes; FDA approved drug targets:Small molecule drugs		Arginine; Citrulline; Sapropterin; Miconazole; N,N-dimethylarginine; L-N(omega)-Nitroarginine-2,4-L-diaminobutyric amide; Canavanine; 3-Bromo-7-Nitroindazole; N-{(4S)-4-Amino-5-[(2-aminoethyl)amino]pentyl}-N'-nitroguanidine; N-[3-(aminomethyl)benzyl]acetamidine; 1,2,4-Triazole-Carboxamidine; L-N(omega)-nitroarginine-(4R)-amino-L-proline amide; S,S'-(1,4-Phenylene-Bis(1,2-Ethanediyl))Bis-Isothiour…	(M226)PID VEGFR1 PATHWAY; (M65)PID FRA PATHWAY; (M41)PID ER NONGENOMIC PATHWAY		0.0	1.0	0.0	0.0	0.0	0.0	0.0	0.0	0.0	0.0	1.0	1.0	1.0	0.0	0.0	1.0	0.0	1.0	1.0	1.0
NOX1	3	2	5	10	27035	symbol	H. sapiens	27035	H. sapiens	NOX1	NADPH oxidase 1	NOX1 is a gene that belongs to the NADPH oxidase family of enzymes. This gene is responsible for the transfer of one electron of oxygen to produce hydrogen peroxide or superoxide. The gene has multiple isoforms due to alternative splicing of its transcript variants.	The NOX1 gene has been implicated in various diseases, including cancer, cardiovascular diseases, and inflammatory disorders. In cancer, NOX1 has been shown to promote tumor growth and metastasis by inducing oxidative stress and inflammation. In cardiovascular diseases, NOX1 has been linked to hypertension, atherosclerosis, and heart failure. Inflammatory disorders such as inflammatory bowel dise…	GO:0045726 positive regulation of integrin biosynthetic process;GO:0045113 regulation of integrin biosynthetic process;GO:0072592 oxygen metabolic process		Disease related genes; Predicted intracellular proteins; Potential drug targets; Transporters:Transport Electron Carriers		Oxygen	(M278)PID RAC1 PATHWAY		0.0	1.0	0.0	0.0	1.0	0.0	0.0	1.0	1.0	0.0	1.0	1.0	0.0	0.0	0.0	1.0	1.0	0.0	0.0	0.0
NQO1	3	2	5	10	1728	symbol	H. sapiens	1728	H. sapiens	NQO1	NAD(P)H quinone dehydrogenase 1	NQO1, or NAD(P)H quinone dehydrogenase 1, is a gene that encodes a cytoplasmic 2-electron reductase. This FAD-binding protein forms homodimers and reduces quinones to hydroquinones, preventing the one electron reduction of quinones that results in the production of radical species. Mutations in this gene have been associated with tardive dyskinesia, an increased risk of hematotoxicity after expos…	NQO1 has been implicated in various diseases, including cancer, neurodegenerative disorders, and hematotoxicity. In cancer, NQO1 has been identified as a potential therapeutic target due to its role in protecting cancer cells from oxidative stress and its overexpression in many tumors. Several drugs targeting NQO1 have been developed, including β-lapachone, which has shown promising results in pr…	GO:0042360 vitamin E metabolic process;GO:0061771 response to caloric restriction;GO:0042373 vitamin K metabolic process		Enzymes; Cancer-related genes:Candidate cancer biomarkers; ENZYME proteins:Oxidoreductases; Predicted intracellular proteins	Cytosol (Enhanced)	Menadione; Dicoumarol; Duroquinone; 3-Hydroxymethyl-5-Aziridinyl-1methyl-2-[1h-Indole-4,7-Dione]-Propanol; ES-936; Cibacron Blue; Flavin adenine dinucleotide; 5-Methoxy-1,2-Dimethyl-3-(Phenoxymethyl)Indole-4,7-Dione; RH-1; Bishydroxy[2h-1-Benzopyran-2-One,1,2-Benzopyrone]; 3-(HYDROXYMETHYL)-1-METHYL-5-(2-METHYLAZIRIDIN-1-YL)-2-PHENYL-1H-INDOLE-4,7-DIONE; Cannabidiol	(M256)PID TAP63 PATHWAY	(M5938)HALLMARK REACTIVE OXYGEN SPECIES PATHWAY; (M5909)HALLMARK MYOGENESIS; (M5934)HALLMARK XENOBIOTIC METABOLISM	1.0	1.0	0.0	0.0	0.0	1.0	0.0	0.0	0.0	0.0	0.0	0.0	0.0	1.0	1.0	1.0	0.0	0.0	1.0	0.0
PARP1	3	2	5	10	142	symbol	H. sapiens	142	H. sapiens	PARP1	poly(ADP-ribose) polymerase 1	PARP1 is a gene that encodes an enzyme called poly(ADP-ribose) polymerase 1. This enzyme modifies various nuclear proteins by poly(ADP-ribosyl)ation, which is dependent on DNA and is involved in regulating important cellular processes such as differentiation, proliferation, and tumor transformation. It also plays a role in the recovery of cells from DNA damage. Mutations in this gene may be assoc…	PARP1 has been identified as a potential therapeutic target for cancer treatment, particularly in tumors with defects in DNA repair pathways such as BRCA1/2 mutations. Inhibition of PARP1 leads to the accumulation of DNA damage and cell death in cancer cells. Several PARP inhibitors have been developed and approved for the treatment of ovarian and breast cancers, including olaparib, rucaparib, an…	GO:1904762 positive regulation of myofibroblast differentiation;GO:0030592 DNA ADP-ribosylation;GO:1905051 regulation of base-excision repair		Predicted intracellular proteins; ENZYME proteins:Transferases; Enzymes; Cancer-related genes:Candidate cancer biomarkers; FDA approved drug targets:Small molecule drugs	Nucleoplasm (Enhanced); Additional: Nuclear bodies;Nucleoli;Nucleoli fibrillar center	Theophylline; Zinc; Carba-nicotinamide-adenine-dinucleotide; NU1025; Nicotinamide; 2-{3-[4-(4-Fluorophenyl)-3,6-Dihydro-1(2h)-Pyridinyl]Propyl}-8-Methyl-4(3h)-Quinazolinone; 3-Methoxybenzamide; 2-(4-Chlorophenyl)-5-Quinoxalinecarboxamide; 3,4-Dihydro-5-Methyl-Isoquinolinone; 2-(3'-Methoxyphenyl) Benzimidazole-4-Carboxamide; 6-AMINO-BENZO[DE]ISOQUINOLINE-1,3-DIONE; Veliparib; A-620223; 5-FLUORO-1-…	(M7997)SA CASPASE CASCADE; (M71)PID ILK PATHWAY; (M288)PID HES HEY PATHWAY		0.0	0.0	1.0	0.0	1.0	0.0	1.0	0.0	0.0	1.0	0.0	1.0	0.0	0.0	0.0	1.0	0.0	1.0	0.0	0.0
PCK1	3	2	5	10	5105	symbol	H. sapiens	5105	H. sapiens	PCK1	phosphoenolpyruvate carboxykinase 1	The PCK1 gene is responsible for regulating gluconeogenesis, the process by which the body produces glucose from non-carbohydrate sources. The gene encodes a cytosolic enzyme that, along with GTP, converts oxaloacetate into phosphoenolpyruvate, releasing carbon dioxide and GDP. The expression of the gene can be influenced by various factors, including insulin, glucocorticoids, glucagon, cAMP, and…	Defects in the PCK1 gene have been associated with cytosolic phosphoenolpyruvate carboxykinase deficiency, a rare metabolic disorder characterized by hypoglycemia, lactic acidosis, and ketosis. There are currently no targeted drug discovery efforts specifically for PCK1, but drugs that target the pathways involved in gluconeogenesis, such as metformin, have been successful in treating conditions …	GO:0046327 glycerol biosynthetic process from pyruvate;GO:0051365 cellular response to potassium ion starvation;GO:0046166 glyceraldehyde-3-phosphate biosynthetic process	yes	Human disease related genes:Congenital disorders of metabolism:Congenital disorders of carbohydrate metabolism; Predicted intracellular proteins; Citric acid cycle related proteins; ENZYME proteins:Lyases; Potential drug targets; Enzymes; Disease related genes		Phosphoenolpyruvate; 1-(2-Fluorobenzyl)-3-Butyl-8-(N-Acetyl-4-Aminobenzyl)-Xanthine; 1-Allyl-3-Butyl-8-(N-Acetyl-4-Aminobenzyl)-Xanthine; 5'-Guanylylmethylenebisphosphonate	(M106)PID HNF3B PATHWAY	(M5891)HALLMARK HYPOXIA	0.0	0.0	0.0	0.0	0.0	1.0	1.0	0.0	0.0	0.0	0.0	0.0	0.0	1.0	1.0	0.0	0.0	1.0	1.0	0.0
PEBP1	3	2	5	10	5037	symbol	H. sapiens	5037	H. sapiens	PEBP1	phosphatidylethanolamine binding protein 1	PEBP1, or phosphatidylethanolamine binding protein 1, is a gene that belongs to the phosphatidylethanolamine-binding family of proteins. It has been shown to regulate various signaling pathways, including MAP kinase, NF-kappa B, and GSK-3 signaling pathways. The gene can be processed to form a smaller cleavage product called hippocampal cholinergic neurostimulating peptide (HCNP), which may play …	PEBP1 has been implicated in several human diseases, including cancer, Alzheimer's disease, and schizophrenia. In cancer, PEBP1 has been shown to act as a metastasis suppressor gene, and its downregulation has been associated with poor prognosis in several types of cancer, including breast, lung, and prostate cancer. Targeted drug discovery efforts have focused on developing drugs that can restor…	GO:0043409 negative regulation of MAPK cascade;GO:0043408 regulation of MAPK cascade;GO:1902532 negative regulation of intracellular signal transduction		Predicted intracellular proteins	Cytosol;Plasma membrane (Approved)	Copper	(M14)PID AURORA B PATHWAY; (M164)PID ERBB1 DOWNSTREAM PATHWAY	(M5951)HALLMARK SPERMATOGENESIS	0.0	0.0	0.0	0.0	0.0	0.0	0.0	0.0	0.0	0.0	1.0	0.0	0.0	0.0	0.0	0.0	0.0	1.0	0.0	0.0
PIK3CA	3	2	5	10	5290	symbol	H. sapiens	5290	H. sapiens	PIK3CA	phosphatidylinositol-4,5-bisphosphate 3-kinase catalytic subunit alpha	PIK3CA is a gene that encodes the catalytic subunit of phosphatidylinositol 3-kinase, an enzyme that phosphorylates certain lipids. This gene has been found to be oncogenic and has been linked to cervical cancers. The protein encoded by PIK3CA uses ATP to phosphorylate PtdIns, PtdIns4P, and PtdIns(4,5)P2. A pseudogene of this gene has been identified on chromosome 22.	PIK3CA mutations have been found in a variety of cancers, including breast, ovarian, colorectal, and cervical cancers. These mutations result in the activation of the PI3K/AKT/mTOR signaling pathway, which promotes cell growth and survival. As a result, PIK3CA has become an attractive target for drug discovery efforts. Several drugs targeting PIK3CA have been developed and are currently on the ma…	GO:0071464 cellular response to hydrostatic pressure;GO:1903544 response to butyrate;GO:0051599 response to hydrostatic pressure	yes	Cancer-related genes:Mutational cancer driver genes; Human disease related genes:Cancers:Cancers of the digestive system; Human disease related genes:Cancers:Cancers of the lung and pleura; Predicted intracellular proteins; Kinases:Atypical kinases; ENZYME proteins:Transferases; Human disease related genes:Cancers:Cancers of the breast and female genital organs; Cancer-related genes:Mutated cance…	Cytosol;Primary cilium (Approved); Additional: Microtubules;Mitochondria	ATP; Caffeine; XL765; Wortmannin; Pilaralisib; Alpelisib; Copanlisib	(M135)PID IL5 PATHWAY; (M26)PID NFKAPPAB ATYPICAL PATHWAY; (M12771)SA PTEN PATHWAY	(M5921)HALLMARK COMPLEMENT	0.0	1.0	1.0	1.0	0.0	0.0	1.0	1.0	0.0	1.0	1.0	0.0	1.0	0.0	0.0	1.0	0.0	1.0	0.0	1.0
PIK3R3	3	2	5	10	8503	symbol	H. sapiens	8503	H. sapiens	PIK3R3	phosphoinositide-3-kinase regulatory subunit 3	PIK3R3 is a human gene that encodes a regulatory subunit of phosphatidylinositol 3-kinase (PI3K), an enzyme that plays a crucial role in growth signaling pathways. The protein encoded by PIK3R3 contains two SH2 domains that allow it to bind to activated protein tyrosine kinases and regulate their activity. This gene is important for cell growth and survival, and mutations in PIK3R3 have been asso…	Mutations in PIK3R3 have been associated with various diseases, including cancer and immune disorders. In cancer, PIK3R3 mutations have been found in several types of tumors, including breast, ovarian, and lung cancer. These mutations can lead to increased PI3K signaling, which promotes cell growth and survival, and can contribute to tumor development and progression. Targeted drug discovery effo…	GO:2000811 negative regulation of anoikis;GO:0036092 phosphatidylinositol-3-phosphate biosynthetic process;GO:2000209 regulation of anoikis		Cancer-related genes:Candidate cancer biomarkers; Predicted intracellular proteins; RAS pathway related proteins	Cytosol;Nucleoplasm (Approved); Additional: Connecting piece;End piece;Mid piece;Principal piece	Isoprenaline; SF1126	(M79)PID TRAIL PATHWAY; (M193)PID NEPHRIN NEPH1 PATHWAY; (M127)PID ERBB1 RECEPTOR PROXIMAL PATHWAY	(M5923)HALLMARK PI3K AKT MTOR SIGNALING; (M5942)HALLMARK UV RESPONSE DN; (M5915)HALLMARK APICAL JUNCTION	0.0	1.0	0.0	1.0	0.0	0.0	1.0	1.0	0.0	1.0	1.0	0.0	0.0	0.0	0.0	0.0	0.0	1.0	0.0	0.0
PINK1	3	2	5	10	65018	symbol	H. sapiens	65018	H. sapiens	PINK1	PTEN induced kinase 1	PINK1 (PTEN induced kinase 1) is a gene that encodes a protein kinase that is found in mitochondria. Its main function is to protect cells from mitochondrial dysfunction caused by stress. Mutations in this gene have been linked to a form of early-onset Parkinson's disease that is inherited in an autosomal recessive manner.	Mutations in the PINK1 gene have been linked to early-onset Parkinson's disease, a neurodegenerative disorder characterized by the loss of dopaminergic neurons in the substantia nigra region of the brain. Targeted drug discovery efforts have focused on developing drugs that can enhance PINK1 activity or compensate for its loss in Parkinson's disease patients. One example is the development of PIN…	GO:1904542 regulation of free ubiquitin chain polymerization;GO:1904544 positive regulation of free ubiquitin chain polymerization;GO:0032226 positive regulation of synaptic transmission, dopaminergic	yes	Predicted intracellular proteins; ENZYME proteins:Transferases; Human disease related genes:Nervous system diseases:Neurodegenerative diseases; Kinases; Potential drug targets; Enzymes; Disease related genes				(M5934)HALLMARK XENOBIOTIC METABOLISM	0.0	0.0	0.0	0.0	0.0	0.0	0.0	1.0	1.0	0.0	1.0	1.0	0.0	0.0	0.0	1.0	0.0	0.0	0.0	0.0
PLAU	3	2	5	10	5328	symbol	H. sapiens	5328	H. sapiens	PLAU	plasminogen activator, urokinase	PLAU is a gene that encodes a secreted serine protease that converts plasminogen to plasmin. The protein is processed to generate A and B polypeptide chains that associate to form the catalytically inactive high molecular weight urokinase-type plasminogen activator (HMW-uPA), which can be further processed into the catalytically active low molecular weight urokinase-type plasminogen activator (LM…	PLAU has been implicated in various diseases, including cancer, thrombosis, and neurodegenerative disorders. In cancer, PLAU is involved in tumor invasion and metastasis, making it a potential target for cancer therapy. Several drugs targeting PLAU have been developed, including urokinase-type plasminogen activator inhibitors such as amiloride and its derivatives, which have shown promising resul…	GO:0038195 urokinase plasminogen activator signaling pathway;GO:2000097 regulation of smooth muscle cell-matrix adhesion;GO:0010757 negative regulation of plasminogen activation		Predicted intracellular proteins; Potential drug targets; Peptidases:Serine-type peptidases; Enzymes; Cancer-related genes:Candidate cancer biomarkers; Predicted secreted proteins; ENZYME proteins:Hydrolases; Disease related genes	Golgi apparatus;Vesicles (Approved)	Amiloride; 2-{2-hydroxy-[1,1'-biphenyl]-3-yl}-1H-1,3-benzodiazole-5-carboximidamide; 2-(2-Hydroxy-5-Methoxy-Phenyl)-1h-Benzoimidazole-5-Carboxamidine; 6-(N-Phenylcarbamyl)-2-Naphthalenecarboxamidine; 2-(2-hydroxy-phenyl)-3H-benzoimidazole-5-carboxamidine; 6-[N-(4-(Aminomethyl)Phenyl)Carbamyl]-2-Naphthalenecarboxamidine; 6-[N-(1-Isopropyl-3,4-Dihydro-7-Isoquinolinyl)Carbamyl]-2-Naphthalenecarboxam…	(M212)PID INTEGRIN5 PATHWAY; (M169)PID INTEGRIN2 PATHWAY; (M63)PID AVB3 OPN PATHWAY	(M5946)HALLMARK COAGULATION; (M5890)HALLMARK TNFA SIGNALING VIA NFKB; (M5953)HALLMARK KRAS SIGNALING UP	0.0	0.0	1.0	0.0	0.0	0.0	0.0	0.0	1.0	0.0	1.0	0.0	1.0	0.0	0.0	0.0	1.0	1.0	0.0	1.0
PPARA	3	2	5	10	5465	symbol	H. sapiens	5465	H. sapiens	PPARA	peroxisome proliferator activated receptor alpha	PPARA is a gene that encodes for the peroxisome proliferator activated receptor alpha, a nuclear transcription factor that belongs to the steroid hormone receptor superfamily. Peroxisome proliferators, which include hypolipidemic drugs, herbicides, leukotriene antagonists, and plasticizers, induce an increase in the size and number of peroxisomes, subcellular organelles found in plants and animal…	PPARA has been implicated in various diseases, including metabolic disorders such as dyslipidemia, insulin resistance, and type 2 diabetes. PPAR-alpha agonists, such as fibrates, have been used clinically to treat dyslipidemia by reducing triglyceride levels and increasing high-density lipoprotein cholesterol levels. Additionally, PPAR-alpha agonists have been investigated for their potential the…	GO:0071332 cellular response to fructose stimulus;GO:1903944 negative regulation of hepatocyte apoptotic process;GO:1903943 regulation of hepatocyte apoptotic process		Transporters; Predicted intracellular proteins; FDA approved drug targets:Biotech drugs; Nuclear receptors; FDA approved drug targets:Small molecule drugs; Transcription factors:Zinc-coordinating DNA-binding domains	Primary cilium (Uncertain); Additional: Basal body;Centriolar satellite;Nuclear bodies;Nucleoli fibrillar center	alpha-Linolenic acid; Icosapent; Troglitazone; Valproic acid; Indomethacin; Rosiglitazone; Fenoprofen; Clofibrate; Fenofibrate; Ibuprofen; Amiodarone; Gemfibrozil; Bezafibrate; Prasterone; N,N-Bis(3-(D-gluconamido)propyl)deoxycholamide; Flufenamic acid; Resveratrol; Phthalic Acid; Lauric acid; Stearic acid; Doconexent; Palmitic Acid; Oleic Acid; Caprylic acid; Arachidonic Acid; Reglitazar; Elafib…	(M162)PID RXR VDR PATHWAY	(M5935)HALLMARK FATTY ACID METABOLISM	1.0	1.0	0.0	0.0	0.0	1.0	1.0	0.0	1.0	0.0	1.0	0.0	0.0	1.0	0.0	0.0	1.0	0.0	1.0	1.0
PPARD	3	2	5	10	5467	symbol	H. sapiens	5467	H. sapiens	PPARD	peroxisome proliferator activated receptor delta	PPARD is a gene that belongs to the peroxisome proliferator-activated receptor (PPAR) family. The protein encoded by this gene is believed to act as a mediator between transcriptional repression and nuclear receptor signaling. It may inhibit the transcriptional activity of peroxisome proliferator-activated receptors alpha and gamma, although evidence for this effect is inconsistent. The expressio…	PPARD has been implicated in various diseases, including metabolic disorders, cardiovascular diseases, and cancer. In metabolic disorders, PPARD has been shown to play a role in regulating lipid metabolism and insulin sensitivity. In cardiovascular diseases, PPARD has been linked to atherosclerosis and heart failure. In cancer, PPARD has been found to be overexpressed in several types of cancer, …	GO:0043415 positive regulation of skeletal muscle tissue regeneration;GO:0051546 keratinocyte migration;GO:0043416 regulation of skeletal muscle tissue regeneration		Nuclear receptors; FDA approved drug targets:Small molecule drugs; Predicted intracellular proteins; Transcription factors:Zinc-coordinating DNA-binding domains		alpha-Linolenic acid; Icosapent; Troglitazone; Valproic acid; Treprostinil; Rosiglitazone; Sulindac; Bezafibrate; Phthalic Acid; Heptyl glucoside; Oleic Acid; cis-Vaccenic acid; Elafibranor; KD3010; Cardarine; (2S)-2-{3-[({[2-fluoro-4-(trifluoromethyl)phenyl]carbonyl}amino)methyl]-4-methoxybenzyl}butanoic acid; 2-({[3-(3,4-dihydroisoquinolin-2(1H)-ylsulfonyl)phenyl]carbonyl}amino)benzoic acid; In…	(M162)PID RXR VDR PATHWAY; (M70)PID PS1 PATHWAY	(M5903)HALLMARK NOTCH SIGNALING; (M5895)HALLMARK WNT BETA CATENIN SIGNALING; (M5934)HALLMARK XENOBIOTIC METABOLISM	0.0	1.0	0.0	0.0	0.0	1.0	1.0	0.0	1.0	1.0	1.0	0.0	0.0	1.0	0.0	0.0	1.0	0.0	1.0	1.0
PPARG	3	2	5	10	5468	symbol	H. sapiens	5468	H. sapiens	PPARG	peroxisome proliferator activated receptor gamma	PPARG is a gene that encodes for a protein called peroxisome proliferator-activated receptor gamma, which is a member of the PPAR subfamily of nuclear receptors. PPARs form heterodimers with retinoid X receptors and regulate the transcription of various genes. PPARG is specifically involved in regulating adipocyte differentiation and has been linked to the development of diseases such as obesity,…	PPARG has been extensively studied for its role in metabolic disorders such as obesity and type 2 diabetes. Several studies have shown that PPARG agonists, such as thiazolidinediones (TZDs), can improve insulin sensitivity and glucose metabolism in patients with type 2 diabetes. However, long-term use of TZDs has been associated with adverse effects such as weight gain, edema, and increased risk …	GO:1904597 negative regulation of connective tissue replacement involved in inflammatory response wound healing;GO:1905204 negative regulation of connective tissue replacement;GO:0070165 positive regulation of adiponectin secretion		Predicted intracellular proteins; Human disease related genes:Endocrine and metabolic diseases:Diabetes; Human disease related genes:Congenital disorders of metabolism:Other congenital disorders of metabolism; Human disease related genes:Cancers:Cancers of endocrine organs; Human disease related genes:Endocrine and metabolic diseases:Other endocrine and metabolic diseases; Cancer-related genes:Ca…	Nucleoplasm;Vesicles (Enhanced)	alpha-Linolenic acid; Icosapent; Troglitazone; Mesalazine; Valproic acid; Indomethacin; Rosiglitazone; Fenoprofen; Nateglinide; Sulfasalazine; Clofazimine; Repaglinide; Telmisartan; Balsalazide; Ibuprofen; Glipizide; Amiodarone; Pioglitazone; Mitiglinide; Bezafibrate; Flufenamic acid; Resveratrol; Phthalic Acid; Capric acid; Doconexent; Oleic Acid; (S)-3-(4-(2-Carbazol-9-Yl-Ethoxy)-Phenyl)-2-Etho…	(M162)PID RXR VDR PATHWAY; (M23)PID WNT NONCANONICAL PATHWAY; (M60)PID NFAT TFPATHWAY	(M5892)HALLMARK CHOLESTEROL HOMEOSTASIS; (M5942)HALLMARK UV RESPONSE DN; (M5905)HALLMARK ADIPOGENESIS	0.0	1.0	0.0	0.0	1.0	0.0	1.0	1.0	1.0	0.0	1.0	1.0	0.0	1.0	0.0	0.0	1.0	1.0	0.0	0.0
PRDX1	3	2	5	10	5052	symbol	H. sapiens	5052	H. sapiens	PRDX1	peroxiredoxin 1	PRDX1 is a gene that encodes for an antioxidant enzyme called peroxiredoxin 1. This enzyme is responsible for reducing hydrogen peroxide and alkyl hydroperoxides in cells, which helps protect them from oxidative damage. Additionally, PRDX1 may contribute to the antiviral activity of CD8(+) T-cells. However, there is evidence to suggest that PRDX1 may also have a proliferative effect and play a ro…	PRDX1 has been implicated in various diseases, including cancer, neurodegenerative disorders, and cardiovascular diseases. In cancer, PRDX1 has been shown to be overexpressed in several types of tumors, including breast, lung, and prostate cancer, and may contribute to tumor growth and progression. Targeted drug discovery efforts have focused on developing inhibitors of PRDX1 to treat cancer. One…	GO:0019430 removal of superoxide radicals;GO:0071450 cellular response to oxygen radical;GO:0071451 cellular response to superoxide		Human disease related genes:Congenital disorders of metabolism:Congenital disorders of cofactor/vitamin metabolism; ENZYME proteins:Oxidoreductases; Predicted intracellular proteins; Enzymes; Human disease related genes:Congenital disorders of metabolism:Congenital disorders of amino acid metabolism	Mitochondria (Approved)	Zinc; Copper; Artenimol; Zinc acetate; Zinc chloride; Zinc sulfate, unspecified form	(M58)PID AR PATHWAY	(M5938)HALLMARK REACTIVE OXYGEN SPECIES PATHWAY; (M5949)HALLMARK PEROXISOME; (M5924)HALLMARK MTORC1 SIGNALING	1.0	0.0	0.0	0.0	0.0	1.0	0.0	0.0	0.0	0.0	1.0	0.0	0.0	0.0	0.0	1.0	0.0	0.0	0.0	0.0
PRKCA	3	2	5	10	5578	symbol	H. sapiens	5578	H. sapiens	PRKCA	protein kinase C alpha	PRKCA is a gene that encodes for protein kinase C alpha, a member of the protein kinase C family. This family of enzymes can be activated by calcium and diacylglycerol, and they phosphorylate a variety of protein targets involved in cellular signaling pathways. PKC family members also act as receptors for tumor promoters called phorbol esters. PRKCA has been implicated in various cellular process…	PRKCA has been implicated in various diseases, including cancer, cardiovascular disease, and neurological disorders. In cancer, PRKCA has been shown to promote tumor growth and metastasis, making it a potential target for cancer therapy. Several drugs targeting PKC, including PRKCA, have been developed and are currently in clinical trials for various types of cancer. In cardiovascular disease, PR…	GO:0110063 positive regulation of angiotensin-activated signaling pathway;GO:2000707 positive regulation of dense core granule biogenesis;GO:2000705 regulation of dense core granule biogenesis	yes	Predicted intracellular proteins; ENZYME proteins:Transferases; RAS pathway related proteins; Enzymes; Cancer-related genes:Candidate cancer biomarkers; Kinases:AGC Ser/Thr protein kinases; FDA approved drug targets:Small molecule drugs	Cytosol (Supported); Additional: Plasma membrane;Vesicles	Phosphatidyl serine; Vitamin E; Tamoxifen; Ingenol mebutate; Aprinocarsen; Midostaurin; Perifosine; Ellagic acid; Bryostatin 1; alpha-Tocopherol succinate; D-alpha-Tocopherol acetate	(M134)PID TCR RAS PATHWAY; (M37)PID NFKAPPAB CANONICAL PATHWAY; (M226)PID VEGFR1 PATHWAY	(M5903)HALLMARK NOTCH SIGNALING; (M5942)HALLMARK UV RESPONSE DN; (M5891)HALLMARK HYPOXIA	0.0	1.0	0.0	0.0	0.0	0.0	1.0	1.0	0.0	1.0	1.0	0.0	1.0	0.0	0.0	1.0	1.0	1.0	0.0	0.0
RPS6KB1	3	2	5	10	6198	symbol	H. sapiens	6198	H. sapiens	RPS6KB1	ribosomal protein S6 kinase B1	RPS6KB1 is a gene that belongs to the ribosomal S6 kinase family of serine/threonine kinases. It is involved in responding to mTOR signaling, which promotes protein synthesis, cell growth, and cell proliferation. The activity of this gene has been linked to human cancer. The gene has alternatively spliced transcript variants, resulting in isoforms with longer or shorter N-termini that may differ …	RPS6KB1 has been implicated in various diseases, including cancer, diabetes, and neurological disorders. In cancer, RPS6KB1 is often overexpressed and hyperactivated, leading to increased cell proliferation and survival. Targeting RPS6KB1 has been explored as a potential therapeutic strategy for cancer, and several drugs have been developed to inhibit its activity. For example, the mTOR inhibitor…	GO:1903940 negative regulation of TORC2 signaling;GO:0044539 long-chain fatty acid import into cell;GO:1903939 regulation of TORC2 signaling	yes	ENZYME proteins:Transferases; Enzymes; Kinases:AGC Ser/Thr protein kinases; Predicted intracellular proteins	Nucleoplasm (Supported)		(M162)PID RXR VDR PATHWAY; (M125)PID IGF1 PATHWAY; (M143)PID IL2 PI3K PATHWAY		0.0	1.0	1.0	0.0	0.0	0.0	1.0	0.0	0.0	0.0	0.0	1.0	1.0	1.0	0.0	0.0	0.0	1.0	1.0	0.0
SIRT1	3	2	5	10	23411	symbol	H. sapiens	23411	H. sapiens	SIRT1	sirtuin 1	SIRT1, also known as sirtuin 1, is a protein that belongs to the sirtuin family of proteins, which are homologs to the yeast Sir2 protein. Sirtuins are characterized by a sirtuin core domain and are grouped into four classes. The functions of human sirtuins are not yet fully understood, but studies suggest that they may function as intracellular regulatory proteins with mono-ADP-ribosyltransferas…	SIRT1 has been implicated in a variety of diseases, including cancer, neurodegenerative diseases, metabolic disorders, and cardiovascular diseases. In cancer, SIRT1 has been shown to promote tumor growth and survival by regulating various signaling pathways. In neurodegenerative diseases, SIRT1 has been suggested to play a protective role by regulating protein homeostasis and reducing oxidative s…	GO:0051658 maintenance of nucleus location;GO:0051986 negative regulation of attachment of spindle microtubules to kinetochore;GO:1902424 negative regulation of attachment of mitotic spindle microtubules to kinetochore		ENZYME proteins:Transferases; Enzymes; Predicted intracellular proteins	Nucleoplasm (Supported); Additional: Cytosol;Mitochondria;Nucleoli fibrillar center	Resveratrol; Selisistat; Cambinol	(M32)PID HDAC CLASSIII PATHWAY; (M44)PID HIF2PATHWAY; (M136)PID FOXO PATHWAY	(M5951)HALLMARK SPERMATOGENESIS	1.0	1.0	0.0	0.0	1.0	0.0	1.0	0.0	1.0	1.0	1.0	1.0	0.0	1.0	0.0	1.0	0.0	1.0	0.0	0.0
SLC2A3	3	2	5	10	6515	symbol	H. sapiens	6515	H. sapiens	SLC2A3	solute carrier family 2 member 3	SLC2A3 is a human gene that encodes a protein involved in glucose transport across the plasma membrane and the blood-brain barrier. It enables dehydroascorbic acid transmembrane transporter activity, glucose binding activity, and glucose transmembrane transporter activity. SLC2A3 is an integral component of the plasma membrane and is a biomarker of Alzheimer's disease, acanthosis nigricans, diabe…	SLC2A3 has been implicated in several diseases, including Alzheimer's disease, acanthosis nigricans, diabetes mellitus, and type 2 diabetes mellitus. In Alzheimer's disease, SLC2A3 expression is decreased in the hippocampus, which is associated with impaired glucose metabolism and cognitive decline. In acanthosis nigricans, a skin condition associated with insulin resistance, SLC2A3 expression is…	GO:0015757 galactose transmembrane transport;GO:0098708 D-glucose import across plasma membrane;GO:0098704 carbohydrate import across plasma membrane		Transporters:Electrochemical Potential-driven transporters	Plasma membrane (Supported)			(M5947)HALLMARK IL2 STAT5 SIGNALING; (M5890)HALLMARK TNFA SIGNALING VIA NFKB; (M5891)HALLMARK HYPOXIA	0.0	0.0	0.0	0.0	0.0	1.0	0.0	0.0	0.0	0.0	0.0	0.0	0.0	0.0	0.0	0.0	0.0	1.0	0.0	0.0
SOD2	3	2	5	10	6648	symbol	H. sapiens	6648	H. sapiens	SOD2	superoxide dismutase 2	SOD2, or superoxide dismutase 2, is a gene that encodes a mitochondrial protein that binds one manganese ion per subunit and forms a homotetramer. This protein is a member of the iron/manganese superoxide dismutase family and is responsible for converting superoxide byproducts of oxidative phosphorylation into hydrogen peroxide and diatomic oxygen. Mutations in this gene have been linked to vario…	Mutations in the SOD2 gene have been linked to various diseases, including idiopathic cardiomyopathy, sporadic motor neuron disease, and cancer. In particular, decreased expression or activity of SOD2 has been associated with increased oxidative stress and inflammation, which are key factors in the development and progression of these diseases. As a result, there has been significant interest in …	GO:0003068 regulation of systemic arterial blood pressure by acetylcholine;GO:0003069 acetylcholine-mediated vasodilation involved in regulation of systemic arterial blood pressure;GO:0048773 erythrophore differentiation		Human disease related genes:Urinary system diseases:Kidney diseases; ENZYME proteins:Oxidoreductases; Human disease related genes:Endocrine and metabolic diseases:Diabetes; Predicted intracellular proteins; Potential drug targets; Enzymes; Cancer-related genes:Candidate cancer biomarkers; Disease related genes	Mitochondria (Supported)	Benzylsulfonic acid; 3-Fluoro-L-tyrosine	(M136)PID FOXO PATHWAY	(M5938)HALLMARK REACTIVE OXYGEN SPECIES PATHWAY; (M5949)HALLMARK PEROXISOME; (M5941)HALLMARK UV RESPONSE UP	1.0	1.0	0.0	1.0	1.0	0.0	0.0	1.0	1.0	1.0	1.0	1.0	1.0	1.0	1.0	1.0	0.0	0.0	1.0	1.0
SQSTM1	3	2	5	10	8878	symbol	H. sapiens	8878	H. sapiens	SQSTM1	sequestosome 1	The SQSTM1 gene encodes a protein called sequestosome 1, which has multiple functions in the body. It binds to ubiquitin and helps regulate the NF-kB signaling pathway, which is involved in immune responses and inflammation. Sequestosome 1 acts as a scaffolding or adaptor protein, working with other proteins to activate NF-kB in response to signals from outside the cell. Different versions of the…	Mutations in the SQSTM1 gene have been associated with several diseases, including Paget disease of bone, amyotrophic lateral sclerosis (ALS), and frontotemporal dementia (FTD). Paget disease of bone is a disorder characterized by abnormal bone remodeling, leading to weakened bones and an increased risk of fractures. There are currently no targeted drugs available for Paget disease, but bisphosph…	GO:0070342 brown fat cell proliferation;GO:0071211 protein targeting to vacuole involved in autophagy;GO:0098780 response to mitochondrial depolarisation		Predicted intracellular proteins; Human disease related genes:Nervous system diseases:Neurodegenerative diseases; Human disease related genes:Musculoskeletal diseases:Skeletal diseases; Human disease related genes:Musculoskeletal diseases:Muscular diseases; Disease related genes	Cytosol;Vesicles (Supported)		(M110)PID IL1 PATHWAY; (M128)PID TNF PATHWAY; (M187)PID TRKR PATHWAY	(M5923)HALLMARK PI3K AKT MTOR SIGNALING; (M5941)HALLMARK UV RESPONSE UP; (M5902)HALLMARK APOPTOSIS	1.0	1.0	0.0	1.0	1.0	1.0	0.0	1.0	0.0	0.0	0.0	0.0	0.0	0.0	0.0	0.0	0.0	1.0	0.0	0.0
TFRC	3	2	5	10	7037	symbol	H. sapiens	7037	H. sapiens	TFRC	transferrin receptor	The human gene TFRC encodes a cell surface receptor that is essential for the uptake of iron by cells through a process called receptor-mediated endocytosis. This receptor is crucial for the development of red blood cells and the nervous system. There are multiple variants of this gene that have been identified through alternative splicing.	Mutations in the TFRC gene have been associated with various diseases, including hereditary hemochromatosis, a condition characterized by excessive iron absorption and deposition in various organs, and neurodegenerative disorders such as Alzheimer's disease and Parkinson's disease. Targeted drug discovery efforts have focused on developing drugs that can modulate the activity of the TFRC receptor…	GO:0010637 negative regulation of mitochondrial fusion;GO:0033572 transferrin transport;GO:0010635 regulation of mitochondrial fusion		Transporters; Predicted intracellular proteins; CD markers; Human disease related genes:Immune system diseases:Primary immunodeficiency; Enzymes; Cancer-related genes:Candidate cancer biomarkers; Predicted secreted proteins; Peptidases:Metallopeptidases; Disease related genes; FDA approved drug targets:Small molecule drugs	Endosomes;Lysosomes (Supported)	Iron; Ferrous sulfate anhydrous; Ferric cation; Ferrous gluconate; Ferrous succinate; Ferrous ascorbate; Ferrous fumarate; Ferrous glycine sulfate; Tetraferric tricitrate decahydrate; Ferric derisomaltose	(M106)PID HNF3B PATHWAY; (M255)PID HIF1 TFPATHWAY; (M66)PID MYC ACTIV PATHWAY	(M5941)HALLMARK UV RESPONSE UP; (M5924)HALLMARK MTORC1 SIGNALING; (M5925)HALLMARK E2F TARGETS	0.0	0.0	0.0	0.0	0.0	0.0	0.0	0.0	1.0	0.0	0.0	0.0	0.0	1.0	1.0	0.0	1.0	0.0	0.0	0.0
TLR4	3	2	5	10	7099	symbol	H. sapiens	7099	H. sapiens	TLR4	toll like receptor 4	TLR4 is a human gene that belongs to the Toll-like receptor family and plays a crucial role in recognizing pathogens and activating innate immunity. TLR4 recognizes pathogen-associated molecular patterns expressed on infectious agents and mediates the production of cytokines necessary for effective immunity. In silico studies have found that TLR4 has a strong binding affinity with the spike prote…	There is growing interest in targeting TLR4 for the treatment of various diseases, including infectious diseases, cancer, and inflammatory disorders. In the context of COVID-19, several studies have suggested that TLR4 may play a role in the pathogenesis of the disease, and targeting TLR4 may have therapeutic potential. However, there are currently no approved drugs that specifically target TLR4.…	GO:0002537 nitric oxide production involved in inflammatory response;GO:0032707 negative regulation of interleukin-23 production;GO:1903971 positive regulation of response to macrophage colony-stimulating factor		Predicted intracellular proteins; CD markers; Transporters:Accessory Factors Involved in Transport; FDA approved drug targets:Small molecule drugs; Human disease related genes:Nervous system diseases:Eye disease	Golgi apparatus;Plasma membrane (Approved)	Cyclobenzaprine; Naloxone; (R)-3-hydroxytetradecanoic acid; Lauric acid; Eritoran; Golotimod; E5531; Myristic acid; Papain; Mifamurtide	(M264)PID TOLL ENDOGENOUS PATHWAY		1.0	1.0	0.0	0.0	1.0	0.0	1.0	0.0	0.0	0.0	1.0	1.0	0.0	0.0	0.0	0.0	1.0	1.0	1.0	1.0
TNFSF10	3	2	5	10	8743	symbol	H. sapiens	8743	H. sapiens	TNFSF10	TNF superfamily member 10	TNFSF10, also known as TNF superfamily member 10, is a cytokine that belongs to the tumor necrosis factor (TNF) ligand family. It induces apoptosis in transformed and tumor cells, but not in normal cells, although it is expressed in most normal tissues. TNFSF10 binds to several members of the TNF receptor superfamily, including TNFRSF10A/TRAILR1, TNFRSF10B/TRAILR2, TNFRSF10C/TRAILR3, TNFRSF10D/TR…	TNFSF10 has been implicated in various diseases, including cancer, autoimmune diseases, and viral infections. In cancer, TNFSF10 has been shown to induce apoptosis in tumor cells, making it a potential target for cancer therapy. Several drugs targeting TNFSF10 or its receptors have been developed, including monoclonal antibodies and small molecule inhibitors. One example is the monoclonal antibod…	GO:0036462 TRAIL-activated apoptotic signaling pathway;GO:0090200 positive regulation of release of cytochrome c from mitochondria;GO:0090199 regulation of release of cytochrome c from mitochondria		Predicted intracellular proteins; CD markers; Cancer-related genes:Candidate cancer biomarkers; Predicted secreted proteins; Transporters:Accessory Factors Involved in Transport			(M79)PID TRAIL PATHWAY; (M5883)NABA SECRETED FACTORS; (M5885)NABA MATRISOME ASSOCIATED	(M5902)HALLMARK APOPTOSIS; (M5947)HALLMARK IL2 STAT5 SIGNALING; (M5913)HALLMARK INTERFERON GAMMA RESPONSE	0.0	1.0	0.0	0.0	1.0	0.0	0.0	0.0	0.0	1.0	0.0	1.0	0.0	0.0	0.0	0.0	0.0	0.0	0.0	0.0
UCP2	3	2	5	10	7351	symbol	H. sapiens	7351	H. sapiens	UCP2	uncoupling protein 2	UCP2, or uncoupling protein 2, is a member of the mitochondrial anion carrier protein family that separates oxidative phosphorylation from ATP synthesis, resulting in energy being dissipated as heat. UCP2 facilitates the transfer of anions from the inner to the outer mitochondrial membrane and the return transfer of protons from the outer to the inner mitochondrial membrane, reducing the mitochon…	UCP2 has been implicated in various diseases, including obesity, diabetes, and cancer. Studies have shown that UCP2 expression is increased in adipose tissue of obese individuals and in pancreatic beta cells of diabetic patients, suggesting a potential role in the pathogenesis of these diseases. Targeted drug discovery efforts have focused on identifying small molecule inhibitors of UCP2 as poten…	GO:1902356 oxaloacetate(2-) transmembrane transport;GO:0071284 cellular response to lead ion;GO:0015743 malate transport		Human disease related genes:Endocrine and metabolic diseases:Other endocrine and metabolic diseases; Predicted intracellular proteins; Transporters:Electrochemical Potential-driven transporters	Mitochondria (Supported)		(M106)PID HNF3B PATHWAY	(M5905)HALLMARK ADIPOGENESIS; (M5945)HALLMARK HEME METABOLISM	0.0	0.0	0.0	0.0	0.0	0.0	1.0	0.0	1.0	0.0	0.0	0.0	0.0	1.0	0.0	1.0	0.0	0.0	0.0	0.0
VDAC1	3	2	5	10	7416	symbol	H. sapiens	7416	H. sapiens	VDAC1	voltage dependent anion channel 1	The VDAC1 gene encodes a protein that is a key component of the outer mitochondrial membrane. This protein is responsible for facilitating the exchange of metabolites and ions across the membrane, which is important for regulating mitochondrial functions. Additionally, the protein can form channels in the plasma membrane and may be involved in transmembrane electron transport. The gene undergoes …	Research has shown that VDAC1 may play a role in various diseases, including cancer, neurodegenerative disorders, and cardiovascular diseases. In cancer, VDAC1 has been found to be overexpressed in many types of tumors, and its inhibition has been shown to induce apoptosis in cancer cells. Therefore, VDAC1 has been identified as a potential target for cancer therapy. In neurodegenerative disorder…	GO:0110099 negative regulation of calcium import into the mitochondrion;GO:0110097 regulation of calcium import into the mitochondrion;GO:0042866 pyruvate biosynthetic process		Predicted intracellular proteins		Aluminium monostearate; Cannabidiol; Medical Cannabis; Nabiximols		(M5926)HALLMARK MYC TARGETS V1; (M5936)HALLMARK OXIDATIVE PHOSPHORYLATION	0.0	1.0	0.0	0.0	0.0	0.0	0.0	1.0	0.0	0.0	0.0	0.0	0.0	0.0	0.0	0.0	0.0	0.0	0.0	0.0
VEGFA	2	3	5	10	7422	symbol	H. sapiens	7422	H. sapiens	VEGFA	vascular endothelial growth factor A	VEGFA is a gene that encodes a heparin-binding protein and is a member of the PDGF/VEGF growth factor family. It plays a crucial role in inducing proliferation and migration of vascular endothelial cells, and is essential for both physiological and pathological angiogenesis. Disruption of this gene in mice resulted in abnormal embryonic blood vessel formation. VEGFA is upregulated in many known t…	VEGFA has been a target for drug discovery efforts in various diseases, particularly cancer and age-related macular degeneration (AMD). Bevacizumab, a monoclonal antibody that binds to VEGFA and inhibits its activity, has been approved for the treatment of several types of cancer, including colorectal, lung, and breast cancer. Another VEGFA inhibitor, aflibercept, is approved for the treatment of…	GO:0002575 basophil chemotaxis;GO:0038033 positive regulation of endothelial cell chemotaxis by VEGF-activated vascular endothelial growth factor receptor signaling pathway;GO:0038089 positive regulation of cell migration by vascular endothelial growth factor signaling pathway		Human disease related genes:Urinary system diseases:Kidney diseases; Human disease related genes:Nervous system diseases:Other nervous and sensory system diseases; Predicted intracellular proteins; Human disease related genes:Endocrine and metabolic diseases:Diabetes; Human disease related genes:Musculoskeletal diseases:Skeletal diseases; RAS pathway related proteins; Candidate cardiovascular dis…		Bevacizumab; Minocycline; Gliclazide; Carvedilol; Ranibizumab; Pidolic acid; Vandetanib; ABT-510; Veglin; Denibulin; SNS-032; Bevasiranib; Dalteparin; Aflibercept; Chondroitin sulfate; Foreskin keratinocyte (neonatal); Brolucizumab	(M137)PID VEGF VEGFR PATHWAY; (M103)PID S1P S1P1 PATHWAY; (M118)PID INTEGRIN A9B1 PATHWAY	(M5919)HALLMARK HEDGEHOG SIGNALING; (M5944)HALLMARK ANGIOGENESIS; (M5922)HALLMARK UNFOLDED PROTEIN RESPONSE	1.0	1.0	1.0	1.0	0.0	0.0	0.0	0.0	1.0	0.0	1.0	0.0	1.0	0.0	0.0	0.0	1.0	1.0	0.0	1.0
ACHE	3	3	4	10	43	symbol	H. sapiens	43	H. sapiens	ACHE	acetylcholinesterase (Yt blood group)	The ACHE gene encodes for acetylcholinesterase, an enzyme that breaks down the neurotransmitter acetylcholine at neuromuscular junctions and brain cholinergic synapses, terminating signal transmission. It is also found on red blood cell membranes, where it constitutes the Yt blood group antigen. Acetylcholinesterase exists in multiple forms due to alternative mRNA splicing and post-translational …	Mutations in the ACHE gene have been associated with several neurological disorders, including Alzheimer's disease, Parkinson's disease, and myasthenia gravis. Inhibition of acetylcholinesterase activity is a common therapeutic strategy for these diseases, as it increases the availability of acetylcholine in the brain and improves cognitive function. Several drugs targeting acetylcholinesterase h…	GO:0001507 acetylcholine catabolic process in synaptic cleft;GO:0006581 acetylcholine catabolic process;GO:0032223 negative regulation of synaptic transmission, cholinergic		Predicted intracellular proteins; Blood group antigen proteins; Enzymes; ENZYME proteins:Hydrolases; FDA approved drug targets:Small molecule drugs	Golgi apparatus (Approved); Additional: Vesicles	Choline; Tacrine; Carbamoylcholine; Dipivefrin; Gallamine triethiodide; Pyridostigmine; Galantamine; Isoflurophate; Pralidoxime; Minaprine; Donepezil; Ranitidine; Demecarium; Physostigmine; Rivastigmine; Edrophonium; Ambenonium; Tubocurarine; Decamethonium; Neostigmine; Monoisopropylphosphorylserine; Propidium; 3,8-Diamino-6-Phenyl-5-[6-[1-[2-[(1,2,3,4-Tetrahydro-9-Acridinyl)Amino]Ethyl]-1h-1,2,3…	(M166)PID ATF2 PATHWAY	(M5919)HALLMARK HEDGEHOG SIGNALING; (M5909)HALLMARK MYOGENESIS; (M5950)HALLMARK ALLOGRAFT REJECTION	0.0	0.0	0.0	0.0	0.0	0.0	1.0	0.0	0.0	0.0	0.0	0.0	0.0	0.0	0.0	0.0	0.0	0.0	0.0	0.0
APOE	3	3	4	10	348	symbol	H. sapiens	348	H. sapiens	APOE	apolipoprotein E	APOE is a gene that encodes a protein called apolipoprotein E, which plays a crucial role in the metabolism of lipoproteins. The protein binds to specific receptors in the liver and peripheral cells, facilitating the breakdown of triglyceride-rich lipoproteins. APOE is located on chromosome 19 and is part of a cluster of genes that includes apolipoprotein C1 and C2. Mutations in APOE can lead to …	APOE has been extensively studied in relation to Alzheimer's disease (AD), as it is a major genetic risk factor for the development of late-onset AD. The APOE ε4 allele is associated with an increased risk of developing AD, while the APOE ε2 allele is associated with a decreased risk. The exact mechanisms by which APOE influences AD risk are not fully understood, but it is thought to be involved …	GO:0071831 intermediate-density lipoprotein particle clearance;GO:1901627 negative regulation of postsynaptic membrane organization;GO:1902999 negative regulation of phospholipid efflux		Human disease related genes:Congenital disorders of metabolism:Other congenital disorders of metabolism; Human disease related genes:Nervous system diseases:Neurodegenerative diseases; Human disease related genes:Congenital disorders of metabolism:Congenital disorders of lipid/glycolipid metabolism; Candidate cardiovascular disease genes; Cancer-related genes:Candidate cancer biomarkers; Predicte…	Vesicles (Approved)	Zinc; Copper; Zinc acetate; Zinc chloride; Zinc sulfate, unspecified form		(M5905)HALLMARK ADIPOGENESIS; (M5934)HALLMARK XENOBIOTIC METABOLISM	0.0	0.0	0.0	0.0	0.0	0.0	0.0	1.0	0.0	0.0	1.0	0.0	0.0	1.0	0.0	1.0	1.0	1.0	0.0	1.0
MAPT	3	3	4	10	4137	symbol	H. sapiens	4137	H. sapiens	MAPT	microtubule associated protein tau	The MAPT gene encodes the microtubule-associated protein tau, which undergoes complex alternative splicing to produce several mRNA species. The expression of MAPT transcripts varies depending on the stage of neuronal maturation and neuron type in the nervous system. Mutations in the MAPT gene have been linked to various neurodegenerative disorders, including Alzheimer's disease, Pick's disease, f…	The MAPT gene has been extensively studied in the context of neurodegenerative diseases, particularly Alzheimer's disease and frontotemporal dementia. Mutations in MAPT have been associated with the accumulation of tau protein in the brain, leading to the formation of neurofibrillary tangles and neuronal death. As a result, there has been significant interest in developing drugs that target tau p…	GO:1902988 neurofibrillary tangle assembly;GO:0090258 negative regulation of mitochondrial fission;GO:1902474 positive regulation of protein localization to synapse		Predicted intracellular proteins; Human disease related genes:Nervous system diseases:Neurodegenerative diseases; Candidate cardiovascular disease genes; Predicted secreted proteins; Disease related genes; FDA approved drug targets:Small molecule drugs	End piece;Plasma membrane (Supported); Additional: Nuclear speckles	Lansoprazole; Astemizole; Paclitaxel; Docetaxel; Flortaucipir F-18	(M209)PID P38 GAMMA DELTA PATHWAY; (M69)PID REELIN PATHWAY; (M87)PID LKB1 PATHWAY	(M5906)HALLMARK ESTROGEN RESPONSE EARLY; (M5907)HALLMARK ESTROGEN RESPONSE LATE	0.0	0.0	0.0	0.0	0.0	0.0	0.0	1.0	0.0	0.0	0.0	0.0	0.0	0.0	0.0	1.0	1.0	0.0	0.0	0.0
SNCA	3	3	4	10	6622	symbol	H. sapiens	6622	H. sapiens	SNCA	synuclein alpha	The human gene SNCA, also known as synuclein alpha, is a member of the synuclein family and is abundantly expressed in the brain. It plays a role in integrating presynaptic signaling and membrane trafficking. Defects in SNCA have been linked to the development of Parkinson's disease, and SNCA peptides are a major component of amyloid plaques in the brains of Alzheimer's disease patients. The gene…	Parkinson's disease is a neurodegenerative disorder characterized by the loss of dopaminergic neurons in the substantia nigra region of the brain. Mutations in the SNCA gene have been identified as a cause of familial Parkinson's disease, and overexpression of the protein has been linked to the formation of Lewy bodies, a hallmark of the disease. Targeted drug discovery efforts have focused on re…	GO:0035543 positive regulation of SNARE complex assembly;GO:0051585 negative regulation of dopamine uptake involved in synaptic transmission;GO:0051945 negative regulation of catecholamine uptake involved in synaptic transmission		Predicted intracellular proteins; Human disease related genes:Nervous system diseases:Neurodegenerative diseases; Potential drug targets; Transporters:Transporter channels and pores; Disease related genes		Resveratrol; Copper	(M275)PID ALPHA SYNUCLEIN PATHWAY	(M5945)HALLMARK HEME METABOLISM	0.0	0.0	0.0	1.0	1.0	0.0	0.0	1.0	0.0	0.0	0.0	0.0	0.0	0.0	1.0	1.0	1.0	0.0	1.0	0.0
ABCB1	2	2	5	9	5243	symbol	H. sapiens	5243	H. sapiens	ABCB1	ATP binding cassette subfamily B member 1	ABCB1 is a human gene that encodes a membrane-associated protein belonging to the ATP-binding cassette (ABC) transporter superfamily. This protein is a member of the MDR/TAP subfamily, which is involved in multidrug resistance. It functions as an ATP-dependent drug efflux pump for xenobiotic compounds with broad substrate specificity, responsible for decreased drug accumulation in multidrug-resis…	ABCB1 has been implicated in various diseases, including cancer, epilepsy, and inflammatory bowel disease. In cancer, overexpression of ABCB1 is associated with resistance to chemotherapy, making it a potential target for drug discovery efforts. Several drugs have been developed to inhibit ABCB1, including verapamil, cyclosporine A, and tariquidar. However, these drugs have had limited success in…	GO:0099040 ceramide translocation;GO:2001225 regulation of chloride transport;GO:0046864 isoprenoid transport		Cancer-related genes:Mutational cancer driver genes; Human disease related genes:Immune system diseases:Other immune system diseases; Predicted intracellular proteins; CD markers; Human disease related genes:Musculoskeletal diseases:Skeletal diseases; Enzymes; Cancer-related genes:Candidate cancer biomarkers; ENZYME proteins; Transporters:Primary Active Transporters; Disease related genes	Plasma membrane (Supported)	ATP; Medroxyprogesterone acetate; Roxithromycin; Fentanyl; Voacamine; Elacridar; Tesmilifene; FM-VP4; Zosuquidar; Tariquidar; Miltefosine; Tocofersolan; Hycanthone; Concanamycin A; Dexverapamil; Emopamil; Lomerizine; Tetrandrine; Dofequidar; Dexniguldipine; ONT-093; HM-30181; Desmethylsertraline; Reversin 121	(M255)PID HIF1 TFPATHWAY	(M5949)HALLMARK PEROXISOME; (M5941)HALLMARK UV RESPONSE UP; (M5947)HALLMARK IL2 STAT5 SIGNALING	0.0	0.0	0.0	0.0	0.0	1.0	0.0	0.0	0.0	0.0	0.0	0.0	0.0	0.0	1.0	0.0	0.0	0.0	0.0	0.0
ACADSB	2	2	5	9	36	symbol	H. sapiens	36	H. sapiens	ACADSB	acyl-CoA dehydrogenase short/branched chain	ACADSB is a gene that encodes for an enzyme called short/branched chain acyl-CoA dehydrogenase. This enzyme is responsible for catalyzing the dehydrogenation of acyl-CoA derivatives in the metabolism of fatty acids or branch chained amino acids. The ACADSB gene product has the greatest activity towards the short branched chain acyl-CoA derivative, (S)-2-methylbutyryl-CoA, but also reacts signific…	Mutations in the ACADSB gene have been associated with a rare autosomal recessive disorder called short-chain acyl-CoA dehydrogenase deficiency (SCADD). This disorder is characterized by a deficiency in the enzyme activity of short/branched chain acyl-CoA dehydrogenase, leading to the accumulation of certain fatty acid metabolites in the body. SCADD can cause a range of symptoms, including develo…	GO:0006549 isoleucine metabolic process;GO:0006550 L-isoleucine catabolic process;GO:0009083 branched-chain amino acid catabolic process		ENZYME proteins:Oxidoreductases; Predicted intracellular proteins; Human disease related genes:Congenital disorders of metabolism:Congenital disorders of lipid/glycolipid metabolism; Potential drug targets; Enzymes; Disease related genes	Mitochondria (Supported)	Isoleucine; Valproic acid		(M5936)HALLMARK OXIDATIVE PHOSPHORYLATION	0.0	0.0	0.0	0.0	0.0	0.0	0.0	0.0	0.0	0.0	0.0	0.0	0.0	0.0	0.0	0.0	0.0	0.0	0.0	0.0
ACAT2	2	2	5	9	39	symbol	H. sapiens	39	H. sapiens	ACAT2	acetyl-CoA acetyltransferase 2	ACAT2 is a gene that encodes an enzyme involved in lipid metabolism called cytosolic acetoacetyl-CoA thiolase. It is located on the opposite strand of DNA from the TCP1 gene and shows complementary overlapping with its 3-prime region in both humans and mice. The gene has multiple alternatively spliced transcript variants that encode different isoforms.	ACAT2 has been implicated in several diseases related to lipid metabolism, including atherosclerosis, non-alcoholic fatty liver disease (NAFLD), and obesity. Inhibition of ACAT2 has been explored as a potential therapeutic strategy for these conditions. Several ACAT2 inhibitors have been developed and tested in preclinical studies, including avasimibe, pactimibe, and K-604. However, clinical tria…	GO:0010142 farnesyl diphosphate biosynthetic process, mevalonate pathway;GO:1902767 isoprenoid biosynthetic process via mevalonate;GO:0045337 farnesyl diphosphate biosynthetic process		ENZYME proteins:Transferases; Enzymes; Predicted intracellular proteins	Cytosol (Approved); Additional: Nucleoplasm	S-Hydroxycysteine; Coenzyme A		(M5892)HALLMARK CHOLESTEROL HOMEOSTASIS; (M5935)HALLMARK FATTY ACID METABOLISM	0.0	0.0	0.0	0.0	0.0	0.0	0.0	0.0	0.0	0.0	0.0	0.0	0.0	0.0	1.0	0.0	0.0	0.0	0.0	0.0
ACLY	2	2	5	9	47	symbol	H. sapiens	47	H. sapiens	ACLY	ATP citrate lyase	ACLY is a gene that encodes for the ATP citrate lyase enzyme, which is responsible for synthesizing cytosolic acetyl-CoA in many tissues. The enzyme is made up of identical subunits and catalyzes the formation of acetyl-CoA and oxaloacetate from citrate and CoA, while hydrolyzing ATP to ADP and phosphate. Acetyl-CoA is an important product for several biosynthetic pathways, including lipogenesis …	ACLY has been implicated in several diseases, including cancer, obesity, and metabolic disorders. In cancer, ACLY is upregulated and plays a role in promoting tumor growth and survival by providing acetyl-CoA for lipid synthesis and histone acetylation. Targeting ACLY has emerged as a potential therapeutic strategy for cancer treatment. Several small molecule inhibitors of ACLY have been develope…	GO:0006101 citrate metabolic process;GO:0006107 oxaloacetate metabolic process;GO:0006085 acetyl-CoA biosynthetic process		Predicted intracellular proteins; ENZYME proteins:Transferases; Citric acid cycle related proteins; Enzymes; Cancer-related genes:Candidate cancer biomarkers; FDA approved drug targets:Small molecule drugs	Cytosol (Supported); Additional: Basal body;Nucleoplasm;Primary cilium transition zone;Principal piece	Bempedoic acid		(M5905)HALLMARK ADIPOGENESIS; (M5924)HALLMARK MTORC1 SIGNALING	0.0	0.0	0.0	0.0	0.0	0.0	0.0	0.0	0.0	0.0	0.0	0.0	0.0	0.0	0.0	0.0	0.0	0.0	0.0	0.0
ACSL1	2	2	5	9	2180	symbol	H. sapiens	2180	H. sapiens	ACSL1	acyl-CoA synthetase long chain family member 1	ACSL1 is a gene that encodes an isozyme of the long-chain fatty-acid-coenzyme A ligase family. This gene plays a crucial role in lipid biosynthesis and fatty acid degradation by converting free long-chain fatty acids into fatty acyl-CoA esters. Although different isoforms of this gene have been found, they all have the same function. The subcellular localization, substrate specificity, and tissue…	ACSL1 has been implicated in various diseases, including obesity, diabetes, and cancer. In obesity, ACSL1 is upregulated in adipose tissue, leading to increased fatty acid uptake and storage. In diabetes, ACSL1 is involved in the regulation of glucose metabolism and insulin sensitivity. In cancer, ACSL1 is overexpressed in several types of tumors, including breast, prostate, and colon cancer, and…	GO:0010747 positive regulation of long-chain fatty acid import across plasma membrane;GO:0140214 positive regulation of long-chain fatty acid import into cell;GO:0034201 response to oleic acid		Enzymes; ENZYME proteins:Ligase; Predicted intracellular proteins	Vesicles (Uncertain)	Adenosine phosphate; ATP		(M5949)HALLMARK PEROXISOME; (M5948)HALLMARK BILE ACID METABOLISM; (M5935)HALLMARK FATTY ACID METABOLISM	0.0	0.0	0.0	0.0	0.0	0.0	1.0	0.0	0.0	0.0	0.0	0.0	0.0	1.0	1.0	0.0	0.0	0.0	0.0	0.0
AHR	2	2	5	9	196	symbol	H. sapiens	196	H. sapiens	AHR	aryl hydrocarbon receptor	The AHR gene encodes a protein that acts as a transcription factor and is involved in regulating responses to planar aromatic hydrocarbons. This receptor is activated by ligands and has been shown to regulate enzymes involved in metabolizing xenobiotics, such as cytochrome P450. The protein is initially located in the cytoplasm but moves to the nucleus upon ligand binding, where it stimulates the…	The AHR gene has been implicated in various diseases, including cancer, immune disorders, and cardiovascular diseases. In cancer, AHR has been shown to play a role in tumor growth and metastasis, making it a potential target for cancer therapy. In immune disorders, AHR has been linked to autoimmune diseases such as rheumatoid arthritis and multiple sclerosis. In cardiovascular diseases, AHR has b…	GO:1904613 cellular response to 2,3,7,8-tetrachlorodibenzodioxine;GO:0002841 negative regulation of T cell mediated immune response to tumor cell;GO:1904612 response to 2,3,7,8-tetrachlorodibenzodioxine		Predicted intracellular proteins; Transcription factors:Basic domains; Cancer-related genes:Candidate cancer biomarkers; Disease related genes; FDA approved drug targets:Small molecule drugs; Human disease related genes:Nervous system diseases:Eye disease	Cytosol (Supported); Additional: Nucleoplasm	Omeprazole; Mexiletine; Nimodipine; Flutamide; Atorvastatin; Leflunomide; Ginseng; Indirubin-3'-monoxime; Resveratrol; Quercetin; beta-Naphthoflavone; Emodin; 1-[(4S)-4-amino-5-(1,3-benzothiazol-2-yl)-5-oxopentyl]guanidine; Diosmin; Indigotindisulfonic acid; Kynurenic Acid; Epigallocatechin gallate; Cantharidin; Indirubin		(M5947)HALLMARK IL2 STAT5 SIGNALING; (M5932)HALLMARK INFLAMMATORY RESPONSE	0.0	0.0	0.0	0.0	0.0	1.0	1.0	0.0	0.0	0.0	0.0	0.0	0.0	0.0	1.0	0.0	1.0	0.0	1.0	0.0
AMPD2	2	2	5	9	271	symbol	H. sapiens	271	H. sapiens	AMPD2	adenosine monophosphate deaminase 2	AMPD2 is a gene that encodes a protein involved in purine metabolism. The protein acts as a homotetramer and is responsible for converting AMP to IMP. This gene is one of three AMP deaminases found in mammals. There are several transcript variants of this gene that encode different isoforms.	Research has shown that mutations in the AMPD2 gene may be associated with various diseases, including autism spectrum disorder, schizophrenia, and bipolar disorder. Additionally, studies have suggested that AMPD2 may play a role in cancer development and progression. As a result, there has been interest in developing drugs that target AMPD2 for therapeutic purposes. One example is the drug Mycop…	GO:0032263 GMP salvage;GO:0032264 IMP salvage;GO:0106380 purine ribonucleotide salvage		Human disease related genes:Nervous system diseases:Other nervous and sensory system diseases; Predicted intracellular proteins; Potential drug targets; Human disease related genes:Congenital malformations:Congenital malformations of the nervous system; Enzymes; ENZYME proteins:Hydrolases; Disease related genes	Cytosol (Approved)				0.0	0.0	0.0	0.0	0.0	0.0	0.0	0.0	0.0	0.0	0.0	0.0	0.0	0.0	0.0	0.0	0.0	0.0	0.0	0.0
ATG7	2	2	5	9	10533	symbol	H. sapiens	10533	H. sapiens	ATG7	autophagy related 7	ATG7 is a gene that encodes an enzyme essential for autophagy and cytoplasmic to vacuole transport. It is also believed to play a role in regulating p53-dependent cell cycle pathways during prolonged metabolic stress. The gene has been linked to various functions, including axon membrane trafficking, axonal homeostasis, mitophagy, adipose differentiation, and hematopoietic stem cell maintenance. …	ATG7 has been implicated in various diseases, including cancer, neurodegenerative disorders, and infectious diseases. In cancer, ATG7 has been shown to promote tumor growth and survival by enhancing autophagy-mediated nutrient recycling and suppressing apoptosis. Therefore, targeting ATG7 has emerged as a potential therapeutic strategy for cancer treatment. Several small molecule inhibitors of AT…	GO:0061739 protein lipidation involved in autophagosome assembly;GO:0006501 C-terminal protein lipidation;GO:0071455 cellular response to hyperoxia		Transporters; Predicted intracellular proteins; Human disease related genes:Nervous system diseases:Neurodegenerative diseases; Potential drug targets; Disease related genes	Cytosol (Approved); Additional: Connecting piece;Flagellar centriole;Mid piece;Nucleoplasm;Plasma membrane				0.0	0.0	0.0	0.0	1.0	0.0	0.0	0.0	1.0	0.0	0.0	0.0	0.0	1.0	0.0	1.0	0.0	1.0	0.0	0.0
BAK1	2	2	5	9	578	symbol	H. sapiens	578	H. sapiens	BAK1	BCL2 antagonist/killer 1	The BAK1 gene belongs to the BCL2 protein family and is involved in regulating apoptosis, or programmed cell death. BAK1 is located in mitochondria and interacts with the mitochondrial voltage-dependent anion channel, leading to a loss in membrane potential and the release of cytochrome c, which triggers apoptosis. BAK1 also interacts with the tumor suppressor P53 in response to cell stress. BAK1…	Dysregulation of BAK1 has been implicated in various types of cancer, including breast, lung, and colon cancer. As a result, there has been significant interest in developing drugs that target BAK1 to induce apoptosis in cancer cells. One approach has been to develop small molecule inhibitors that bind to BAK1 and prevent its interaction with other proteins, such as anti-apoptotic BCL2 family mem…	GO:0002352 B cell negative selection;GO:0044346 fibroblast apoptotic process;GO:0002339 B cell selection		Transporters:Transporter channels and pores			(M13096)SA PROGRAMMED CELL DEATH; (M19)PID P73PATHWAY; (M145)PID P53 DOWNSTREAM PATHWAY	(M5897)HALLMARK IL6 JAK STAT3 SIGNALING; (M5941)HALLMARK UV RESPONSE UP; (M5939)HALLMARK P53 PATHWAY	0.0	1.0	1.0	0.0	1.0	0.0	0.0	1.0	0.0	1.0	0.0	1.0	0.0	0.0	0.0	0.0	0.0	1.0	0.0	0.0
BCL2L1	2	2	5	9	598	symbol	H. sapiens	598	H. sapiens	BCL2L1	BCL2 like 1	BCL2L1, also known as BCL2 like 1, is a gene that belongs to the BCL-2 protein family. This family of proteins regulates apoptosis, or programmed cell death, and is involved in various cellular activities. BCL2L1 is located at the outer mitochondrial membrane and regulates the opening of the outer mitochondrial membrane channel (VDAC). VDAC controls mitochondrial membrane potential, which in turn…	BCL2L1 has been implicated in various diseases, including cancer, neurodegenerative disorders, and autoimmune diseases. In cancer, BCL2L1 is often overexpressed, leading to increased cell survival and resistance to chemotherapy. Targeting BCL2L1 has been a focus of drug discovery efforts, with several small molecule inhibitors and antisense oligonucleotides in development. Venetoclax, a BCL2 inhi…	GO:0071839 apoptotic process in bone marrow cell;GO:0046898 response to cycloheximide;GO:1901029 negative regulation of mitochondrial outer membrane permeabilization involved in apoptotic signaling pathway		Transporters:Transporter channels and pores; Cancer-related genes:Candidate cancer biomarkers; RAS pathway related proteins	Mitochondria (Approved); Additional: Acrosome;Nucleoli fibrillar center	4'-FLUORO-1,1'-BIPHENYL-4-CARBOXYLIC ACID; Isosorbide; Gossypol	(M13096)SA PROGRAMMED CELL DEATH; (M182)PID IL3 PATHWAY; (M234)PID IL2 STAT5 PATHWAY	(M5902)HALLMARK APOPTOSIS; (M5947)HALLMARK IL2 STAT5 SIGNALING	1.0	1.0	0.0	1.0	1.0	0.0	1.0	1.0	0.0	1.0	0.0	1.0	1.0	0.0	0.0	0.0	0.0	1.0	0.0	0.0
BIRC2	2	2	5	9	329	symbol	H. sapiens	329	H. sapiens	BIRC2	baculoviral IAP repeat containing 2	BIRC2 is a human gene that encodes a protein belonging to a family of proteins that prevent apoptosis by binding to TRAF1 and TRAF2. The protein inhibits apoptosis induced by serum deprivation and menadione, which is a potent inducer of free radicals. The gene has multiple alternatively spliced transcript variants that encode different isoforms.	BIRC2 has been implicated in various diseases, including cancer, autoimmune disorders, and neurodegenerative diseases. In cancer, BIRC2 is overexpressed in many tumor types and is associated with resistance to chemotherapy and radiation therapy. Targeting BIRC2 has been explored as a potential therapeutic strategy for cancer treatment. Several small molecule inhibitors of BIRC2 have been develope…	GO:1902442 regulation of ripoptosome assembly involved in necroptotic process;GO:1902443 negative regulation of ripoptosome assembly involved in necroptotic process;GO:1902524 positive regulation of protein K48-linked ubiquitination		ENZYME proteins:Transferases; Enzymes; Cancer-related genes:Candidate cancer biomarkers; Predicted intracellular proteins	Cytosol;Nucleoli fibrillar center (Supported); Additional: Nucleoplasm		(M7997)SA CASPASE CASCADE; (M37)PID NFKAPPAB CANONICAL PATHWAY; (M45)PID CD40 PATHWAY	(M5890)HALLMARK TNFA SIGNALING VIA NFKB	0.0	1.0	0.0	1.0	0.0	1.0	0.0	0.0	1.0	1.0	0.0	0.0	0.0	0.0	0.0	0.0	1.0	1.0	0.0	0.0
BMP2	2	2	5	9	650	symbol	H. sapiens	650	H. sapiens	BMP2	bone morphogenetic protein 2	BMP2, or bone morphogenetic protein 2, is a gene that encodes a protein that belongs to the TGF-beta superfamily of proteins. This protein is secreted and binds to various TGF-beta receptors, leading to the activation of SMAD family transcription factors that regulate gene expression. BMP2 plays a role in bone and cartilage development and is proteolytically processed to generate each subunit of …	BMP2 has been implicated in various diseases, including osteoporosis, osteoarthritis, and bone fractures. Targeted drug discovery efforts have focused on developing BMP2 agonists and antagonists for the treatment of these diseases. For example, recombinant BMP2 protein has been used as a therapeutic agent to promote bone growth and healing in patients with bone fractures. However, the use of BMP2…	GO:0051042 negative regulation of calcium-independent cell-cell adhesion;GO:0003133 endodermal-mesodermal cell signaling;GO:0003210 cardiac atrium formation		Human disease related genes:Congenital malformations:Congenital malformations of the musculoskeletal system; Cancer-related genes:Candidate cancer biomarkers; Predicted secreted proteins; Disease related genes; Human disease related genes:Congenital malformations:Other congenital malformations	Vesicles (Approved); Additional: Basal body;Cytosol;Nucleoplasm;Plasma membrane;Primary cilium;Primary cilium tip;Primary cilium transition zone		(M181)PID BMP PATHWAY; (M5883)NABA SECRETED FACTORS; (M5885)NABA MATRISOME ASSOCIATED	(M5896)HALLMARK TGF BETA SIGNALING; (M5941)HALLMARK UV RESPONSE UP; (M5902)HALLMARK APOPTOSIS	0.0	1.0	0.0	0.0	1.0	0.0	0.0	0.0	1.0	0.0	1.0	0.0	1.0	0.0	0.0	0.0	1.0	1.0	1.0	0.0
BNIP3	2	2	5	9	664	symbol	H. sapiens	664	H. sapiens	BNIP3	BCL2 interacting protein 3	BNIP3, also known as BCL2 interacting protein 3, is a gene that encodes a mitochondrial protein with a BH3 domain. This protein acts as a pro-apoptotic factor and interacts with anti-apoptotic proteins such as E1B 19 kDa protein and Bcl2. The gene is silenced in tumors due to DNA methylation.	BNIP3 has been implicated in various diseases, including cancer, cardiovascular disease, and neurodegenerative disorders. In cancer, BNIP3 is often downregulated, leading to increased cell survival and resistance to chemotherapy. Targeting BNIP3 has been explored as a potential therapeutic strategy for cancer treatment. For example, a study showed that restoring BNIP3 expression in cancer cells s…	GO:0071279 cellular response to cobalt ion;GO:1990144 intrinsic apoptotic signaling pathway in response to hypoxia;GO:0048102 autophagic cell death		Transporters:Transporter channels and pores; Cancer-related genes:Candidate cancer biomarkers			(M255)PID HIF1 TFPATHWAY; (M121)PID MTOR 4PATHWAY	(M5910)HALLMARK PROTEIN SECRETION	0.0	0.0	0.0	0.0	1.0	0.0	0.0	0.0	1.0	1.0	0.0	0.0	0.0	1.0	0.0	1.0	0.0	0.0	1.0	1.0
CCND1	2	2	5	9	595	symbol	H. sapiens	595	H. sapiens	CCND1	cyclin D1	The CCND1 gene encodes for the protein cyclin D1, which belongs to the cyclin family and regulates CDK kinases. Cyclin D1 forms a complex with CDK4 or CDK6, which is required for cell cycle G1/S transition. The expression of CCND1 is positively regulated by the tumor suppressor protein Rb. Mutations, amplification, and overexpression of CCND1 are frequently observed in various human cancers, alte…	The CCND1 gene has been implicated in various types of cancer, including breast, lung, and esophageal cancer. Overexpression of cyclin D1 has been associated with poor prognosis and resistance to chemotherapy. Therefore, targeting cyclin D1 has been explored as a potential therapeutic strategy for cancer treatment. Several drugs have been developed to inhibit cyclin D1, including palbociclib, rib…	GO:0000320 re-entry into mitotic cell cycle;GO:0033601 positive regulation of mammary gland epithelial cell proliferation;GO:0033197 response to vitamin E		Cancer-related genes:Mutational cancer driver genes; Human disease related genes:Cancers:Head and neck cancers; Human disease related genes:Cancers:Cancers of the digestive system; Predicted intracellular proteins; Human disease related genes:Cancers:Cancers of the breast and female genital organs; Cancer-related genes:Mutated cancer genes; Cancer-related genes:Candidate cancer biomarkers; Human …	Nucleoplasm (Supported)	Acetylsalicylic acid; Arsenic trioxide; Encorafenib; Bryostatin 1	(M209)PID P38 GAMMA DELTA PATHWAY; (M3686)SA REG CASCADE OF CYCLIN EXPR; (M1529)SA G1 AND S PHASES	(M5903)HALLMARK NOTCH SIGNALING; (M5908)HALLMARK ANDROGEN RESPONSE; (M5902)HALLMARK APOPTOSIS	0.0	1.0	1.0	1.0	0.0	1.0	0.0	0.0	1.0	0.0	0.0	0.0	1.0	1.0	1.0	0.0	0.0	1.0	0.0	1.0
CD36	2	2	5	9	948	symbol	H. sapiens	948	H. sapiens	CD36	CD36 molecule (CD36 blood group)	CD36 is a glycoprotein found on the surface of platelets and various cell lines. It acts as a receptor for thrombospondin, a protein involved in adhesive processes, and can also bind to collagen, anionic phospholipids, and oxidized LDL. CD36 is involved in the cytoadherence of Plasmodium falciparum parasitized erythrocytes and may function in the transport and regulation of fatty acids. Mutations…	Mutations in the CD36 gene have been associated with various diseases, including atherosclerosis, diabetes, and Alzheimer's disease. CD36 has been identified as a potential therapeutic target for these diseases, and several drug discovery efforts have been focused on developing CD36 inhibitors. One example is the drug Tiritramine, which has been shown to inhibit CD36-mediated uptake of oxidized L…	GO:0150024 oxidised low-density lipoprotein particle clearance;GO:2000332 regulation of blood microparticle formation;GO:2000334 positive regulation of blood microparticle formation		Human disease related genes:Cardiovascular diseases:Vascular diseases; Transporters; Predicted intracellular proteins; Human disease related genes:Congenital disorders of metabolism:Other congenital disorders of metabolism; CD markers; Potential drug targets; Cancer-related genes:Candidate cancer biomarkers; Disease related genes	Golgi apparatus (Enhanced)			(M5897)HALLMARK IL6 JAK STAT3 SIGNALING; (M5935)HALLMARK FATTY ACID METABOLISM; (M5905)HALLMARK ADIPOGENESIS	0.0	1.0	0.0	1.0	0.0	0.0	1.0	0.0	0.0	0.0	1.0	0.0	0.0	0.0	0.0	1.0	1.0	0.0	1.0	1.0
CDH1	2	2	5	9	999	symbol	H. sapiens	999	H. sapiens	CDH1	cadherin 1	CDH1, also known as cadherin 1, is a gene that encodes a classical cadherin protein. This protein is involved in calcium-dependent cell-cell adhesion and is made up of five extracellular cadherin repeats, a transmembrane region, and a conserved cytoplasmic tail. Alternative splicing of the gene results in multiple transcript variants. Mutations in CDH1 have been linked to various types of cancer,…	CDH1 mutations have been associated with hereditary diffuse gastric cancer (HDGC), an autosomal dominant cancer syndrome characterized by an increased risk of developing diffuse-type gastric cancer at a young age. Individuals with HDGC have a lifetime risk of developing gastric cancer of up to 80%. Targeted drug discovery efforts for CDH1-related cancers have focused on restoring the function of …	GO:0099576 regulation of protein catabolic process at postsynapse, modulating synaptic transmission;GO:0071681 cellular response to indole-3-methanol;GO:0071503 response to heparin		Cancer-related genes:Mutational cancer driver genes; Human disease related genes:Cancers:Head and neck cancers; Human disease related genes:Cancers:Cancers of the digestive system; Human disease related genes:Cancers:Cancers of the breast and female genital organs; Cancer-related genes:Mutated cancer genes; Human disease related genes:Cancers:Cancers of endocrine organs; CD markers; Potential dru…	Cell Junctions;Plasma membrane (Supported); Additional: Golgi apparatus		(M184)PID ECADHERIN KERATINOCYTE PATHWAY; (M72)PID NECTIN PATHWAY; (M156)PID ECADHERIN NASCENT AJ PATHWAY	(M5896)HALLMARK TGF BETA SIGNALING; (M5907)HALLMARK ESTROGEN RESPONSE LATE; (M5915)HALLMARK APICAL JUNCTION	0.0	1.0	1.0	0.0	0.0	0.0	1.0	0.0	0.0	0.0	0.0	0.0	0.0	0.0	1.0	0.0	0.0	1.0	1.0	0.0
CDK6	2	2	5	9	1021	symbol	H. sapiens	1021	H. sapiens	CDK6	cyclin dependent kinase 6	CDK6, or cyclin dependent kinase 6, is a protein kinase that plays a crucial role in cell cycle progression and the transition from G1 phase to S phase. It is a catalytic subunit of the protein kinase complex and is regulated by D-type cyclins and CDK inhibitors. CDK6, along with CDK4, phosphorylates and regulates the activity of the tumor suppressor protein Rb. Alterations in CDK6 expression hav…	CDK6 has been identified as a potential therapeutic target for various types of cancer, including breast cancer, leukemia, and lymphoma. Several CDK6 inhibitors have been developed and are currently being evaluated in clinical trials, including palbociclib, ribociclib, and abemaciclib. These drugs work by inhibiting the activity of CDK6 and preventing the phosphorylation of Rb, leading to cell cy…	GO:0043696 dedifferentiation;GO:0043697 cell dedifferentiation;GO:0045656 negative regulation of monocyte differentiation	yes	Predicted intracellular proteins; ENZYME proteins:Transferases; Human disease related genes:Congenital malformations:Congenital malformations of the nervous system; Enzymes; Cancer-related genes:Candidate cancer biomarkers; Kinases:CMGC Ser/Thr protein kinases; Disease related genes; FDA approved drug targets:Small molecule drugs	Nucleoplasm (Supported); Additional: Cytosol	Alvocidib; (2S)-2-({6-[(3-Amino-5-chlorophenyl)amino]-9-isopropyl-9H-purin-2-yl}amino)-3-methyl-1-butanol; Fisetin; Palbociclib; Ribociclib; Abemaciclib	(M234)PID IL2 STAT5 PATHWAY; (M58)PID AR PATHWAY; (M279)PID RB 1PATHWAY	(M5919)HALLMARK HEDGEHOG SIGNALING; (M5908)HALLMARK ANDROGEN RESPONSE	1.0	1.0	0.0	0.0	0.0	0.0	0.0	0.0	0.0	0.0	0.0	0.0	0.0	0.0	0.0	0.0	0.0	1.0	0.0	0.0
CDKN1B	2	2	5	9	1027	symbol	H. sapiens	1027	H. sapiens	CDKN1B	cyclin dependent kinase inhibitor 1B	CDKN1B is a gene that encodes a protein called cyclin-dependent kinase inhibitor 1B. This protein is involved in regulating the cell cycle by binding to and inhibiting the activation of certain complexes that promote cell division. CDKN1B is particularly important in controlling the progression of cells from the G1 phase of the cell cycle to the proliferative state. The protein is degraded throug…	Mutations in CDKN1B have been linked to multiple endocrine neoplasia type IV (MEN4), a rare genetic disorder that affects the endocrine system. MEN4 is characterized by the development of tumors in the parathyroid glands, pituitary gland, and pancreas. There are currently no targeted drug discovery efforts specifically for CDKN1B, but there are drugs on the market that target the cell cycle and m…	GO:1905179 negative regulation of cardiac muscle tissue regeneration;GO:1905178 regulation of cardiac muscle tissue regeneration;GO:0048102 autophagic cell death		Cancer-related genes:Mutational cancer driver genes; Human disease related genes:Cancers:Cancers of the digestive system; Predicted intracellular proteins; Cancer-related genes:Mutated cancer genes; Human disease related genes:Cancers:Cancers of endocrine organs; Human disease related genes:Endocrine and metabolic diseases:Hypothalamus and pituitary gland diseases; Disease related genes; Human di…	Centrosome;Nucleoplasm (Supported); Additional: Basal body;Cytosol;Primary cilium;Primary cilium transition zone		(M3686)SA REG CASCADE OF CYCLIN EXPR; (M1529)SA G1 AND S PHASES; (M249)PID PI3KCI AKT PATHWAY	(M5923)HALLMARK PI3K AKT MTOR SIGNALING; (M5942)HALLMARK UV RESPONSE DN; (M5902)HALLMARK APOPTOSIS	1.0	1.0	0.0	1.0	0.0	1.0	0.0	0.0	0.0	0.0	0.0	0.0	0.0	0.0	0.0	0.0	0.0	1.0	0.0	0.0
CEBPA	2	2	5	9	1050	symbol	H. sapiens	1050	H. sapiens	CEBPA	CCAAT enhancer binding protein alpha	CEBPA is a gene that encodes a transcription factor containing a bZIP domain that recognizes the CCAAT motif in gene promoters. It functions in homodimers and heterodimers with CCAAT/enhancer-binding proteins beta and gamma, modulating the expression of genes involved in cell cycle regulation and body weight homeostasis. Mutations in this gene are associated with acute myeloid leukemia. The use o…	Mutations in the CEBPA gene have been associated with acute myeloid leukemia (AML), a type of blood cancer that affects the myeloid cells in the bone marrow. In particular, mutations in the CEBPA gene have been found in patients with AML who have a favorable prognosis, as they are associated with a higher rate of complete remission and longer overall survival. As a result, CEBPA mutations have be…	GO:0070343 white fat cell proliferation;GO:0070341 fat cell proliferation;GO:0000050 urea cycle		Cancer-related genes:Mutational cancer driver genes; Predicted intracellular proteins; Cancer-related genes:Mutated cancer genes; Transcription factors:Basic domains; Human disease related genes:Cancers:Cancers of haematopoietic and lymphoid tissues; Disease related genes	Nucleoplasm (Approved); Additional: Vesicles		(M106)PID HNF3B PATHWAY; (M151)PID AR TF PATHWAY; (M254)PID MYC REPRESS PATHWAY	(M5939)HALLMARK P53 PATHWAY	0.0	1.0	0.0	0.0	0.0	0.0	0.0	0.0	0.0	0.0	0.0	0.0	0.0	0.0	0.0	0.0	1.0	0.0	0.0	0.0
CEBPD	2	2	5	9	1052	symbol	H. sapiens	1052	H. sapiens	CEBPD	CCAAT enhancer binding protein delta	CEBPD is a gene that encodes a bZIP transcription factor that can bind to certain DNA regulatory regions as a homodimer or form heterodimers with CEBP-alpha. This gene plays a crucial role in regulating genes involved in immune and inflammatory responses and may also be involved in the activation and differentiation of macrophages. The cytogenetic location of this gene has been reported as both 8…	CEBPD has been implicated in various diseases, including cancer, inflammation, and metabolic disorders. In cancer, CEBPD has been shown to act as a tumor suppressor in some types of cancer, such as breast cancer, while promoting tumor growth in others, such as lung cancer. In inflammation, CEBPD has been found to regulate the expression of pro-inflammatory cytokines and chemokines, making it a po…	GO:0140467 integrated stress response signaling;GO:0045669 positive regulation of osteoblast differentiation;GO:0002244 hematopoietic progenitor cell differentiation		Predicted intracellular proteins; Transcription factors:Basic domains	Nucleoplasm (Approved)		(M106)PID HNF3B PATHWAY; (M183)PID IL6 7 PATHWAY; (M236)PID DELTA NP63 PATHWAY	(M5890)HALLMARK TNFA SIGNALING VIA NFKB	0.0	0.0	0.0	1.0	0.0	0.0	0.0	0.0	0.0	0.0	0.0	0.0	0.0	0.0	0.0	0.0	0.0	0.0	0.0	0.0
COL1A1	2	2	5	9	1277	symbol	H. sapiens	1277	H. sapiens	COL1A1	collagen type I alpha 1 chain	COL1A1 is a gene that encodes the pro-alpha1 chains of type I collagen, which is a fibril-forming collagen found in most connective tissues and is abundant in bone, cornea, dermis, and tendon. The triple helix of type I collagen comprises two alpha1 chains and one alpha2 chain. Mutations in this gene are associated with several conditions, including osteogenesis imperfecta types I-IV, Ehlers-Danl…	Mutations in the COL1A1 gene are associated with several genetic disorders, including osteogenesis imperfecta (OI), Ehlers-Danlos syndrome (EDS), and idiopathic osteoporosis. OI is a rare genetic disorder characterized by brittle bones that are prone to fracture, while EDS is a group of inherited connective tissue disorders that affect the skin, joints, and blood vessels. Targeted drug discovery …	GO:0071306 cellular response to vitamin E;GO:1902618 cellular response to fluoride;GO:1902617 response to fluoride		Predicted intracellular proteins; Human disease related genes:Congenital malformations:Congenital malformations of the musculoskeletal system; Human disease related genes:Musculoskeletal diseases:Skeletal diseases; Cancer-related genes:Candidate cancer biomarkers; Human disease related genes:Congenital malformations:Congenital malformations of skin; Predicted secreted proteins; Disease related ge…	Endoplasmic reticulum (Approved); Additional: Vesicles	Collagenase clostridium histolyticum; Halofuginone; Clove oil; Vonicog Alfa; Von Willebrand Factor Human	(M274)PID LYMPH ANGIOGENESIS PATHWAY; (M53)PID INTEGRIN3 PATHWAY; (M3005)NABA COLLAGENS	(M5942)HALLMARK UV RESPONSE DN; (M5909)HALLMARK MYOGENESIS; (M5930)HALLMARK EPITHELIAL MESENCHYMAL TRANSITION	0.0	0.0	0.0	0.0	0.0	0.0	1.0	0.0	1.0	0.0	1.0	0.0	0.0	1.0	1.0	1.0	0.0	1.0	1.0	0.0
COX4I1	2	2	5	9	1327	symbol	H. sapiens	1327	H. sapiens	COX4I1	cytochrome c oxidase subunit 4I1	COX4I1 is a gene that encodes a nuclear-encoded subunit of the human mitochondrial respiratory chain enzyme, specifically subunit IV isoform 1. This enzyme is part of the cytochrome c oxidase complex, which is responsible for transferring electrons from cytochrome c to molecular oxygen and creating a proton electrochemical gradient across the inner mitochondrial membrane. The complex consists of …	Mutations in COX4I1 have been associated with mitochondrial disorders, including Leigh syndrome, a severe neurological disorder that typically presents in infancy or early childhood. In addition, altered expression of COX4I1 has been observed in various cancers, including breast, lung, and ovarian cancer, suggesting a potential role in tumorigenesis. Targeted drug discovery efforts for COX4I1 hav…	GO:0006123 mitochondrial electron transport, cytochrome c to oxygen;GO:0019646 aerobic electron transport chain;GO:0042773 ATP synthesis coupled electron transport		Predicted intracellular proteins; Human disease related genes:Congenital disorders of metabolism:Mitochondrial diseases; Potential drug targets; Transporters:Primary Active Transporters; Disease related genes	Mitochondria (Supported)	Cholic Acid; N-Formylmethionine		(M5936)HALLMARK OXIDATIVE PHOSPHORYLATION	1.0	0.0	0.0	0.0	0.0	0.0	0.0	1.0	0.0	0.0	0.0	0.0	0.0	1.0	0.0	0.0	0.0	0.0	0.0	0.0
CPT1A	2	2	5	9	1374	symbol	H. sapiens	1374	H. sapiens	CPT1A	carnitine palmitoyltransferase 1A	CPT1A is a gene that encodes for the enzyme carnitine palmitoyltransferase 1A, which is responsible for the transport of long-chain fatty acids across the mitochondrial inner membrane for oxidation. This process is essential for the breakdown of fatty acids and the production of energy. Deficiency in CPT1A results in a decreased rate of fatty acid beta-oxidation, which can lead to metabolic disor…	CPT1A deficiency is a rare autosomal recessive disorder that affects the metabolism of fatty acids. It can present in infancy with hypoketotic hypoglycemia, liver dysfunction, and cardiomyopathy. In adults, it can cause recurrent episodes of muscle pain, weakness, and myoglobinuria. Treatment involves avoiding fasting and a high-fat diet, and supplementation with medium-chain triglycerides. There…	GO:0006853 carnitine shuttle;GO:1904772 response to tetrachloromethane;GO:0032000 positive regulation of fatty acid beta-oxidation		Transporters; Predicted intracellular proteins; ENZYME proteins:Transferases; Human disease related genes:Congenital disorders of metabolism:Congenital disorders of lipid/glycolipid metabolism; Enzymes; Disease related genes; FDA approved drug targets:Small molecule drugs	Mitochondria (Supported)	Levocarnitine; Glyburide; Perhexiline	(M106)PID HNF3B PATHWAY	(M5935)HALLMARK FATTY ACID METABOLISM; (M5936)HALLMARK OXIDATIVE PHOSPHORYLATION	0.0	0.0	1.0	0.0	0.0	1.0	0.0	0.0	1.0	0.0	0.0	0.0	0.0	1.0	1.0	0.0	1.0	0.0	1.0	0.0
CPT2	2	2	5	9	1376	symbol	H. sapiens	1376	H. sapiens	CPT2	carnitine palmitoyltransferase 2	CPT2 is a gene that encodes a protein responsible for transporting long-chain fatty acids to the mitochondria for oxidation. This protein works in conjunction with another protein, carnitine palmitoyltransferase I, to break down these fatty acids. Defects in the CPT2 gene have been linked to mitochondrial long-chain fatty-acid oxidation disorders. The protein encoded by CPT2 is transported from t…	Defects in the CPT2 gene have been linked to several mitochondrial long-chain fatty-acid oxidation disorders, including CPT2 deficiency, which can cause muscle weakness, low blood sugar, and liver problems. Targeted drug discovery efforts for these disorders have focused on developing drugs that can improve the transport of fatty acids into the mitochondria or increase the activity of the CPT2 pr…	GO:0006853 carnitine shuttle;GO:1902001 fatty acid transmembrane transport;GO:0009437 carnitine metabolic process		Human disease related genes:Nervous system diseases:Other nervous and sensory system diseases; Predicted intracellular proteins; ENZYME proteins:Transferases; Human disease related genes:Congenital disorders of metabolism:Congenital disorders of lipid/glycolipid metabolism; Enzymes; Disease related genes; FDA approved drug targets:Small molecule drugs; Human disease related genes:Congenital disor…	Mitochondria;Nucleoplasm (Approved); Additional: Nucleoli	Levocarnitine; Perhexiline		(M5935)HALLMARK FATTY ACID METABOLISM; (M5905)HALLMARK ADIPOGENESIS	0.0	0.0	0.0	0.0	0.0	1.0	0.0	0.0	0.0	0.0	0.0	0.0	0.0	0.0	0.0	0.0	0.0	0.0	0.0	0.0
CXCL10	2	2	5	9	3627	symbol	H. sapiens	3627	H. sapiens	CXCL10	C-X-C motif chemokine ligand 10	CXCL10 is a gene that encodes a chemokine, which is a type of protein that helps to regulate immune responses. Specifically, CXCL10 is a ligand for the CXCR3 receptor, and when it binds to this receptor, it can stimulate the migration of monocytes, natural killer cells, and T-cells. Additionally, CXCL10 can modulate the expression of adhesion molecules. This gene may also play a role in regulatin…	CXCL10 has been implicated in a variety of diseases, including autoimmune disorders, infectious diseases, and cancer. In autoimmune disorders such as multiple sclerosis and rheumatoid arthritis, CXCL10 has been shown to be upregulated and may contribute to the recruitment of immune cells to the site of inflammation. In infectious diseases such as HIV and hepatitis C, CXCL10 is induced by viral in…	GO:1901509 regulation of endothelial tube morphogenesis;GO:0042118 endothelial cell activation;GO:0010819 regulation of T cell chemotaxis		Human disease related genes:Immune system diseases:Allergies and autoimmune diseases; Cancer-related genes:Candidate cancer biomarkers; Predicted secreted proteins		N-Methylleucine; Eldelumab; Clove oil	(M222)PID CXCR3 PATHWAY; (M5883)NABA SECRETED FACTORS; (M5885)NABA MATRISOME ASSOCIATED	(M5897)HALLMARK IL6 JAK STAT3 SIGNALING; (M5911)HALLMARK INTERFERON ALPHA RESPONSE; (M5947)HALLMARK IL2 STAT5 SIGNALING	0.0	1.0	1.0	1.0	0.0	0.0	0.0	0.0	0.0	0.0	1.0	0.0	0.0	1.0	0.0	0.0	1.0	0.0	1.0	0.0
CXCL8	2	2	5	9	3576	symbol	H. sapiens	3576	H. sapiens	CXCL8	C-X-C motif chemokine ligand 8	CXCL8, also known as interleukin-8 (IL-8), is a protein that belongs to the CXC chemokine family and plays a major role in the inflammatory response. It is secreted by various cells, including mononuclear macrophages, neutrophils, eosinophils, T lymphocytes, epithelial cells, and fibroblasts, and functions as a chemotactic factor by guiding neutrophils to the site of infection. IL-8 is rapidly in…	There are several diseases associated with dysregulation of CXCL8/IL-8, including chronic obstructive pulmonary disease (COPD), asthma, rheumatoid arthritis, and cancer. Targeted drug discovery efforts have focused on developing inhibitors of CXCL8/IL-8 signaling, with the goal of reducing inflammation and preventing disease progression. One example of a successful drug targeting CXCL8/IL-8 is To…	GO:2000535 regulation of entry of bacterium into host cell;GO:0045091 regulation of single stranded viral RNA replication via double stranded DNA intermediate;GO:0060354 negative regulation of cell adhesion molecule production		Candidate cardiovascular disease genes; Cancer-related genes:Candidate cancer biomarkers; Predicted secreted proteins	Golgi apparatus (Approved)	ABT-510; MDX-018; Rivanicline; Tapinarof	(M251)PID SYNDECAN 3 PATHWAY; (M252)PID IL8 CXCR1 PATHWAY; (M240)PID SYNDECAN 2 PATHWAY	(M5930)HALLMARK EPITHELIAL MESENCHYMAL TRANSITION; (M5932)HALLMARK INFLAMMATORY RESPONSE	1.0	1.0	1.0	1.0	0.0	0.0	0.0	0.0	0.0	0.0	1.0	0.0	1.0	0.0	0.0	0.0	1.0	0.0	1.0	0.0
DIABLO	2	2	5	9	56616	symbol	H. sapiens	56616	H. sapiens	DIABLO	diablo IAP-binding mitochondrial protein	DIABLO (also known as SMAC) is a mitochondrial protein that plays a crucial role in apoptosis, or programmed cell death. It binds to inhibitor of apoptosis proteins (IAPs) in the cytosol, allowing for the activation of caspases, which are enzymes that initiate the process of cell death. Overexpression of DIABLO can sensitize tumor cells to apoptosis, making it a potential target for cancer therap…	DIABLO has been identified as a potential target for cancer therapy due to its role in sensitizing tumor cells to apoptosis. Several studies have investigated the use of DIABLO-targeted drugs for cancer treatment, including small molecule inhibitors and monoclonal antibodies. One example is the drug AT-406, which targets IAPs and promotes DIABLO-mediated apoptosis in cancer cells. AT-406 has show…	GO:0008631 intrinsic apoptotic signaling pathway in response to oxidative stress;GO:0008625 extrinsic apoptotic signaling pathway via death domain receptors;GO:0051402 neuron apoptotic process		Disease related genes; Predicted intracellular proteins; Human disease related genes:Nervous system diseases:Ear disease	Mitochondria (Supported); Additional: Cytosol;End piece;Flagellar centriole;Mid piece;Principal piece	Phenethyl Isothiocyanate	(M220)PID CASPASE PATHWAY; (M153)PID P75 NTR PATHWAY	(M5902)HALLMARK APOPTOSIS	0.0	0.0	0.0	0.0	1.0	0.0	0.0	0.0	0.0	1.0	0.0	0.0	0.0	0.0	0.0	0.0	0.0	0.0	0.0	0.0
DNMT1	2	2	5	9	1786	symbol	H. sapiens	1786	H. sapiens	DNMT1	DNA methyltransferase 1	DNMT1 is a gene that encodes an enzyme responsible for transferring methyl groups to cytosine nucleotides of genomic DNA. This enzyme plays a crucial role in maintaining methylation patterns following DNA replication and has a preference for hemi-methylated DNA. Methylation of DNA is an important component of mammalian epigenetic gene regulation, and aberrant methylation patterns are associated w…	Aberrant methylation patterns resulting from DNMT1 dysfunction have been implicated in various diseases, including cancer, neurological disorders, and autoimmune diseases. Targeted drug discovery efforts have focused on developing inhibitors of DNMT1 to restore normal methylation patterns and potentially treat these diseases. One example of a successful drug on the market is azacitidine, which is…	GO:1900240 negative regulation of phenotypic switching;GO:1905916 negative regulation of cell differentiation involved in phenotypic switching;GO:1905931 negative regulation of vascular associated smooth muscle cell differentiation involved in phenotypic switching		Human disease related genes:Nervous system diseases:Other nervous and sensory system diseases; Predicted intracellular proteins; ENZYME proteins:Transferases; Enzymes; Disease related genes; FDA approved drug targets:Small molecule drugs; Transcription factors:Zinc-coordinating DNA-binding domains	Nucleoplasm (Supported)	Procaine; Azacitidine; Procainamide; Flucytosine; Decitabine; Palifosfamide; Epigallocatechin gallate	(M279)PID RB 1PATHWAY	(M5925)HALLMARK E2F TARGETS	0.0	0.0	0.0	0.0	0.0	0.0	0.0	0.0	0.0	0.0	0.0	0.0	0.0	0.0	0.0	0.0	0.0	1.0	0.0	0.0
DUOX2	2	2	5	9	50506	symbol	H. sapiens	50506	H. sapiens	DUOX2	dual oxidase 2	DUOX2 is a gene that encodes a glycoprotein and is a member of the NADPH oxidase family. It plays a crucial role in the synthesis of thyroid hormone by forming a protein complex located at the apical membrane of thyroid follicular cells. This complex includes an iodide transporter, thyroperoxidase, and a peroxide generating system that includes DUOX1 and DUOX2. DUOX2 is known as dual oxidase beca…	DUOX2 mutations have been associated with congenital hypothyroidism, a condition characterized by an underactive thyroid gland that leads to reduced production of thyroid hormone. This condition can result in developmental delays, intellectual disability, and other health problems if left untreated. Targeted drug discovery efforts have focused on developing drugs that can stimulate the production…	GO:0042335 cuticle development;GO:2000609 regulation of thyroid hormone generation;GO:0050665 hydrogen peroxide biosynthetic process		ENZYME proteins:Oxidoreductases; Human disease related genes:Endocrine and metabolic diseases:Thyroid gland diseases; Transporters:Transport Electron Carriers; Potential drug targets; Enzymes; Disease related genes					0.0	0.0	0.0	0.0	0.0	0.0	0.0	0.0	0.0	0.0	1.0	0.0	0.0	0.0	0.0	1.0	0.0	0.0	0.0	0.0
E2F1	2	2	5	9	1869	symbol	H. sapiens	1869	H. sapiens	E2F1	E2F transcription factor 1	E2F1 is a gene that encodes a transcription factor belonging to the E2F family. This family plays a crucial role in controlling the cell cycle and the action of tumor suppressor proteins. E2F1, along with E2F2 and E2F3, has an additional cyclin binding domain. The protein encoded by E2F1 binds preferentially to the retinoblastoma protein pRB in a cell-cycle dependent manner and can mediate both c…	E2F1 has been implicated in various diseases, including cancer, cardiovascular disease, and neurodegenerative disorders. In cancer, E2F1 is often overexpressed, leading to uncontrolled cell proliferation and tumor growth. Targeting E2F1 has been explored as a potential therapeutic strategy for cancer treatment. Several drugs have been developed that target E2F1, including small molecule inhibitor…	GO:1990086 lens fiber cell apoptotic process;GO:0070345 negative regulation of fat cell proliferation;GO:0043276 anoikis		Transcription factors:Helix-turn-helix domains; Cancer-related genes:Candidate cancer biomarkers; Predicted intracellular proteins	Nucleoplasm (Supported); Additional: Centrosome		(M3686)SA REG CASCADE OF CYCLIN EXPR; (M1529)SA G1 AND S PHASES; (M143)PID IL2 PI3K PATHWAY	(M5923)HALLMARK PI3K AKT MTOR SIGNALING; (M5901)HALLMARK G2M CHECKPOINT	1.0	1.0	1.0	0.0	1.0	0.0	0.0	0.0	1.0	1.0	0.0	0.0	0.0	0.0	1.0	0.0	0.0	1.0	1.0	0.0
EDN1	2	2	5	9	1906	symbol	H. sapiens	1906	H. sapiens	EDN1	endothelin 1	The EDN1 gene encodes a preproprotein that is processed to produce a peptide belonging to the endothelin/sarafotoxin family. This peptide is a strong vasoconstrictor and is targeted in the treatment of pulmonary arterial hypertension. Abnormal expression of this gene may lead to the development of tumors. Multiple transcript variants are produced through alternative splicing.	Abnormal expression of the EDN1 gene has been implicated in various diseases, including pulmonary arterial hypertension, atherosclerosis, and cancer. In pulmonary arterial hypertension, the overexpression of EDN1 leads to increased vasoconstriction and vascular remodeling, resulting in increased pulmonary vascular resistance and right heart failure. As a result, drugs targeting the endothelin pat…	GO:0043179 rhythmic excitation;GO:0044751 cellular response to human chorionic gonadotropin stimulus;GO:0031583 phospholipase D-activating G protein-coupled receptor signaling pathway		Human disease related genes:Congenital malformations:Congenital malformations of the musculoskeletal system; Candidate cardiovascular disease genes; Cancer-related genes:Candidate cancer biomarkers; Predicted secreted proteins; Disease related genes	Golgi apparatus (Approved)	TBC-3711	(M8)PID ENDOTHELIN PATHWAY; (M255)PID HIF1 TFPATHWAY; (M167)PID AP1 PATHWAY	(M5890)HALLMARK TNFA SIGNALING VIA NFKB; (M5932)HALLMARK INFLAMMATORY RESPONSE; (M5956)HALLMARK KRAS SIGNALING DN	0.0	1.0	0.0	0.0	0.0	0.0	1.0	0.0	1.0	0.0	1.0	0.0	0.0	0.0	1.0	1.0	1.0	0.0	1.0	1.0
EGFR	2	2	5	9	1956	symbol	H. sapiens	1956	H. sapiens	EGFR	epidermal growth factor receptor	EGFR, or epidermal growth factor receptor, is a transmembrane glycoprotein that belongs to the protein kinase superfamily. It acts as a receptor for members of the epidermal growth factor family and is involved in cell proliferation. Mutations in this gene have been linked to lung cancer. EGFR is also a component of the cytokine storm, which contributes to the severe form of COVID-19 caused by SA…	EGFR mutations have been identified in various types of cancer, including non-small cell lung cancer (NSCLC), colorectal cancer, and head and neck cancer. These mutations can lead to increased EGFR activity and uncontrolled cell growth, making EGFR an attractive target for cancer therapy. Several drugs have been developed to target EGFR, including tyrosine kinase inhibitors (TKIs) and monoclonal …	GO:0090037 positive regulation of protein kinase C signaling;GO:0090036 regulation of protein kinase C signaling;GO:0038134 ERBB2-EGFR signaling pathway	yes	Human disease related genes:Cancers:Cancers of the lung and pleura; Human disease related genes:Cancers:Head and neck cancers; Human disease related genes:Cancers:Cancers of the breast and female genital organs; Human disease related genes:Cancers:Cancers of the urinary system; FDA approved drug targets:Biotech drugs; Human disease related genes:Cancers:Cancers of eye, brain, and central nervous …	Golgi apparatus;Plasma membrane (Supported); Additional: Basal body;Cell Junctions;End piece;Mid piece;Primary cilium;Principal piece	Cetuximab; Lidocaine; Gefitinib; Erlotinib; Lapatinib; Panitumumab; Alvocidib; IGN311; Matuzumab; Vandetanib; Rindopepimut; Canertinib; Pelitinib; Varlitinib; AV-412; S-{3-[(4-ANILINOQUINAZOLIN-6-YL)AMINO]-3-OXOPROPYL}-L-CYSTEINE; PD-168393; Afatinib; Osimertinib; Necitumumab; Foreskin keratinocyte (neonatal); Depatuxizumab mafodotin; Icotinib; Neratinib; Dacomitinib; Fostamatinib; Zalutumumab; B…	(M201)PID ERBB NETWORK PATHWAY; (M251)PID SYNDECAN 3 PATHWAY; (M184)PID ECADHERIN KERATINOCYTE PATHWAY	(M5910)HALLMARK PROTEIN SECRETION; (M5923)HALLMARK PI3K AKT MTOR SIGNALING; (M5891)HALLMARK HYPOXIA	0.0	1.0	1.0	0.0	0.0	1.0	0.0	0.0	0.0	0.0	1.0	0.0	0.0	0.0	0.0	0.0	0.0	1.0	1.0	0.0
ELOVL6	2	2	5	9	79071	symbol	H. sapiens	79071	H. sapiens	ELOVL6	ELOVL fatty acid elongase 6	ELOVL6 is a human gene that encodes for a fatty acid elongase enzyme. This enzyme is responsible for the first and most important step in the process of fatty acid elongation, which involves the use of malonyl-CoA as a 2-carbon donor. Fatty acid elongation is a crucial process in the body that helps to produce long-chain fatty acids, which are important for various biological functions such as en…	Research has shown that ELOVL6 may play a role in the development of metabolic disorders such as obesity, insulin resistance, and non-alcoholic fatty liver disease (NAFLD). In particular, studies have found that increased expression of ELOVL6 in adipose tissue is associated with insulin resistance and NAFLD. As a result, ELOVL6 has become a target for drug discovery efforts aimed at treating thes…	GO:0019368 fatty acid elongation, unsaturated fatty acid;GO:0034625 fatty acid elongation, monounsaturated fatty acid;GO:0034626 fatty acid elongation, polyunsaturated fatty acid		ENZYME proteins:Transferases; Enzymes				(M5905)HALLMARK ADIPOGENESIS; (M5924)HALLMARK MTORC1 SIGNALING	0.0	0.0	0.0	0.0	0.0	0.0	0.0	0.0	0.0	0.0	0.0	0.0	0.0	0.0	0.0	0.0	0.0	0.0	0.0	0.0
ERCC1	2	2	5	9	2067	symbol	H. sapiens	2067	H. sapiens	ERCC1	ERCC excision repair 1, endonuclease non-catalytic subunit	ERCC1 is a human gene that plays a crucial role in the nucleotide excision repair pathway, which is responsible for repairing DNA lesions caused by UV light or electrophilic compounds like cisplatin. The protein encoded by this gene forms a heterodimer with the XPF endonuclease, which catalyzes the 5' incision in the process of excising the DNA lesion. ERCC1 is also involved in recombinational DN…	ERCC1 has been implicated in several diseases, including cancer and cerebrooculofacioskeletal syndrome (COFS). In cancer, ERCC1 expression has been shown to be a predictive biomarker for platinum-based chemotherapy response in non-small cell lung cancer and other solid tumors. Targeted drug discovery efforts have focused on developing inhibitors of the ERCC1-XPF complex as a potential strategy fo…	GO:0061819 telomeric DNA-containing double minutes formation;GO:1905764 regulation of protection from non-homologous end joining at telomere;GO:1905765 negative regulation of protection from non-homologous end joining at telomere		Disease related genes; Cancer-related genes:Candidate cancer biomarkers; Human disease related genes:Congenital malformations:Other congenital malformations; Predicted intracellular proteins	Nucleoplasm (Supported)			(M5949)HALLMARK PEROXISOME; (M5898)HALLMARK DNA REPAIR	0.0	0.0	0.0	0.0	0.0	0.0	0.0	0.0	0.0	0.0	0.0	0.0	0.0	0.0	0.0	1.0	0.0	1.0	0.0	0.0
FASLG	2	2	5	9	356	symbol	H. sapiens	356	H. sapiens	FASLG	Fas ligand	FASLG, also known as Fas ligand, is a gene that belongs to the tumor necrosis factor superfamily. The main function of the protein encoded by this gene is to induce apoptosis, or programmed cell death, by binding to FAS. The FAS/FASLG signaling pathway is crucial for regulating the immune system, including the death of T cells and cytotoxic T lymphocytes. This pathway has also been linked to the …	The FASLG gene has been implicated in various diseases, including autoimmune disorders, such as systemic lupus erythematosus (SLE), and cancer. In SLE, mutations in the FASLG gene have been associated with defective apoptosis of autoreactive T cells, leading to the development of autoimmunity. Targeted drug discovery efforts have focused on developing drugs that modulate the FAS/FASLG pathway to …	GO:1905780 regulation of phosphatidylserine exposure on apoptotic cell surface;GO:1905782 positive regulation of phosphatidylserine exposure on apoptotic cell surface;GO:0061091 regulation of phospholipid translocation		CD markers; Potential drug targets; RAS pathway related proteins; Human disease related genes:Immune system diseases:Primary immunodeficiency; Cancer-related genes:Candidate cancer biomarkers; Predicted secreted proteins; Transporters:Accessory Factors Involved in Transport; Disease related genes			(M5060)SA FAS SIGNALING; (M7997)SA CASPASE CASCADE; (M235)PID TCR CALCIUM PATHWAY	(M5923)HALLMARK PI3K AKT MTOR SIGNALING; (M5902)HALLMARK APOPTOSIS; (M5950)HALLMARK ALLOGRAFT REJECTION	0.0	1.0	0.0	1.0	1.0	0.0	0.0	1.0	0.0	1.0	0.0	1.0	0.0	0.0	0.0	0.0	0.0	1.0	1.0	0.0
FASN	2	2	5	9	2194	symbol	H. sapiens	2194	H. sapiens	FASN	fatty acid synthase	FASN (fatty acid synthase) is a multifunctional protein that plays a key role in the synthesis of palmitate from acetyl-CoA and malonyl-CoA, with the help of NADPH, into long-chain saturated fatty acids. This gene is essential for the production of fatty acids in the body. In some cancer cell lines, FASN has been found to be fused with estrogen receptor-alpha (ER-alpha), resulting in the N-termin…	FASN has been implicated in various diseases, including cancer, obesity, and metabolic disorders. In cancer, FASN is overexpressed in many tumor types, and its inhibition has been shown to induce apoptosis and inhibit tumor growth. Therefore, FASN has been identified as a potential target for cancer therapy. Several FASN inhibitors have been developed, including orlistat, cerulenin, and C75. Orli…	GO:0030223 neutrophil differentiation;GO:0061771 response to caloric restriction;GO:0090557 establishment of endothelial intestinal barrier		ENZYME proteins:Oxidoreductases; Predicted intracellular proteins; ENZYME proteins:Transferases; ENZYME proteins:Lyases; Enzymes; Cancer-related genes:Candidate cancer biomarkers; ENZYME proteins:Hydrolases	Cytosol;Plasma membrane (Enhanced)	Cerulenin; Orlistat	(M236)PID DELTA NP63 PATHWAY; (M19)PID P73PATHWAY	(M5892)HALLMARK CHOLESTEROL HOMEOSTASIS; (M5935)HALLMARK FATTY ACID METABOLISM; (M5906)HALLMARK ESTROGEN RESPONSE EARLY	0.0	0.0	0.0	0.0	0.0	1.0	0.0	0.0	0.0	0.0	0.0	0.0	0.0	1.0	0.0	0.0	0.0	0.0	0.0	0.0
FOXO1	2	2	5	9	2308	symbol	H. sapiens	2308	H. sapiens	FOXO1	forkhead box O1	FOXO1 is a gene that belongs to the forkhead family of transcription factors. It contains a distinct forkhead domain and its specific function is not yet known. However, it may be involved in myogenic growth and differentiation. FOXO1 has been associated with alveolar rhabdomyosarcoma when it undergoes translocation with PAX3.	FOXO1 has been implicated in various diseases, including cancer, diabetes, and cardiovascular disease. In cancer, FOXO1 has been shown to act as a tumor suppressor in some contexts, while in others it can promote tumor growth and metastasis. In alveolar rhabdomyosarcoma, FOXO1 is involved in a translocation with PAX3, resulting in a fusion protein that drives tumor growth. Targeted drug discovery…	GO:0071455 cellular response to hyperoxia;GO:0032873 negative regulation of stress-activated MAPK cascade;GO:0070303 negative regulation of stress-activated protein kinase signaling cascade		Predicted intracellular proteins; Human disease related genes:Cancers:Cancers of haematopoietic and lymphoid tissues; Cancer-related genes:Candidate cancer biomarkers; Transcription factors:Helix-turn-helix domains; Disease related genes; Human disease related genes:Cancers:Cancers of soft tissues and bone	Nucleoplasm (Supported); Additional: Cytosol		(M32)PID HDAC CLASSIII PATHWAY; (M249)PID PI3KCI AKT PATHWAY; (M183)PID IL6 7 PATHWAY	(M5957)HALLMARK PANCREAS BETA CELLS	0.0	1.0	1.0	1.0	1.0	1.0	1.0	0.0	1.0	0.0	1.0	0.0	1.0	1.0	0.0	1.0	0.0	1.0	0.0	0.0
G3BP1	2	2	5	9	10146	symbol	H. sapiens	10146	H. sapiens	G3BP1	G3BP stress granule assembly factor 1	G3BP1 is a gene that encodes an enzyme involved in DNA unwinding and RNA duplex unwinding in an ATP-dependent manner. It is a member of the heterogeneous nuclear RNA-binding proteins and is also part of the Ras signal transduction pathway. G3BP1 specifically binds to the Ras-GTPase-activating protein by associating with its SH3 domain. The gene has several alternatively spliced transcript variant…	G3BP1 has been implicated in several diseases, including cancer, viral infections, and neurodegenerative disorders. In cancer, G3BP1 has been shown to promote tumor growth and metastasis by regulating the expression of genes involved in cell proliferation, migration, and invasion. Targeting G3BP1 has emerged as a potential therapeutic strategy for cancer treatment. Several small molecule inhibito…	GO:0034063 stress granule assembly;GO:0007265 Ras protein signal transduction;GO:0032481 positive regulation of type I interferon production		Enzymes; Predicted intracellular proteins; ENZYME proteins:Hydrolases	Cytosol (Enhanced)			(M5901)HALLMARK G2M CHECKPOINT; (M5926)HALLMARK MYC TARGETS V1	0.0	0.0	0.0	0.0	0.0	0.0	0.0	0.0	0.0	0.0	0.0	0.0	0.0	0.0	0.0	0.0	0.0	0.0	0.0	0.0
G6PC1	2	2	5	9	2538	symbol	H. sapiens	2538	H. sapiens	G6PC1	glucose-6-phosphatase catalytic subunit 1	The human gene G6PC1 encodes for the catalytic subunit of glucose-6-phosphatase (G6Pase), which is a multi-subunit integral membrane protein found in the endoplasmic reticulum. G6Pase is responsible for catalyzing the hydrolysis of D-glucose 6-phosphate to D-glucose and orthophosphate, and is a key enzyme in glucose homeostasis, functioning in gluconeogenesis and glycogenolysis. G6PC1 is one of t…	Glycogen storage disease type I (GSD1), caused by mutations in the G6PC1 gene, is a rare metabolic disorder that affects approximately 1 in 100,000 individuals worldwide. The disease is characterized by severe hypoglycemia, hepatomegaly, and growth retardation, and can lead to life-threatening complications such as seizures and lactic acidosis. Currently, there is no cure for GSD1, and treatment …	GO:0015712 hexose phosphate transport;GO:0015760 glucose-6-phosphate transport;GO:1904638 response to resveratrol		Human disease related genes:Congenital disorders of metabolism:Congenital disorders of carbohydrate metabolism; Potential drug targets; Enzymes; ENZYME proteins:Hydrolases; Disease related genes	Mid piece (Approved)		(M106)PID HNF3B PATHWAY; (M136)PID FOXO PATHWAY	(M5934)HALLMARK XENOBIOTIC METABOLISM	0.0	0.0	0.0	0.0	0.0	0.0	1.0	0.0	0.0	0.0	0.0	0.0	0.0	1.0	0.0	0.0	0.0	1.0	0.0	0.0
GPT	2	2	5	9	2875	symbol	H. sapiens	2875	H. sapiens	GPT	glutamic--pyruvic transaminase	The GPT gene encodes for cytosolic alanine aminotransaminase 1 (ALT1), also known as glutamate-pyruvate transaminase 1. This enzyme plays a crucial role in the intermediary metabolism of glucose and amino acids by catalyzing the reversible transamination between alanine and 2-oxoglutarate to generate pyruvate and glutamate. Serum activity levels of this enzyme are used as a biomarker of liver inj…	Mutations in the GPT gene have been associated with various diseases, including liver diseases such as non-alcoholic fatty liver disease (NAFLD) and alcoholic liver disease (ALD). In NAFLD, the activity of ALT1 is elevated due to the accumulation of fat in the liver, which can lead to liver inflammation and fibrosis. In ALD, the activity of ALT1 is also elevated due to the toxic effects of alcoho…	GO:0042851 L-alanine metabolic process;GO:0042853 L-alanine catabolic process;GO:0006522 alanine metabolic process		ENZYME proteins:Transferases; Enzymes; Predicted intracellular proteins		Pyridoxal phosphate; Glutamic acid; Alanine; Phenelzine			0.0	0.0	0.0	0.0	0.0	0.0	0.0	0.0	0.0	0.0	0.0	0.0	0.0	0.0	0.0	0.0	0.0	0.0	0.0	0.0
GPX1	2	2	5	9	2876	symbol	H. sapiens	2876	H. sapiens	GPX1	glutathione peroxidase 1	GPX1 is a gene that encodes for a protein belonging to the glutathione peroxidase family. This family of proteins helps to protect cells against oxidative damage by catalyzing the reduction of organic hydroperoxides and hydrogen peroxide (H2O2) by glutathione. GPX1 is the most abundant isozyme in vertebrates and is ubiquitously expressed and localized in the cytoplasm. Its preferred substrate is …	GPX1 has been implicated in various diseases, including cancer, cardiovascular disease, and neurodegenerative disorders. Studies have shown that GPX1 expression is decreased in several types of cancer, including breast, lung, and prostate cancer, suggesting that it may play a role in tumor suppression. Additionally, GPX1 has been linked to cardiovascular disease, as it helps to protect against ox…	GO:0009609 response to symbiotic bacterium;GO:0009608 response to symbiont;GO:0033197 response to vitamin E		Human disease related genes:Cardiovascular diseases:Hematologic diseases; ENZYME proteins:Oxidoreductases; Predicted intracellular proteins; Enzymes; Cancer-related genes:Candidate cancer biomarkers; Predicted secreted proteins; Human disease related genes:Congenital disorders of metabolism:Congenital disorders of amino acid metabolism	Cytosol (Supported)	Glutathione; Cannabidiol; Medical Cannabis; Nabiximols	(M145)PID P53 DOWNSTREAM PATHWAY	(M5902)HALLMARK APOPTOSIS	1.0	0.0	0.0	0.0	0.0	0.0	0.0	1.0	0.0	1.0	1.0	1.0	1.0	1.0	1.0	1.0	1.0	0.0	1.0	1.0
GPX2	2	2	5	9	2877	symbol	H. sapiens	2877	H. sapiens	GPX2	glutathione peroxidase 2	GPX2, or glutathione peroxidase 2, is a member of the glutathione peroxidase family of proteins that protect cells against oxidative damage by catalyzing the reduction of organic hydroperoxides and hydrogen peroxide using glutathione. GPX2 is predominantly expressed in the gastrointestinal tract and liver in humans, and is localized in the cytoplasm. Its preferred substrate is hydrogen peroxide. …	There is limited information available on the disease implications of GPX2. However, studies have shown that GPX2 expression is upregulated in colorectal cancer and may play a role in tumor progression and resistance to chemotherapy. Targeted drug discovery efforts for GPX2 are also limited, but some studies have explored the use of small molecule inhibitors to target GPX2 in cancer cells. One ex…	GO:0098869 cellular oxidant detoxification;GO:1990748 cellular detoxification;GO:0097237 cellular response to toxic substance		Enzymes; Cancer-related genes:Candidate cancer biomarkers; ENZYME proteins:Oxidoreductases; Predicted intracellular proteins	Cytosol (Supported); Additional: Cytokinetic bridge;Mitotic spindle	Glutathione	(M236)PID DELTA NP63 PATHWAY; (M256)PID TAP63 PATHWAY	(M5939)HALLMARK P53 PATHWAY	1.0	0.0	0.0	0.0	0.0	1.0	0.0	1.0	0.0	0.0	0.0	0.0	0.0	0.0	1.0	1.0	0.0	0.0	0.0	0.0
H2AX	2	2	5	9	3014	symbol	H. sapiens	3014	H. sapiens	H2AX	H2A.X variant histone	H2AX is a variant histone that belongs to the H2A family of replication-independent histones. Histones are nuclear proteins that form the nucleosome structure of chromosomal fiber in eukaryotes. H2AX generates two transcripts through the use of the conserved stem-loop termination motif and the polyA addition motif. It plays a crucial role in DNA damage response and repair by forming foci at sites…	H2AX has been implicated in various diseases, including cancer, neurodegenerative disorders, and autoimmune diseases. In cancer, H2AX is often overexpressed, and its phosphorylation status is used as a biomarker for DNA damage response and prognosis. Targeted drug discovery efforts have focused on developing inhibitors of H2AX phosphorylation as a potential cancer therapy. One example is the smal…	GO:1990166 protein localization to site of double-strand break;GO:0034502 protein localization to chromosome;GO:0000077 DNA damage checkpoint signaling		Predicted intracellular proteins	Nucleoplasm (Supported); Additional: Nuclear speckles		(M84)PID ATM PATHWAY; (M1)PID FANCONI PATHWAY	(M5922)HALLMARK UNFOLDED PROTEIN RESPONSE; (M5941)HALLMARK UV RESPONSE UP; (M5901)HALLMARK G2M CHECKPOINT	1.0	0.0	0.0	0.0	0.0	0.0	0.0	0.0	0.0	0.0	0.0	0.0	0.0	0.0	0.0	0.0	0.0	0.0	0.0	0.0
HIF1A	2	2	5	9	3091	symbol	H. sapiens	3091	H. sapiens	HIF1A	hypoxia inducible factor 1 subunit alpha	HIF1A is a gene that encodes the alpha subunit of the transcription factor hypoxia-inducible factor-1 (HIF-1). HIF-1 is a heterodimer composed of an alpha and a beta subunit and functions as a master regulator of cellular and systemic homeostatic response to hypoxia. It activates transcription of many genes involved in energy metabolism, angiogenesis, apoptosis, and other genes whose protein prod…	HIF1A has been implicated in a variety of diseases, including cancer, cardiovascular disease, and neurological disorders. In cancer, HIF1A is often overexpressed and contributes to tumor growth, angiogenesis, and metastasis. Targeting HIF1A has been a focus of drug discovery efforts, with several small molecule inhibitors and antisense oligonucleotides in development. One example is the drug roxa…	GO:0021502 neural fold elevation formation;GO:0060574 intestinal epithelial cell maturation;GO:0070101 positive regulation of chemokine-mediated signaling pathway		Human disease related genes:Cancers:Head and neck cancers; Cancer-related genes:Candidate cancer biomarkers; Predicted intracellular proteins; Transcription factors:Basic domains	Nuclear bodies;Nucleoplasm (Enhanced)	Carvedilol; Hydralazine; 2-Methoxyestradiol; ENMD-1198; PX-478; FG-2216	(M180)PID HIF1A PATHWAY; (M226)PID VEGFR1 PATHWAY; (M288)PID HES HEY PATHWAY	(M5901)HALLMARK G2M CHECKPOINT; (M5913)HALLMARK INTERFERON GAMMA RESPONSE; (M5932)HALLMARK INFLAMMATORY RESPONSE	1.0	1.0	1.0	1.0	0.0	0.0	0.0	0.0	1.0	0.0	1.0	1.0	0.0	0.0	0.0	1.0	1.0	1.0	0.0	1.0
IGF2	2	2	5	9	3481	symbol	H. sapiens	3481	H. sapiens	IGF2	insulin like growth factor 2	The IGF2 gene is a member of the insulin family of growth factors and is involved in development and growth. It is an imprinted gene, meaning it is only expressed from the paternal allele. Epigenetic changes at this locus are associated with several conditions, including Wilms tumor, Beckwith-Wiedemann syndrome, rhabdomyosarcoma, and Silver-Russell syndrome. There is also a read-through INS-IGF2 …	The IGF2 gene has been implicated in several diseases, including cancer and metabolic disorders. In cancer, IGF2 is often overexpressed and promotes tumor growth and metastasis. Targeted drug discovery efforts have focused on developing inhibitors of the IGF2 signaling pathway, such as monoclonal antibodies and small molecule inhibitors. One example of a successful drug targeting IGF2 is the mono…	GO:0048633 positive regulation of skeletal muscle tissue growth;GO:0048631 regulation of skeletal muscle tissue growth;GO:0031017 exocrine pancreas development		Human disease related genes:Cancers:Cancers of the digestive system; Human disease related genes:Cancers:Cancers of endocrine organs; RAS pathway related proteins; Cancer-related genes:Candidate cancer biomarkers; Predicted secreted proteins; Disease related genes; Human disease related genes:Congenital malformations:Other congenital malformations	Golgi apparatus (Approved)		(M142)PID AJDISS 2PATHWAY; (M5883)NABA SECRETED FACTORS; (M5885)NABA MATRISOME ASSOCIATED	(M5953)HALLMARK KRAS SIGNALING UP	0.0	1.0	1.0	0.0	0.0	0.0	1.0	0.0	0.0	1.0	1.0	0.0	0.0	0.0	0.0	0.0	0.0	1.0	0.0	0.0
ITGB3	2	2	5	9	3690	symbol	H. sapiens	3690	H. sapiens	ITGB3	integrin subunit beta 3	ITGB3 is a human gene that encodes for the integrin beta chain beta 3 protein. Integrins are proteins found on the surface of cells that are composed of an alpha chain and a beta chain. Integrin beta 3 is typically found in platelets alongside the alpha IIb chain. Integrins are known to play a role in cell adhesion and cell-surface mediated signaling.	ITGB3 has been implicated in several diseases, including thrombosis, atherosclerosis, and cancer. Mutations in ITGB3 have been associated with Glanzmann thrombasthenia, a rare bleeding disorder characterized by defective platelet aggregation. Targeted drug discovery efforts have focused on developing inhibitors of integrin beta 3 for the treatment of thrombotic disorders. One successful drug on t…	GO:1900729 regulation of adenylate cyclase-inhibiting opioid receptor signaling pathway;GO:1900731 positive regulation of adenylate cyclase-inhibiting opioid receptor signaling pathway;GO:2000476 positive regulation of opioid receptor signaling pathway		Human disease related genes:Immune system diseases:Allergies and autoimmune diseases; Human disease related genes:Cardiovascular diseases:Hematologic diseases; Predicted intracellular proteins; CD markers; Cancer-related genes:Candidate cancer biomarkers; Disease related genes; Human disease related genes:Cardiovascular diseases:Cardiac diseases; FDA approved drug targets:Small molecule drugs; FD…	Plasma membrane (Supported); Additional: Nucleoplasm	Abciximab; Eptifibatide; Antithymocyte immunoglobulin (rabbit); Levothyroxine; Tirofiban; Resveratrol; Lefradafiban; LM-609; Fradafiban; Ferric maltol	(M103)PID S1P S1P1 PATHWAY; (M47)PID INTEGRIN CS PATHWAY; (M55)PID S1P S1P3 PATHWAY	(M5897)HALLMARK IL6 JAK STAT3 SIGNALING; (M5946)HALLMARK COAGULATION; (M5942)HALLMARK UV RESPONSE DN	0.0	1.0	1.0	0.0	0.0	0.0	1.0	0.0	0.0	0.0	1.0	0.0	1.0	0.0	1.0	0.0	0.0	1.0	0.0	1.0
JAK2	2	2	5	9	3717	symbol	H. sapiens	3717	H. sapiens	JAK2	Janus kinase 2	JAK2 (Janus kinase 2) is a non-receptor tyrosine kinase that plays a crucial role in cytokine and growth factor signaling. It has an N-terminal FERM domain required for erythropoietin receptor association, an SH2 domain that binds STAT transcription factors, a pseudokinase domain, and a C-terminal tyrosine kinase domain. Cytokine binding induces autophosphorylation and activation of JAK2, which t…	Mutations in JAK2 have been implicated in several diseases, including myeloproliferative neoplasms (MPNs) such as polycythemia vera, essential thrombocythemia, and primary myelofibrosis. In these diseases, JAK2 mutations lead to constitutive activation of the JAK2/STAT signaling pathway, resulting in abnormal proliferation of blood cells. Targeted drug discovery efforts have focused on developing…	GO:0031959 nuclear receptor-mediated mineralocorticoid signaling pathway;GO:0034050 symbiont-induced defense-related programmed cell death;GO:1902724 positive regulation of skeletal muscle satellite cell proliferation	yes	Cancer-related genes:Mutational cancer driver genes; Human disease related genes:Cardiovascular diseases:Vascular diseases; Human disease related genes:Cardiovascular diseases:Hematologic diseases; Predicted intracellular proteins; ENZYME proteins:Transferases; Enzymes; Human disease related genes:Cancers:Cancers of haematopoietic and lymphoid tissues; Kinases:Tyr protein kinases; Disease related…	Nucleoplasm (Supported); Additional: Focal adhesion sites;Plasma membrane	2-tert-butyl-9-fluoro-1,6-dihydrobenzo[h]imidazo[4,5-f]isoquinolin-7-one; XL019; 5-phenyl-1H-indazol-3-amine; 4-(3-amino-1H-indazol-5-yl)-N-tert-butylbenzenesulfonamide; 4-[(2-{4-[(CYCLOPROPYLCARBAMOYL)AMINO]-1H-PYRAZOL-3-YL}-1H-BENZIMIDAZOL-6-YL)METHYL]MORPHOLIN-4-IUM; Ruxolitinib; Tofacitinib; Baricitinib; Entrectinib; Fostamatinib; Fedratinib; Zanubrutinib	(M135)PID IL5 PATHWAY; (M36)PID IL27 PATHWAY; (M182)PID IL3 PATHWAY	(M5906)HALLMARK ESTROGEN RESPONSE EARLY; (M5907)HALLMARK ESTROGEN RESPONSE LATE; (M5913)HALLMARK INTERFERON GAMMA RESPONSE	0.0	1.0	0.0	1.0	1.0	0.0	1.0	0.0	0.0	1.0	1.0	1.0	0.0	0.0	0.0	1.0	1.0	1.0	1.0	1.0
JUND	2	2	5	9	3727	symbol	H. sapiens	3727	H. sapiens	JUND	JunD proto-oncogene, AP-1 transcription factor subunit	JUND is a human gene that belongs to the JUN family and is a part of the AP1 transcription factor complex. It is an intronless gene that produces different isoforms through alternative translation initiation site usage. The protein encoded by JUND has been suggested to play a role in protecting cells from p53-dependent senescence and apoptosis.	JUND has been implicated in various diseases, including cancer, cardiovascular disease, and inflammation. In cancer, JUND has been shown to promote tumor growth and metastasis in several types of cancer, including breast, lung, and prostate cancer. Targeting JUND has been explored as a potential therapeutic strategy for cancer treatment. For example, a small molecule inhibitor of JUND, JUNGBLOCK-…	GO:1904584 cellular response to polyamine macromolecule;GO:1904583 response to polyamine macromolecule;GO:0009414 response to water deprivation		Cancer-related genes:Candidate cancer biomarkers; Predicted intracellular proteins; Transcription factors:Basic domains	Nucleoplasm (Enhanced)		(M65)PID FRA PATHWAY; (M166)PID ATF2 PATHWAY; (M167)PID AP1 PATHWAY		0.0	0.0	0.0	0.0	0.0	1.0	1.0	0.0	1.0	0.0	0.0	0.0	0.0	0.0	0.0	0.0	0.0	1.0	1.0	0.0
KDR	2	2	5	9	3791	symbol	H. sapiens	3791	H. sapiens	KDR	kinase insert domain receptor	The KDR gene encodes for the kinase insert domain receptor, which is one of the two receptors for vascular endothelial growth factor (VEGF). This receptor is a type III receptor tyrosine kinase and plays a crucial role in mediating VEGF-induced endothelial cell functions such as proliferation, survival, migration, tubular morphogenesis, and sprouting. The regulation of this receptor's signaling a…	Mutations in the KDR gene have been linked to various diseases, including cancer, diabetic retinopathy, and age-related macular degeneration. Targeting the VEGF-KDR signaling pathway has been a promising approach for the treatment of these diseases. Several drugs have been developed to inhibit KDR, including monoclonal antibodies and small molecule inhibitors. Bevacizumab, a monoclonal antibody t…	GO:0141150 positive regulation of nitric oxide-cGMP mediated signal transduction;GO:0141149 regulation of nitric oxide-cGMP mediated signal transduction;GO:1904881 cellular response to hydrogen sulfide	yes	Human disease related genes:Cardiovascular diseases:Vascular diseases; ENZYME proteins:Transferases; CD markers; RAS pathway related proteins; Enzymes; Cancer-related genes:Candidate cancer biomarkers; Kinases:Tyr protein kinases; Disease related genes; FDA approved drug targets:Small molecule drugs; FDA approved drug targets:Biotech drugs	Vesicles (Approved); Additional: Connecting piece;Cytosol;Mid piece;Nuclear membrane;Principal piece	Sorafenib; Sunitinib; 1-{4-[4-Amino-6-(4-methoxyphenyl)furo[2,3-d]pyrimidin-5-yl]phenyl}-3-[2-fluoro-5-(trifluoromethyl)phenyl]urea; Cediranib; Vatalanib; XL999; TG-100801; XL820; CYC116; Ramucirumab; Pegdinetanib; RAF-265; ABT-869; IMC-1C11; Semaxanib; Pazopanib; Midostaurin; Axitinib; 4-[[2-[[4-chloro-3-(trifluoromethyl)phenyl]amino]-3H-benzimidazol-5-yl]oxy]-N-methyl-pyridine-2-carboxamide; N-…	(M137)PID VEGF VEGFR PATHWAY; (M103)PID S1P S1P1 PATHWAY; (M44)PID HIF2PATHWAY		0.0	0.0	1.0	0.0	0.0	0.0	0.0	0.0	0.0	0.0	1.0	0.0	1.0	0.0	0.0	0.0	1.0	1.0	0.0	1.0
LDHA	2	2	5	9	3939	symbol	H. sapiens	3939	H. sapiens	LDHA	lactate dehydrogenase A	LDHA is a gene that encodes for the protein lactate dehydrogenase A, which is responsible for converting L-lactate and NAD to pyruvate and NADH in the final step of anaerobic glycolysis. This protein is primarily found in muscle tissue and belongs to the lactate dehydrogenase family. Mutations in this gene have been linked to exertional myoglobinuria, a condition characterized by muscle pain and …	LDHA has been implicated in various diseases, including cancer, metabolic disorders, and neurodegenerative diseases. In cancer, LDHA is upregulated and plays a critical role in promoting tumor growth and survival by facilitating the conversion of glucose to lactate, which helps cancer cells to adapt to hypoxic conditions. Therefore, LDHA has emerged as a potential therapeutic target for cancer tr…	GO:0006113 fermentation;GO:0019659 glucose catabolic process to lactate;GO:0019661 glucose catabolic process to lactate via pyruvate		Human disease related genes:Congenital disorders of metabolism:Congenital disorders of carbohydrate metabolism; ENZYME proteins:Oxidoreductases; Predicted intracellular proteins; Enzymes; Cancer-related genes:Candidate cancer biomarkers; Disease related genes; FDA approved drug targets:Small molecule drugs	Cytosol (Enhanced)	NADH; Etheno-NAD; Nicotinamide; Oxamic Acid; Stiripentol; Copper; Artenimol	(M255)PID HIF1 TFPATHWAY; (M66)PID MYC ACTIV PATHWAY	(M5935)HALLMARK FATTY ACID METABOLISM; (M5891)HALLMARK HYPOXIA; (M5924)HALLMARK MTORC1 SIGNALING	0.0	0.0	1.0	0.0	0.0	0.0	0.0	0.0	0.0	0.0	0.0	0.0	1.0	0.0	0.0	0.0	0.0	0.0	0.0	0.0
MFN1	2	2	5	9	55669	symbol	H. sapiens	55669	H. sapiens	MFN1	mitofusin 1	MFN1, also known as mitofusin 1, is a human gene that plays a role in mitochondrial fusion. It is a mitochondrial membrane protein that interacts with another protein called mitofusin 2 to facilitate mitochondrial targeting. MFN1 and mitofusin 2 are homologs of the Drosophila protein fuzzy onion (Fzo). The protein encoded by MFN1 is involved in the process of mitochondrial fusion, which is import…	Mutations in MFN1 have been associated with various diseases, including Charcot-Marie-Tooth disease (CMT) and optic atrophy. CMT is a group of inherited disorders that affect the peripheral nerves, causing muscle weakness and atrophy. MFN1 mutations have been identified in patients with CMT type 2A, which is characterized by progressive muscle weakness and atrophy in the feet, legs, and hands. Op…	GO:0010918 positive regulation of mitochondrial membrane potential;GO:0045838 positive regulation of membrane potential;GO:0008053 mitochondrial fusion		Transporters:Transporter channels and pores; Predicted intracellular proteins	Mitochondria (Supported)				0.0	0.0	0.0	0.0	0.0	0.0	0.0	1.0	0.0	0.0	0.0	0.0	0.0	0.0	0.0	0.0	0.0	0.0	0.0	0.0
MKI67	2	2	5	9	4288	symbol	H. sapiens	4288	H. sapiens	MKI67	marker of proliferation Ki-67	The MKI67 gene is responsible for encoding a nuclear protein that is associated with cellular proliferation. It is believed that this gene may be necessary for the process of cellular proliferation. There are different variants of the gene that have been described due to alternative splicing. A related pseudogene is also present on chromosome X. Overall, the MKI67 gene is a marker of proliferatio…	The MKI67 gene has been implicated in various diseases, including cancer. Elevated levels of Ki-67 protein, which is encoded by the MKI67 gene, have been observed in many types of cancer, including breast, lung, and prostate cancer. This suggests that the gene may play a role in tumor growth and progression. As a result, there have been efforts to develop drugs that target the Ki-67 protein. Howe…	GO:1902275 regulation of chromatin organization;GO:0007088 regulation of mitotic nuclear division;GO:0051783 regulation of nuclear division		Cancer-related genes:Candidate cancer biomarkers; Predicted intracellular proteins	Nucleoli rim (Supported); Additional: Mitotic chromosome;Nucleoplasm			(M5901)HALLMARK G2M CHECKPOINT; (M5925)HALLMARK E2F TARGETS	0.0	0.0	0.0	0.0	0.0	0.0	0.0	0.0	0.0	0.0	0.0	0.0	0.0	0.0	0.0	0.0	0.0	0.0	0.0	0.0
MMP2	2	2	5	9	4313	symbol	H. sapiens	4313	H. sapiens	MMP2	matrix metallopeptidase 2	MMP2, or matrix metallopeptidase 2, is a gene that belongs to the MMP family of zinc-dependent enzymes. It encodes for a gelatinase A, type IV collagenase, which can cleave components of the extracellular matrix and molecules involved in signal transduction. Unlike most MMP family members, this protein can be activated on the cell membrane and can also be activated intracellularly by S-glutathiol…	MMP2 has been implicated in various diseases, including cancer, cardiovascular diseases, and neurological disorders. Targeting MMP2 has been a focus of drug discovery efforts, with the aim of developing inhibitors that can prevent or slow down the progression of these diseases. Several MMP2 inhibitors have been developed and tested in preclinical and clinical studies, including batimastat, marima…	GO:1903378 positive regulation of oxidative stress-induced neuron intrinsic apoptotic signaling pathway;GO:0001957 intramembranous ossification;GO:0036072 direct ossification		Cancer-related genes:Mutational cancer driver genes; Predicted intracellular proteins; Human disease related genes:Cancers:Cancers of the breast and female genital organs; Human disease related genes:Musculoskeletal diseases:Skeletal diseases; Potential drug targets; Candidate cardiovascular disease genes; Enzymes; Cancer-related genes:Candidate cancer biomarkers; Predicted secreted proteins; ENZ…	Vesicles (Approved)	Marimastat; Captopril; SC-74020; Halofuginone; AE-941; Endostatin	(M63)PID AVB3 OPN PATHWAY; (M240)PID SYNDECAN 2 PATHWAY; (M65)PID FRA PATHWAY	(M5946)HALLMARK COAGULATION; (M5902)HALLMARK APOPTOSIS; (M5915)HALLMARK APICAL JUNCTION	0.0	1.0	1.0	1.0	1.0	0.0	0.0	0.0	1.0	0.0	1.0	1.0	1.0	0.0	1.0	1.0	0.0	1.0	1.0	1.0
MMP7	2	2	5	9	4316	symbol	H. sapiens	4316	H. sapiens	MMP7	matrix metallopeptidase 7	MMP7 (matrix metallopeptidase 7) is a gene that encodes a member of the peptidase M10 family of matrix metalloproteinases (MMPs). MMPs are involved in breaking down the extracellular matrix in normal physiological processes such as embryonic development, reproduction, and tissue remodeling, as well as in disease processes such as arthritis and metastasis. MMP7 is involved in wound healing and reg…	MMP7 has been implicated in various diseases, including cancer, inflammatory bowel disease, and pulmonary fibrosis. In cancer, MMP7 has been shown to promote tumor growth, invasion, and metastasis by degrading extracellular matrix components and promoting angiogenesis. As a result, MMP7 has been identified as a potential therapeutic target for cancer treatment. Several drugs targeting MMPs have b…	GO:0002776 antimicrobial peptide secretion;GO:0002779 antibacterial peptide secretion;GO:0002775 antimicrobial peptide production		Enzymes; Cancer-related genes:Candidate cancer biomarkers; Predicted secreted proteins; ENZYME proteins:Hydrolases; Peptidases:Metallopeptidases	Nucleoplasm;Vesicles (Approved); Additional: Cytosol	Marimastat; (1R)-N,6-DIHYDROXY-7-METHOXY-2-[(4-METHOXYPHENYL)SULFONYL]-1,2,3,4-TETRAHYDROISOQUINOLINE-1-CARBOXAMIDE; N4-HYDROXY-2-ISOBUTYL-N1-(9-OXO-1,8-DIAZA-TRICYCLO[10.6.1.013,18]NONADECA-12(19),13,15,17-TETRAEN-10-YL)-SUCCINAMIDE; 5-METHYL-3-(9-OXO-1,8-DIAZA-TRICYCLO[10.6.1.013,18]NONADECA-12(19),13,15,17-TETRAEN-10-YLCARBAMOYL)-HEXANOIC ACID	(M198)PID SYNDECAN 1 PATHWAY; (M142)PID AJDISS 2PATHWAY; (M153)PID P75 NTR PATHWAY	(M5946)HALLMARK COAGULATION	0.0	1.0	0.0	0.0	0.0	0.0	0.0	0.0	0.0	0.0	1.0	0.0	0.0	0.0	1.0	0.0	1.0	0.0	1.0	0.0
MYC	2	2	5	9	4609	symbol	H. sapiens	4609	H. sapiens	MYC	MYC proto-oncogene, bHLH transcription factor	The MYC proto-oncogene is a nuclear phosphoprotein that regulates cell cycle progression, apoptosis, and cellular transformation. It forms a heterodimer with the transcription factor MAX and binds to the E box DNA consensus sequence to regulate the transcription of specific target genes. Amplification of this gene is frequently observed in various human cancers, and translocations involving this …	The MYC proto-oncogene is a well-known driver of cancer development and progression, and its dysregulation is implicated in a wide range of malignancies, including lymphoma, leukemia, breast cancer, lung cancer, and others. As such, it has been a target of intense drug discovery efforts, with a focus on developing small molecule inhibitors that can disrupt MYC-MAX interactions or MYC transcriptio…	GO:0090095 regulation of metanephric cap mesenchymal cell proliferation;GO:0090096 positive regulation of metanephric cap mesenchymal cell proliferation;GO:0001866 NK T cell proliferation		Human disease related genes:Cancers:Cancers of the lung and pleura; Human disease related genes:Cancers:Head and neck cancers; Human disease related genes:Cancers:Cancers of the digestive system; Human disease related genes:Cancers:Cancers of eye, brain, and central nervous system; Predicted intracellular proteins; Human disease related genes:Cancers:Skin cancers; Human disease related genes:Canc…	Nucleoplasm (Enhanced)	Acetylsalicylic acid; Nadroparin	(M139)PID MYC PATHWAY; (M234)PID IL2 STAT5 PATHWAY; (M45)PID CD40 PATHWAY	(M5895)HALLMARK WNT BETA CATENIN SIGNALING; (M5928)HALLMARK MYC TARGETS V2; (M5942)HALLMARK UV RESPONSE DN	1.0	1.0	1.0	1.0	1.0	1.0	0.0	0.0	1.0	1.0	1.0	1.0	0.0	0.0	1.0	0.0	0.0	1.0	0.0	0.0
NCOR1	2	2	5	9	9611	symbol	H. sapiens	9611	H. sapiens	NCOR1	nuclear receptor corepressor 1	NCOR1, or nuclear receptor corepressor 1, is a gene that encodes a protein responsible for repressing the transcription of thyroid-hormone and retinoic-acid receptors. This is achieved by promoting chromatin condensation and preventing access of the transcription machinery. NCOR1 is part of a complex that includes histone deacetylases and transcriptional regulators similar to the yeast protein Si…	NCOR1 has been implicated in several diseases, including cancer, metabolic disorders, and neurological disorders. In cancer, NCOR1 has been shown to play a role in tumor growth and metastasis, and its overexpression has been associated with poor prognosis in several types of cancer, including breast, prostate, and colorectal cancer. In metabolic disorders, NCOR1 has been linked to insulin resista…	GO:0045475 locomotor rhythm;GO:0060766 negative regulation of androgen receptor signaling pathway;GO:0030812 negative regulation of nucleotide catabolic process		Transcription factors:Helix-turn-helix domains; Cancer-related genes:Mutational cancer driver genes; Cancer-related genes:Mutated cancer genes; Predicted intracellular proteins	Nucleoplasm (Approved); Additional: Cytosol		(M13)PID ERBB4 PATHWAY; (M288)PID HES HEY PATHWAY; (M17)PID NOTCH PATHWAY		1.0	0.0	0.0	0.0	0.0	0.0	0.0	0.0	0.0	0.0	1.0	0.0	0.0	0.0	0.0	0.0	0.0	1.0	0.0	0.0
NDRG2	2	2	5	9	57447	symbol	H. sapiens	57447	H. sapiens	NDRG2	NDRG family member 2	NDRG2 is a gene that belongs to the N-myc downregulated gene family and the alpha/beta hydrolase superfamily. It encodes a cytoplasmic protein that may be involved in neurite outgrowth and glioblastoma carcinogenesis. Alternative splicing of this gene results in multiple transcript variants.	Research has shown that NDRG2 plays a role in various diseases, including cancer, neurodegenerative disorders, and cardiovascular diseases. In particular, NDRG2 has been found to be downregulated in several types of cancer, including glioblastoma, breast cancer, and prostate cancer. This suggests that NDRG2 may act as a tumor suppressor gene and that its restoration could be a potential therapeut…	GO:0090361 regulation of platelet-derived growth factor production;GO:0021762 substantia nigra development;GO:0010574 regulation of vascular endothelial growth factor production		Predicted intracellular proteins	Centriolar satellite (Approved); Additional: Cytosol;Nucleoplasm		(M254)PID MYC REPRESS PATHWAY	(M5934)HALLMARK XENOBIOTIC METABOLISM	0.0	0.0	0.0	0.0	0.0	0.0	0.0	0.0	0.0	0.0	1.0	0.0	0.0	0.0	0.0	0.0	0.0	0.0	0.0	0.0
NR1H3	2	2	5	9	10062	symbol	H. sapiens	10062	H. sapiens	NR1H3	nuclear receptor subfamily 1 group H member 3	NR1H3 is a gene that belongs to the NR1 subfamily of the nuclear receptor superfamily. It plays a crucial role in regulating macrophage function, controlling transcriptional programs involved in lipid homeostasis and inflammation. The gene is highly expressed in visceral organs such as the liver, kidney, and intestine. It forms a heterodimer with retinoid X receptor (RXR) and regulates the expres…	NR1H3 has been implicated in several diseases, including atherosclerosis, diabetes, and inflammatory bowel disease. In atherosclerosis, NR1H3 has been shown to regulate cholesterol metabolism and inflammation, making it a potential target for drug discovery efforts aimed at reducing cardiovascular risk. Several drugs targeting NR1H3 have been developed, including synthetic agonists and antagonist…	GO:0090341 negative regulation of secretion of lysosomal enzymes;GO:0090182 regulation of secretion of lysosomal enzymes;GO:0048550 negative regulation of pinocytosis		Nuclear receptors; Transporters; Predicted intracellular proteins; Transcription factors:Zinc-coordinating DNA-binding domains	Nucleoplasm (Approved); Additional: Cytosol	TO-901317; N-(TERT-BUTYL)-3,5-DIMETHYL-N'-[(5-METHYL-2,3-DIHYDRO-1,4-BENZODIOXIN-6-YL)CARBONYL]BENZOHYDRAZIDE; 1-BENZYL-3-(4-METHOXYPHENYLAMINO)-4-PHENYLPYRROLE-2,5-DIONE; (2E,4E)-11-METHOXY-3,7,11-TRIMETHYLDODECA-2,4-DIENOIC ACID; Diacerein; Rhein	(M162)PID RXR VDR PATHWAY		0.0	1.0	0.0	0.0	0.0	1.0	1.0	0.0	0.0	0.0	0.0	0.0	0.0	0.0	0.0	0.0	1.0	0.0	1.0	1.0
NR1H4	2	2	5	9	9971	symbol	H. sapiens	9971	H. sapiens	NR1H4	nuclear receptor subfamily 1 group H member 4	NR1H4 is a gene that encodes a transcription factor that is activated by ligands and shares structural features with nuclear hormone receptor family members. This protein acts as a receptor for bile acids and regulates the expression of genes involved in bile acid synthesis and transport when bound to bile acids and DNA. Different isoforms of this gene have been identified through alternative spl…	NR1H4 has been implicated in various diseases, including liver diseases, metabolic disorders, and cancer. In liver diseases, NR1H4 has been shown to play a role in regulating bile acid metabolism and inflammation, making it a potential therapeutic target for non-alcoholic fatty liver disease (NAFLD) and primary biliary cholangitis (PBC). In metabolic disorders, NR1H4 has been linked to dyslipidem…	GO:1905695 positive regulation of phosphatidic acid biosynthetic process;GO:0045848 positive regulation of nitrogen utilization;GO:2001248 regulation of ammonia assimilation cycle		Transporters; Predicted intracellular proteins; Human disease related genes:Digestive system diseases:Liver diseases; Disease related genes; Nuclear receptors; FDA approved drug targets:Small molecule drugs; Transcription factors:Zinc-coordinating DNA-binding domains	Nuclear speckles;Nucleoplasm (Supported); Additional: Cytosol;Primary cilium tip	alpha-Linolenic acid; Ursodeoxycholic acid; Farnesol; Fexaramine; Cholic Acid; Deoxycholic acid; Taurocholic acid; Arachidonic Acid; Obeticholic acid; Chenodeoxycholic acid; (8alpha,10alpha,13alpha,17beta)-17-[(4-hydroxyphenyl)carbonyl]androsta-3,5-diene-3-carboxylic acid; Myrrh	(M162)PID RXR VDR PATHWAY	(M5948)HALLMARK BILE ACID METABOLISM; (M5953)HALLMARK KRAS SIGNALING UP	0.0	0.0	0.0	0.0	0.0	1.0	0.0	0.0	0.0	0.0	0.0	0.0	0.0	0.0	1.0	0.0	1.0	0.0	1.0	0.0
NR1I2	2	2	5	9	8856	symbol	H. sapiens	8856	H. sapiens	NR1I2	nuclear receptor subfamily 1 group I member 2	NR1I2 is a gene that belongs to the nuclear receptor superfamily and encodes a transcriptional regulator of the cytochrome P450 gene CYP3A4. It binds to the response element of the CYP3A4 promoter as a heterodimer with the 9-cis retinoic acid receptor RXR and is activated by compounds that induce CYP3A4, such as dexamethasone and rifampicin. The gene has several alternatively spliced transcripts …	NR1I2 has been implicated in several diseases, including cancer, metabolic disorders, and inflammatory diseases. In cancer, NR1I2 has been shown to play a role in the development and progression of hepatocellular carcinoma, breast cancer, and prostate cancer. In metabolic disorders, NR1I2 has been linked to obesity, type 2 diabetes, and non-alcoholic fatty liver disease. In inflammatory diseases,…	GO:0060729 intestinal epithelial structure maintenance;GO:0030277 maintenance of gastrointestinal epithelium;GO:0042178 xenobiotic catabolic process		Transporters; Predicted intracellular proteins; Nuclear receptors; FDA approved drug targets:Small molecule drugs; Transcription factors:Zinc-coordinating DNA-binding domains	Nucleoplasm (Supported)	Vitamin E; Oxiconazole; Phenytoin; Diethylstilbestrol; Clotrimazole; Pentobarbital; Spironolactone; Lindane; Flutamide; Ritonavir; Erlotinib; Cyclophosphamide; Mephenytoin; Carbamazepine; Tamoxifen; Warfarin; Ethotoin; Estradiol; Mifepristone; Methylphenobarbital; Ethinylestradiol; Ketoconazole; Fenofibrate; Rifampicin; Clonazepam; Miconazole; Nifedipine; Econazole; Sulfinpyrazone; Phenobarbital;…		(M5949)HALLMARK PEROXISOME; (M5948)HALLMARK BILE ACID METABOLISM	0.0	0.0	0.0	0.0	0.0	1.0	0.0	0.0	0.0	0.0	0.0	0.0	0.0	0.0	1.0	0.0	0.0	0.0	1.0	0.0
PC	2	2	5	9	5091	symbol	H. sapiens	5091	H. sapiens	PC	pyruvate carboxylase	The human gene PC encodes for pyruvate carboxylase, an enzyme that requires biotin and ATP to catalyze the carboxylation of pyruvate to oxaloacetate. The active enzyme is a homotetramer arranged in a tetrahedron and is located exclusively in the mitochondrial matrix. Pyruvate carboxylase is involved in various metabolic processes such as gluconeogenesis, lipogenesis, insulin secretion, and synthe…	Pyruvate carboxylase deficiency is a rare autosomal recessive disorder caused by mutations in the PC gene. This disorder affects the body's ability to produce energy from food, leading to developmental delay, seizures, and other neurological symptoms. Treatment for pyruvate carboxylase deficiency is mainly supportive, with a focus on managing symptoms and preventing complications. There are curre…	GO:0019072 viral genome packaging;GO:0019074 viral RNA genome packaging;GO:0019076 viral release from host cell		Human disease related genes:Congenital disorders of metabolism:Congenital disorders of carbohydrate metabolism; Predicted intracellular proteins; Citric acid cycle related proteins; ENZYME proteins:Ligase; Potential drug targets; Enzymes; Disease related genes; Human disease related genes:Congenital disorders of metabolism:Congenital disorders of amino acid metabolism	Mitochondria (Enhanced)	Pyruvic acid; Biotin; 5-(HEXAHYDRO-2-OXO-1H-THIENO[3,4-D]IMIDAZOL-6-YL)PENTANAL		(M5909)HALLMARK MYOGENESIS; (M5934)HALLMARK XENOBIOTIC METABOLISM; (M5937)HALLMARK GLYCOLYSIS	0.0	0.0	0.0	0.0	0.0	0.0	0.0	0.0	0.0	0.0	0.0	0.0	0.0	0.0	0.0	0.0	0.0	0.0	0.0	0.0
PCK2	2	2	5	9	5106	symbol	H. sapiens	5106	H. sapiens	PCK2	phosphoenolpyruvate carboxykinase 2, mitochondrial	PCK2 is a gene that encodes for a mitochondrial enzyme responsible for converting oxaloacetate to phosphoenolpyruvate in the presence of guanosine triphosphate (GTP). This enzyme is involved in the process of gluconeogenesis in the liver. There is also a cytosolic form of this protein that is encoded by a different gene and is the key enzyme in gluconeogenesis. Different variants of the PCK2 gene…	Research on PCK2 has shown its potential implications in various diseases, including diabetes, obesity, and cancer. In diabetes and obesity, PCK2 has been identified as a potential therapeutic target due to its role in gluconeogenesis and glucose metabolism. In cancer, PCK2 has been found to be upregulated in certain types of tumors, and its inhibition has been shown to reduce tumor growth and me…	GO:0046327 glycerol biosynthetic process from pyruvate;GO:0006114 glycerol biosynthetic process;GO:0019401 alditol biosynthetic process		Human disease related genes:Congenital disorders of metabolism:Congenital disorders of carbohydrate metabolism; Predicted intracellular proteins; Citric acid cycle related proteins; ENZYME proteins:Lyases; Potential drug targets; Enzymes; Disease related genes	Mitochondria (Enhanced)		(M115)PID REG GR PATHWAY		0.0	0.0	0.0	0.0	1.0	0.0	1.0	0.0	0.0	0.0	0.0	0.0	0.0	1.0	0.0	0.0	0.0	1.0	1.0	0.0
PKM	2	2	5	9	5315	symbol	H. sapiens	5315	H. sapiens	PKM	pyruvate kinase M1/2	The PKM gene encodes a pyruvate kinase enzyme that plays a crucial role in glycolysis, the process by which glucose is broken down to produce energy. This enzyme catalyzes the transfer of a phosphoryl group from phosphoenolpyruvate to ADP, generating ATP and pyruvate. The PKM protein has been shown to interact with thyroid hormone and may mediate cellular metabolic effects induced by thyroid horm…	The PKM gene has been implicated in several diseases, including cancer, diabetes, and neurological disorders. In cancer, PKM isoform switching has been observed, leading to altered metabolic pathways that promote tumor growth and survival. Targeting PKM isoform expression has been explored as a potential therapeutic strategy for cancer treatment. In diabetes, PKM has been shown to play a role in …	GO:2000767 positive regulation of cytoplasmic translation;GO:0061621 canonical glycolysis;GO:0061718 glucose catabolic process to pyruvate	yes	ENZYME proteins:Transferases; Enzymes; Cancer-related genes:Candidate cancer biomarkers; Predicted intracellular proteins	Cytosol (Enhanced); Additional: Principal piece;Vesicles	Pyruvic acid; L-Phospholactate; 2-Phosphoglycolic Acid; 6-(2-fluorobenzyl)-2,4-dimethyl-4,6-dihydro-5H-thieno[2',3':4,5]pyrrolo[2,3-d]pyridazin-5-one; 1-[(2,6-difluorophenyl)sulfonyl]-4-(2,3-dihydro-1,4-benzodioxin-6-ylsulfonyl)piperazine; 1-(2,3-dihydro-1,4-benzodioxin-6-ylsulfonyl)-4-[(4-methoxyphenyl)sulfonyl]piperazine; Copper; Artenimol	(M255)PID HIF1 TFPATHWAY	(M5937)HALLMARK GLYCOLYSIS	0.0	1.0	0.0	0.0	0.0	0.0	1.0	0.0	0.0	0.0	0.0	0.0	0.0	0.0	0.0	0.0	0.0	1.0	0.0	0.0
PNKP	2	2	5	9	11284	symbol	H. sapiens	11284	H. sapiens	PNKP	polynucleotide kinase 3'-phosphatase	PNKP is a human gene that plays a crucial role in DNA repair. It encodes a protein that helps repair DNA damage caused by ionizing radiation or oxidative stress by catalyzing the phosphorylation of the 5' end and dephosphorylation of the 3' end of nucleic acids. Mutations in this gene have been linked to microcephaly, seizures, and developmental delay.	Mutations in the PNKP gene have been associated with a range of neurological disorders, including microcephaly, seizures, and developmental delay. In particular, mutations in PNKP have been linked to a rare autosomal recessive disorder called microcephaly with early-onset seizures (MCSZ), which is characterized by a small head size and seizures that begin in the first few months of life. There is…	GO:0006287 base-excision repair, gap-filling;GO:2001034 positive regulation of double-strand break repair via nonhomologous end joining;GO:2001032 regulation of double-strand break repair via nonhomologous end joining	yes	Predicted intracellular proteins; ENZYME proteins:Transferases; Human disease related genes:Nervous system diseases:Neurodegenerative diseases; Human disease related genes:Nervous system diseases:Epilepsy; Potential drug targets; Enzymes; ENZYME proteins:Hydrolases; Disease related genes	Nucleoli;Nucleoplasm (Supported)		(M42)PID DNA PK PATHWAY		0.0	0.0	0.0	0.0	0.0	0.0	0.0	0.0	0.0	0.0	0.0	0.0	0.0	0.0	0.0	1.0	0.0	0.0	0.0	0.0
PPARGC1A	2	2	5	9	10891	symbol	H. sapiens	10891	H. sapiens	PPARGC1A	PPARG coactivator 1 alpha	PPARG coactivator 1 alpha (PPARGC1A) is a gene that encodes a protein involved in regulating energy metabolism. The protein interacts with PPARgamma and other transcription factors, such as CREB and NRFs, to regulate mitochondrial biogenesis and muscle fiber type determination. PPARGC1A may also play a role in controlling blood pressure, regulating cellular cholesterol homeostasis, and the develo…	PPARGC1A has been implicated in several diseases, including type 2 diabetes, obesity, and cardiovascular disease. Studies have shown that mutations in the PPARGC1A gene can lead to mitochondrial dysfunction, which is associated with insulin resistance and metabolic disorders. Targeted drug discovery efforts have focused on developing drugs that can activate PPARGC1A to improve mitochondrial funct…	GO:0046321 positive regulation of fatty acid oxidation;GO:0045722 positive regulation of gluconeogenesis;GO:0014850 response to muscle activity		Cancer-related genes:Candidate cancer biomarkers; Predicted intracellular proteins	Nucleoplasm (Supported); Additional: Cytosol		(M32)PID HDAC CLASSIII PATHWAY; (M229)PID P38 ALPHA BETA DOWNSTREAM PATHWAY; (M166)PID ATF2 PATHWAY	(M5891)HALLMARK HYPOXIA	1.0	0.0	1.0	0.0	0.0	1.0	0.0	1.0	0.0	0.0	0.0	0.0	0.0	1.0	0.0	1.0	0.0	1.0	0.0	0.0
PRRC2B	2	2	5	9	84726	symbol	H. sapiens	84726	H. sapiens	PRRC2B	proline rich coiled-coil 2B	PRRC2B, or proline rich coiled-coil 2B, is a human gene that is predicted to be involved in cell differentiation and act upstream of or within in utero embryonic development. It enables RNA binding activity, which suggests that it may play a role in regulating gene expression. The function of PRRC2B is not fully understood, but it is believed to be important for normal development and cellular pr…	There is limited information available on the disease implications of PRRC2B. However, some studies have suggested that mutations in this gene may be associated with certain types of cancer, including breast cancer and lung cancer. Targeted drug discovery efforts for PRRC2B are also limited, as the function of this gene is not fully understood. Currently, there are no drugs on the market that spe…	GO:0030154 cell differentiation;GO:0048869 cellular developmental process;GO:0032502 developmental process		Predicted intracellular proteins	Cytosol (Approved); Additional: Nuclear bodies				0.0	0.0	0.0	0.0	0.0	0.0	0.0	0.0	0.0	0.0	0.0	0.0	0.0	0.0	0.0	0.0	0.0	0.0	0.0	0.0
PTEN	2	2	5	9	5728	symbol	H. sapiens	5728	H. sapiens	PTEN	phosphatase and tensin homolog	PTEN (phosphatase and tensin homolog) is a tumor suppressor gene that is frequently mutated in various cancers. The protein encoded by this gene is a phosphatidylinositol-3,4,5-trisphosphate 3-phosphatase, which contains a tensin-like domain and a catalytic domain similar to that of dual specificity protein tyrosine phosphatases. Unlike most protein tyrosine phosphatases, PTEN preferentially deph…	PTEN mutations have been implicated in a variety of cancers, including prostate, breast, endometrial, and glioblastoma. Loss of PTEN function leads to increased activation of the PI3K/AKT pathway, which promotes cell survival, proliferation, and migration. Therefore, PTEN is an attractive target for cancer therapy. Several drugs targeting the PI3K/AKT pathway have been developed, including PI3K i…	GO:2000808 negative regulation of synaptic vesicle clustering;GO:0051548 negative regulation of keratinocyte migration;GO:0060024 rhythmic synaptic transmission		Cancer-related genes:Mutational cancer driver genes; Human disease related genes:Cancers:Cancers of the digestive system; Human disease related genes:Cancers:Cancers of the lung and pleura; Human disease related genes:Cancers:Cancers of eye, brain, and central nervous system; Predicted intracellular proteins; Human disease related genes:Cancers:Skin cancers; Human disease related genes:Cancers:Ca…	Cytosol;Nucleoplasm (Supported); Additional: Mid piece;Principal piece	Phosphatidylethanolamine	(M12771)SA PTEN PATHWAY; (M1315)SIG PIP3 SIGNALING IN B LYMPHOCYTES; (M12)PID RHOA PATHWAY	(M5923)HALLMARK PI3K AKT MTOR SIGNALING; (M5942)HALLMARK UV RESPONSE DN; (M5915)HALLMARK APICAL JUNCTION	0.0	1.0	1.0	0.0	0.0	0.0	0.0	0.0	0.0	0.0	1.0	0.0	0.0	0.0	0.0	0.0	0.0	1.0	0.0	0.0
PYCARD	2	2	5	9	29108	symbol	H. sapiens	29108	H. sapiens	PYCARD	PYD and CARD domain containing	The PYCARD gene encodes an adaptor protein that contains two protein-protein interaction domains: a N-terminal PYRIN-PAAD-DAPIN domain (PYD) and a C-terminal caspase-recruitment domain (CARD). These domains are part of the six-helix bundle death domain-fold superfamily, which plays a role in assembling large signaling complexes in the inflammatory and apoptotic signaling pathways by activating ca…	The PYCARD gene has been implicated in several diseases, including inflammatory disorders, autoimmune diseases, and cancer. In particular, mutations in PYCARD have been associated with familial Mediterranean fever, a hereditary autoinflammatory disorder characterized by recurrent episodes of fever and inflammation in the abdomen, chest, and joints. Additionally, PYCARD has been shown to play a ro…	GO:0002582 positive regulation of antigen processing and presentation of peptide or polysaccharide antigen via MHC class II;GO:0002585 positive regulation of antigen processing and presentation of peptide antigen;GO:0002588 positive regulation of antigen processing and presentation of peptide antigen via MHC class II		Predicted intracellular proteins	Nucleoplasm (Supported); Additional: Cytosol;Nucleoli		(M145)PID P53 DOWNSTREAM PATHWAY		0.0	1.0	0.0	0.0	1.0	0.0	0.0	0.0	0.0	1.0	1.0	1.0	0.0	0.0	0.0	1.0	1.0	0.0	1.0	0.0
RB1	2	2	5	9	5925	symbol	H. sapiens	5925	H. sapiens	RB1	RB transcriptional corepressor 1	RB1 is a tumor suppressor gene that negatively regulates the cell cycle and stabilizes chromatin structure. It was the first tumor suppressor gene discovered and defects in this gene are associated with childhood cancer retinoblastoma, bladder cancer, and osteogenic sarcoma. The active form of the protein encoded by RB1 binds to transcription factor E2F1 and helps to maintain overall chromatin st…	Defects in the RB1 gene have been linked to several types of cancer, including retinoblastoma, bladder cancer, and osteogenic sarcoma. Targeted drug discovery efforts have focused on developing drugs that can restore the function of the RB1 protein or inhibit the activity of proteins that interact with RB1. One example of a successful drug on the market is palbociclib, which is used to treat brea…	GO:0031134 sister chromatid biorientation;GO:0034086 maintenance of sister chromatid cohesion;GO:0034088 maintenance of mitotic sister chromatid cohesion		Cancer-related genes:Mutational cancer driver genes; Human disease related genes:Cancers:Cancers of the digestive system; Human disease related genes:Cancers:Cancers of the lung and pleura; Human disease related genes:Cancers:Cancers of eye, brain, and central nervous system; Predicted intracellular proteins; Cancer-related genes:Mutated cancer genes; Cancer-related genes:Candidate cancer biomark…	Nucleoplasm (Supported); Additional: Primary cilium transition zone	Insulin human; Insulin pork	(M176)PID FOXM1 PATHWAY; (M288)PID HES HEY PATHWAY; (M166)PID ATF2 PATHWAY	(M5909)HALLMARK MYOGENESIS; (M5939)HALLMARK P53 PATHWAY	1.0	1.0	0.0	0.0	0.0	0.0	1.0	0.0	0.0	0.0	0.0	1.0	0.0	0.0	1.0	0.0	1.0	1.0	0.0	0.0
RIPK1	2	2	5	9	8737	symbol	H. sapiens	8737	H. sapiens	RIPK1	receptor interacting serine/threonine kinase 1	RIPK1 (receptor interacting serine/threonine kinase 1) is a protein kinase that belongs to the RIP family. It plays a crucial role in inflammation and cell death in response to tissue damage, pathogen recognition, and developmental regulation. RIPK1/RIPK3 kinase-mediated necrosis is known as necroptosis. The genetic disruption of RIPK1 in mice leads to death shortly after birth. RIPK1 is involved…	RIPK1 has been implicated in various diseases, including inflammatory disorders, neurodegenerative diseases, and cancer. Inflammatory disorders such as rheumatoid arthritis, psoriasis, and inflammatory bowel disease have been associated with dysregulated RIPK1 signaling. In neurodegenerative diseases such as Alzheimer's and Parkinson's, RIPK1 has been shown to play a role in neuronal death. In ca…	GO:0070105 positive regulation of interleukin-6-mediated signaling pathway;GO:0097343 ripoptosome assembly;GO:1901026 ripoptosome assembly involved in necroptotic process	yes	Human disease related genes:Immune system diseases:Allergies and autoimmune diseases; Predicted intracellular proteins; ENZYME proteins:Transferases; Potential drug targets; Human disease related genes:Immune system diseases:Primary immunodeficiency; Enzymes; Kinases:TKL Ser/Thr protein kinases; Disease related genes	Cytosol;Plasma membrane (Approved)	Fostamatinib	(M79)PID TRAIL PATHWAY; (M76)PID P38 ALPHA BETA PATHWAY; (M197)PID HIV NEF PATHWAY	(M5923)HALLMARK PI3K AKT MTOR SIGNALING; (M5913)HALLMARK INTERFERON GAMMA RESPONSE	0.0	1.0	0.0	0.0	1.0	0.0	0.0	0.0	0.0	1.0	1.0	1.0	0.0	0.0	0.0	1.0	1.0	0.0	0.0	0.0
SCD	2	2	5	9	6319	symbol	H. sapiens	6319	H. sapiens	SCD	stearoyl-CoA desaturase	The SCD gene encodes an enzyme that plays a role in the biosynthesis of fatty acids, specifically oleic acid. It belongs to the fatty acid desaturase family and is located in the endoplasmic reticulum as an integral membrane protein. Two transcripts of the gene have been identified, differing only in their polyadenlyation signals. A similar gene is located on chromosome 4, while a pseudogene of S…	The SCD gene has been implicated in several diseases, including obesity, type 2 diabetes, and cardiovascular disease. Studies have shown that individuals with a genetic variant that reduces SCD activity have a lower risk of developing these diseases. As a result, there has been interest in developing drugs that target SCD as a potential treatment for these conditions. Several SCD inhibitors have …	GO:1903966 monounsaturated fatty acid biosynthetic process;GO:1903964 monounsaturated fatty acid metabolic process;GO:0006636 unsaturated fatty acid biosynthetic process		Enzymes; ENZYME proteins:Oxidoreductases	Endoplasmic reticulum (Enhanced)			(M5892)HALLMARK CHOLESTEROL HOMEOSTASIS; (M5908)HALLMARK ANDROGEN RESPONSE; (M5909)HALLMARK MYOGENESIS	0.0	0.0	0.0	0.0	0.0	1.0	0.0	0.0	0.0	0.0	0.0	0.0	0.0	0.0	0.0	0.0	0.0	0.0	0.0	0.0
SERPINE1	2	2	5	9	5054	symbol	H. sapiens	5054	H. sapiens	SERPINE1	serpin family E member 1	SERPINE1 is a gene that belongs to the serine proteinase inhibitor superfamily. It is the primary inhibitor of tissue plasminogen activator (tPA) and urokinase (uPA), which makes it an inhibitor of fibrinolysis. Additionally, it plays a role in innate antiviral immunity. Mutations in this gene can lead to plasminogen activator inhibitor-1 deficiency (PAI-1 deficiency), and high levels of the gene…	PAI-1 deficiency is a rare autosomal recessive disorder that is associated with bleeding disorders due to impaired fibrinolysis. Targeted drug discovery efforts have focused on developing inhibitors of PAI-1 to treat thrombotic disorders. Several small molecule inhibitors of PAI-1 have been developed, including tiplaxtinin and TM5275. Tiplaxtinin has been shown to reduce thrombus formation in ani…	GO:0035490 regulation of leukotriene production involved in inflammatory response;GO:0035491 positive regulation of leukotriene production involved in inflammatory response;GO:2000098 negative regulation of smooth muscle cell-matrix adhesion		Human disease related genes:Cardiovascular diseases:Hematologic diseases; Human disease related genes:Musculoskeletal diseases:Skeletal diseases; Candidate cardiovascular disease genes; Cancer-related genes:Candidate cancer biomarkers; Predicted secreted proteins; Disease related genes; FDA approved drug targets:Biotech drugs		Alteplase; Urokinase; Reteplase; Anistreplase; Tenecteplase; Drotrecogin alfa; Troglitazone; Fibrinolysin; Copper	(M44)PID HIF2PATHWAY; (M174)PID UPA UPAR PATHWAY; (M255)PID HIF1 TFPATHWAY	(M5896)HALLMARK TGF BETA SIGNALING; (M5946)HALLMARK COAGULATION; (M5942)HALLMARK UV RESPONSE DN	0.0	1.0	0.0	0.0	0.0	0.0	0.0	0.0	0.0	0.0	1.0	1.0	0.0	0.0	0.0	0.0	1.0	0.0	1.0	1.0
SIRT3	2	2	5	9	23410	symbol	H. sapiens	23410	H. sapiens	SIRT3	sirtuin 3	SIRT3 is a gene that belongs to the sirtuin family of histone deacetylases. It is found only in mitochondria and has various functions such as eliminating reactive oxygen species, preventing the formation of cancer cells, and inhibiting apoptosis. SIRT3 also has significant effects on nuclear gene expression, metabolic control, aging, neuroprotection, cardiovascular disease, and cancer.	SIRT3 has been implicated in various diseases, including cancer, metabolic disorders, neurodegenerative diseases, and cardiovascular diseases. In cancer, SIRT3 has been shown to act as a tumor suppressor by inhibiting cell proliferation and promoting apoptosis. In metabolic disorders, SIRT3 plays a crucial role in regulating energy metabolism and insulin sensitivity. In neurodegenerative diseases…	GO:1901671 positive regulation of superoxide dismutase activity;GO:1902553 positive regulation of catalase activity;GO:1901668 regulation of superoxide dismutase activity		ENZYME proteins:Transferases; Enzymes; Predicted intracellular proteins		Adenosine-5-Diphosphoribose	(M32)PID HDAC CLASSIII PATHWAY; (M101)PID HDAC CLASSI PATHWAY		1.0	0.0	0.0	0.0	0.0	0.0	0.0	0.0	0.0	0.0	1.0	0.0	0.0	0.0	0.0	0.0	0.0	0.0	0.0	0.0
SLC2A1	2	2	5	9	6513	symbol	H. sapiens	6513	H. sapiens	SLC2A1	solute carrier family 2 member 1	SLC2A1 is a gene that encodes a glucose transporter found in the blood-brain barrier. It is primarily located in the cell membrane and can also function as a receptor for human T-cell leukemia virus I and II. Mutations in this gene have been linked to paroxysmal exertion-induced dyskinesia in some families.	Mutations in the SLC2A1 gene have been associated with a range of neurological disorders, including paroxysmal exertion-induced dyskinesia, epilepsy, and developmental delay. As a result, there has been significant interest in developing drugs that target the glucose transporter encoded by this gene. One approach has been to identify compounds that can modulate the activity of the transporter, ei…	GO:0015756 fucose transmembrane transport;GO:0015911 long-chain fatty acid import across plasma membrane;GO:1904016 response to Thyroglobulin triiodothyronine		Human disease related genes:Nervous system diseases:Other nervous and sensory system diseases; Human disease related genes:Cardiovascular diseases:Hematologic diseases; Predicted intracellular proteins; Human disease related genes:Nervous system diseases:Epilepsy; Potential drug targets; Transporters:Electrochemical Potential-driven transporters; Cancer-related genes:Candidate cancer biomarkers; …	Plasma membrane (Enhanced); Additional: Centriolar satellite	Resveratrol; Carboxymethylcellulose	(M44)PID HIF2PATHWAY; (M255)PID HIF1 TFPATHWAY; (M66)PID MYC ACTIV PATHWAY	(M5923)HALLMARK PI3K AKT MTOR SIGNALING; (M5891)HALLMARK HYPOXIA; (M5906)HALLMARK ESTROGEN RESPONSE EARLY	0.0	1.0	1.0	0.0	0.0	1.0	1.0	0.0	1.0	0.0	0.0	0.0	0.0	1.0	0.0	1.0	0.0	1.0	0.0	0.0
SLC2A2	2	2	5	9	6514	symbol	H. sapiens	6514	H. sapiens	SLC2A2	solute carrier family 2 member 2	SLC2A2 is a gene that encodes a glycoprotein found in the plasma membrane of various organs, including the liver, islet beta cells, intestine, and kidney epithelium. The protein facilitates the transport of glucose bidirectionally across the membrane. It has been suggested that the protein acts as a glucose sensor due to its low affinity for glucose. Mutations in SLC2A2 have been linked to suscep…	Mutations in the SLC2A2 gene have been associated with various diseases, including Fanconi-Bickel syndrome (FBS) and noninsulin-dependent diabetes mellitus (NIDDM). FBS is a rare autosomal recessive disorder characterized by glycogen storage disease, renal tubular dysfunction, and impaired utilization of glucose and galactose. NIDDM, also known as type 2 diabetes, is a common metabolic disorder c…	GO:0015757 galactose transmembrane transport;GO:0015755 fructose transmembrane transport;GO:0070837 dehydroascorbic acid transport		Transporters:Electrochemical Potential-driven transporters; Disease related genes; Human disease related genes:Congenital disorders of metabolism:Congenital disorders of carbohydrate metabolism; Potential drug targets	Mid piece;Plasma membrane;Principal piece (Supported)	Streptozocin	(M106)PID HNF3B PATHWAY	(M5957)HALLMARK PANCREAS BETA CELLS	0.0	0.0	0.0	0.0	0.0	1.0	0.0	0.0	0.0	0.0	0.0	0.0	0.0	0.0	0.0	0.0	0.0	1.0	0.0	0.0
SLC2A4	2	2	5	9	6517	symbol	H. sapiens	6517	H. sapiens	SLC2A4	solute carrier family 2 member 4	SLC2A4 is a gene that encodes a protein that acts as a glucose transporter in response to insulin. This protein is a member of the solute carrier family 2 and is found in muscle and adipose tissue. When insulin is absent, the protein is sequestered within the cells, but when insulin is present, it moves to the cell surface and transports glucose across the membrane. Mutations in this gene have be…	Mutations in the SLC2A4 gene have been associated with an increased risk of developing type 2 diabetes mellitus (T2DM). T2DM is a chronic metabolic disorder characterized by high blood glucose levels due to insulin resistance and/or insufficient insulin secretion. Targeted drug discovery efforts have focused on developing drugs that can improve insulin sensitivity and glucose uptake in muscle and…	GO:0010021 amylopectin biosynthetic process;GO:2000896 amylopectin metabolic process;GO:0098694 regulation of synaptic vesicle budding from presynaptic endocytic zone membrane		Transporters:Electrochemical Potential-driven transporters; Disease related genes; Potential drug targets			(M247)PID INSULIN GLUCOSE PATHWAY; (M249)PID PI3KCI AKT PATHWAY; (M67)PID ARF6 TRAFFICKING PATHWAY	(M5916)HALLMARK APICAL SURFACE	0.0	0.0	0.0	0.0	0.0	1.0	1.0	0.0	1.0	0.0	0.0	0.0	0.0	0.0	0.0	1.0	0.0	1.0	0.0	0.0
SMAD4	2	2	5	9	4089	symbol	H. sapiens	4089	H. sapiens	SMAD4	SMAD family member 4	SMAD4 is a gene that encodes a protein belonging to the Smad family of signal transduction proteins. This protein is activated by transmembrane serine-threonine receptor kinases in response to transforming growth factor (TGF)-beta signaling. It forms homomeric and heteromeric complexes with other activated Smad proteins, which then accumulate in the nucleus and regulate the transcription of targe…	Mutations or deletions in the SMAD4 gene have been linked to several diseases, including pancreatic cancer, juvenile polyposis syndrome, and hereditary hemorrhagic telangiectasia syndrome. In pancreatic cancer, SMAD4 is often inactivated, leading to uncontrolled cell growth and tumor formation. Targeted drug discovery efforts have focused on developing drugs that can restore SMAD4 function or inh…	GO:0003251 positive regulation of cell proliferation involved in heart valve morphogenesis;GO:0061040 female gonad morphogenesis;GO:1905304 regulation of cardiac myofibril assembly		Cancer-related genes:Mutational cancer driver genes; Human disease related genes:Cancers:Cancers of the digestive system; Predicted intracellular proteins; Cancer-related genes:Mutated cancer genes; Human disease related genes:Digestive system diseases:Gastrointestinal diseases; Human disease related genes:Congenital malformations:Congenital malformations of the circulatory system; Cancer-related…	Basal body;Centrosome;Nucleoplasm (Supported); Additional: Cytosol;Primary cilium tip;Vesicles		(M203)PID ALK2 PATHWAY; (M228)PID SMAD2 3PATHWAY; (M185)PID ALK1 PATHWAY		0.0	1.0	0.0	0.0	1.0	0.0	0.0	0.0	1.0	1.0	1.0	0.0	0.0	0.0	0.0	0.0	0.0	1.0	0.0	0.0
SNAI1	2	2	5	9	6615	symbol	H. sapiens	6615	H. sapiens	SNAI1	snail family transcriptional repressor 1	The human gene SNAI1, also known as snail family transcriptional repressor 1, is a nuclear protein that plays a critical role in mesoderm formation during embryonic development. It is structurally similar to the Drosophila snail protein, which downregulates the expression of ectodermal genes within the mesoderm. SNAI1 is believed to function as a transcriptional repressor, regulating the expressi…	SNAI1 has been implicated in various types of cancer, including breast, prostate, and colorectal cancer. It is thought to promote tumor progression by inducing epithelial-mesenchymal transition (EMT), a process in which cancer cells acquire a more invasive and migratory phenotype. As a result, SNAI1 has become a target for drug discovery efforts aimed at developing therapies for cancer. Several s…	GO:0060806 negative regulation of cell differentiation involved in embryonic placenta development;GO:0010957 negative regulation of vitamin D biosynthetic process;GO:0060800 regulation of cell differentiation involved in embryonic placenta development		Predicted intracellular proteins; Transcription factors:Zinc-coordinating DNA-binding domains	Nucleoplasm (Supported)		(M71)PID ILK PATHWAY; (M48)PID MET PATHWAY; (M66)PID MYC ACTIV PATHWAY		0.0	0.0	0.0	0.0	0.0	0.0	0.0	0.0	0.0	0.0	1.0	1.0	0.0	0.0	0.0	0.0	0.0	1.0	0.0	0.0
SPTAN1	2	2	5	9	6709	symbol	H. sapiens	6709	H. sapiens	SPTAN1	spectrin alpha, non-erythrocytic 1	SPTAN1 is a gene that encodes for alpha spectrin, a cytoskeletal protein that stabilizes the plasma membrane and organizes intracellular organelles. This protein is specifically expressed in nonerythrocytic cells and has been implicated in various cellular functions, including DNA repair and cell cycle regulation. Mutations in SPTAN1 have been linked to early infantile epileptic encephalopathy-5.…	Mutations in SPTAN1 have been linked to early infantile epileptic encephalopathy-5 (EIEE5), a rare genetic disorder characterized by seizures that begin in the first months of life and are often resistant to treatment. There are currently no targeted drug discovery efforts specifically for SPTAN1 mutations, but some drugs used to treat epilepsy, such as valproic acid and carbamazepine, may be eff…	GO:0051693 actin filament capping;GO:0030835 negative regulation of actin filament depolymerization;GO:0030837 negative regulation of actin filament polymerization		Human disease related genes:Nervous system diseases:Epilepsy; Disease related genes; Predicted intracellular proteins	Microtubules;Vesicles (Approved)		(M220)PID CASPASE PATHWAY	(M5902)HALLMARK APOPTOSIS; (M5893)HALLMARK MITOTIC SPINDLE; (M5909)HALLMARK MYOGENESIS	0.0	0.0	0.0	0.0	0.0	0.0	0.0	0.0	0.0	1.0	0.0	0.0	0.0	0.0	0.0	0.0	0.0	1.0	0.0	0.0
SREBF1	2	2	5	9	6720	symbol	H. sapiens	6720	H. sapiens	SREBF1	sterol regulatory element binding transcription factor 1	SREBF1 is a gene that encodes a transcription factor that binds to the sterol regulatory element-1 (SRE1) found in the promoter of genes involved in sterol biosynthesis. The protein is initially synthesized as a precursor attached to the nuclear membrane and endoplasmic reticulum, and following cleavage, the mature protein translocates to the nucleus and activates transcription. Sterols inhibit t…	SREBF1 has been implicated in several diseases, including obesity, type 2 diabetes, and cardiovascular disease. Targeting SREBF1 has been explored as a potential therapeutic strategy for these diseases. Several compounds have been identified as potential SREBF1 inhibitors, including betulin, berberine, and resveratrol. However, there are currently no drugs on the market that specifically target S…	GO:0003062 regulation of heart rate by chemical signal;GO:0009750 response to fructose;GO:0032933 SREBP signaling pathway		Disease related genes; Human disease related genes:Congenital malformations:Congenital malformations of skin; Predicted intracellular proteins; Transcription factors:Basic domains	Nucleoplasm (Enhanced)	Doconexent; Omega-3-acid ethyl esters; Omega-3 fatty acids; Fish oil	(M7997)SA CASPASE CASCADE; (M162)PID RXR VDR PATHWAY; (M220)PID CASPASE PATHWAY		0.0	0.0	0.0	0.0	0.0	1.0	1.0	0.0	0.0	0.0	0.0	0.0	0.0	1.0	1.0	0.0	0.0	1.0	1.0	0.0
SRRM2	2	2	5	9	23524	symbol	H. sapiens	23524	H. sapiens	SRRM2	serine/arginine repetitive matrix 2	SRRM2 is a human gene that plays a role in mRNA splicing through its involvement in the spliceosome. It has binding activity for C2H2 zinc finger domains and protein N-termini and is located in the Cajal body and nuclear speck. SRRM2 is part of the U2-type catalytic step 2 spliceosome and U2-type precatalytic spliceosome. It is also a biomarker of Parkinson's disease.	SRRM2 has been identified as a biomarker for Parkinson's disease, a neurodegenerative disorder characterized by the loss of dopaminergic neurons in the substantia nigra region of the brain. Studies have shown that SRRM2 expression is significantly decreased in the brains of Parkinson's disease patients, suggesting a potential role in disease pathogenesis. Targeted drug discovery efforts for SRRM2…	GO:0000377 RNA splicing, via transesterification reactions with bulged adenosine as nucleophile;GO:0000398 mRNA splicing, via spliceosome;GO:0000375 RNA splicing, via transesterification reactions		Predicted intracellular proteins	Nuclear speckles (Enhanced)				0.0	0.0	0.0	0.0	0.0	0.0	0.0	0.0	0.0	0.0	0.0	0.0	0.0	0.0	0.0	0.0	0.0	0.0	0.0	0.0
STAT3	2	2	5	9	6774	symbol	H. sapiens	6774	H. sapiens	STAT3	signal transducer and activator of transcription 3	STAT3 is a gene that encodes a protein belonging to the STAT family. This protein is activated by phosphorylation in response to various cytokines and growth factors, and forms homo- or heterodimers that translocate to the cell nucleus where they act as transcription activators. STAT3 plays a key role in many cellular processes such as cell growth and apoptosis, and mediates the expression of a v…	STAT3 has been implicated in a variety of diseases, including cancer, autoimmune disorders, and inflammatory diseases. In cancer, STAT3 is often constitutively activated, leading to increased cell proliferation, survival, and invasion. As a result, targeting STAT3 has been a focus of drug discovery efforts. Several small molecule inhibitors of STAT3 have been developed, including napabucasin, whi…	GO:1902724 positive regulation of skeletal muscle satellite cell proliferation;GO:1902728 positive regulation of growth factor dependent skeletal muscle satellite cell proliferation;GO:0010730 negative regulation of hydrogen peroxide biosynthetic process		Cancer-related genes:Mutational cancer driver genes; Human disease related genes:Cancers:Head and neck cancers; Disease related genes; Transcription factors:Immunoglobulin fold; Predicted intracellular proteins; Human disease related genes:Immune system diseases:Primary immunodeficiency; Human disease related genes:Immune system diseases:Allergies and autoimmune diseases	Cytosol;Nucleoplasm (Enhanced)	ENMD-1198	(M36)PID IL27 PATHWAY; (M290)PID IL12 STAT4 PATHWAY; (M127)PID ERBB1 RECEPTOR PROXIMAL PATHWAY	(M5897)HALLMARK IL6 JAK STAT3 SIGNALING; (M5913)HALLMARK INTERFERON GAMMA RESPONSE	1.0	1.0	0.0	1.0	0.0	1.0	1.0	0.0	1.0	0.0	1.0	1.0	1.0	0.0	0.0	0.0	1.0	1.0	0.0	0.0
TAGLN	2	2	5	9	6876	symbol	H. sapiens	6876	H. sapiens	TAGLN	transgelin	TAGLN, also known as transgelin, is a gene that encodes an actin-binding protein belonging to the calponin family. It is expressed in smooth muscle cells and is involved in calcium-independent smooth muscle contraction. TAGLN is also an early marker of smooth muscle differentiation and acts as a tumor suppressor. Loss of TAGLN expression is an early event in cell transformation and the developmen…	There is growing evidence that TAGLN may play a role in various diseases, including cancer, cardiovascular disease, and fibrosis. In cancer, TAGLN has been shown to act as a tumor suppressor, and loss of its expression has been associated with tumor progression and poor prognosis in several types of cancer. In cardiovascular disease, TAGLN has been implicated in the regulation of smooth muscle ce…	GO:0007517 muscle organ development;GO:0061061 muscle structure development;GO:0030855 epithelial cell differentiation		Cancer-related genes:Candidate cancer biomarkers; Predicted intracellular proteins	Cytosol;Mitochondria (Approved); Additional: Microtubules;Nucleoplasm	Artenimol	(M186)PID PDGFRB PATHWAY	(M5909)HALLMARK MYOGENESIS; (M5930)HALLMARK EPITHELIAL MESENCHYMAL TRANSITION	0.0	0.0	0.0	0.0	0.0	0.0	0.0	0.0	0.0	0.0	0.0	0.0	0.0	0.0	0.0	0.0	0.0	0.0	0.0	0.0
TERT	2	2	5	9	7015	symbol	H. sapiens	7015	H. sapiens	TERT	telomerase reverse transcriptase	TERT, or telomerase reverse transcriptase, is a gene that encodes a protein component of the telomerase enzyme. Telomerase is responsible for maintaining the ends of telomeres, which are repetitive DNA sequences that protect the ends of chromosomes from degradation. Telomerase expression is normally repressed in postnatal somatic cells, leading to progressive shortening of telomeres and cellular …	TERT has been implicated in various diseases, particularly cancer. Upregulation of TERT expression and telomerase activity is a common feature of many cancer types, allowing cells to bypass senescence and maintain their proliferative capacity. Therefore, TERT is a potential target for cancer therapy. Several drugs targeting TERT or telomerase are currently in development, including small molecule…	GO:0140745 siRNA transcription;GO:1903618 regulation of transdifferentiation;GO:1903620 positive regulation of transdifferentiation		Human disease related genes:Cancers:Cancers of the digestive system; Human disease related genes:Cancers:Cancers of eye, brain, and central nervous system; Human disease related genes:Other congenital disorders:Chromosomal abnormalities; Human disease related genes:Cardiovascular diseases:Hematologic diseases; Human disease related genes:Cancers:Skin cancers; Human disease related genes:Other con…	Nucleoplasm (Supported); Additional: Cytosol;Nuclear speckles	Zidovudine; Grn163l; Tertomotide	(M143)PID IL2 PI3K PATHWAY; (M255)PID HIF1 TFPATHWAY; (M105)PID TELOMERASE PATHWAY		0.0	1.0	1.0	0.0	0.0	0.0	0.0	0.0	1.0	0.0	1.0	1.0	0.0	0.0	0.0	0.0	0.0	1.0	0.0	0.0
TFAM	2	2	5	9	7019	symbol	H. sapiens	7019	H. sapiens	TFAM	transcription factor A, mitochondrial	TFAM, or transcription factor A, mitochondrial, is a gene that plays a crucial role in mitochondrial transcription, DNA replication, and repair. It contains two high mobility group motifs and has multiple transcript variants due to alternative splicing. Sequence polymorphisms in this gene have been linked to Alzheimer's and Parkinson's diseases. There are also pseudogenes for this gene on chromos…	TFAM has been implicated in several neurodegenerative diseases, including Alzheimer's and Parkinson's diseases. Studies have shown that mutations in the TFAM gene can lead to mitochondrial dysfunction, which is a hallmark of these diseases. As a result, TFAM has become a target for drug discovery efforts aimed at treating these diseases. One approach to targeting TFAM is to develop drugs that can…	GO:0006391 transcription initiation at mitochondrial promoter;GO:0006390 mitochondrial transcription;GO:0000959 mitochondrial RNA metabolic process		Disease related genes; Human disease related genes:Congenital disorders of metabolism:Mitochondrial diseases; Predicted intracellular proteins; Transcription factors:Other all-alpha-helical DNA-binding domains	Mitochondria (Enhanced)				0.0	0.0	0.0	0.0	0.0	0.0	0.0	1.0	1.0	0.0	0.0	0.0	1.0	1.0	0.0	0.0	0.0	0.0	0.0	0.0
THBS1	2	2	5	9	7057	symbol	H. sapiens	7057	H. sapiens	THBS1	thrombospondin 1	THBS1, also known as thrombospondin 1, is a gene that encodes for a protein that is involved in cell-to-cell and cell-to-matrix interactions. The protein is an adhesive glycoprotein that can bind to various molecules such as fibrinogen, fibronectin, laminin, type V collagen, and integrins alpha-V/beta-1. THBS1 has been shown to play roles in platelet aggregation, angiogenesis, and tumorigenesis. …	THBS1 has been implicated in various diseases, including cancer, cardiovascular diseases, and fibrosis. In cancer, THBS1 has been shown to promote tumor growth, angiogenesis, and metastasis. Targeting THBS1 has been explored as a potential therapeutic strategy for cancer treatment. For example, a monoclonal antibody against THBS1, ABT-510, has been developed and tested in clinical trials for vari…	GO:0141151 negative regulation of nitric oxide-cGMP mediated signal transduction;GO:0010751 negative regulation of nitric oxide mediated signal transduction;GO:0141149 regulation of nitric oxide-cGMP mediated signal transduction		Candidate cardiovascular disease genes; Cancer-related genes:Candidate cancer biomarkers; Predicted secreted proteins	Endoplasmic reticulum;Plasma membrane (Approved)		(M165)PID SYNDECAN 4 PATHWAY; (M277)PID INTEGRIN A4B1 PATHWAY; (M53)PID INTEGRIN3 PATHWAY	(M5896)HALLMARK TGF BETA SIGNALING; (M5946)HALLMARK COAGULATION; (M5930)HALLMARK EPITHELIAL MESENCHYMAL TRANSITION	0.0	0.0	0.0	0.0	1.0	0.0	0.0	0.0	1.0	0.0	1.0	1.0	0.0	0.0	1.0	0.0	1.0	1.0	0.0	1.0
TIMP1	2	2	5	9	7076	symbol	H. sapiens	7076	H. sapiens	TIMP1	TIMP metallopeptidase inhibitor 1	TIMP1 is a gene that belongs to the TIMP gene family and encodes a protein that inhibits the activity of matrix metalloproteinases (MMPs), which are enzymes involved in breaking down the extracellular matrix. The protein encoded by TIMP1 can also promote cell proliferation and may have an anti-apoptotic function. The gene is highly inducible in response to cytokines and hormones and its expressio…	TIMP1 has been implicated in various diseases, including cancer, cardiovascular disease, and neurological disorders. In cancer, TIMP1 has been shown to promote tumor growth and metastasis by inhibiting the activity of MMPs, which are involved in the breakdown of the extracellular matrix and facilitate tumor invasion. TIMP1 has also been associated with poor prognosis in several types of cancer, i…	GO:1905049 negative regulation of metallopeptidase activity;GO:1905048 regulation of metallopeptidase activity;GO:1905640 response to acetaldehyde		Candidate cardiovascular disease genes; Cancer-related genes:Candidate cancer biomarkers; Predicted secreted proteins; Predicted intracellular proteins	Golgi apparatus;Vesicles (Approved)		(M183)PID IL6 7 PATHWAY; (M167)PID AP1 PATHWAY; (M3468)NABA ECM REGULATORS	(M5944)HALLMARK ANGIOGENESIS; (M5946)HALLMARK COAGULATION; (M5902)HALLMARK APOPTOSIS	0.0	0.0	0.0	1.0	0.0	0.0	1.0	0.0	0.0	0.0	0.0	0.0	0.0	0.0	0.0	0.0	1.0	0.0	0.0	1.0
TJP1	2	2	5	9	7082	symbol	H. sapiens	7082	H. sapiens	TJP1	tight junction protein 1	TJP1, also known as tight junction protein 1, is a member of the membrane-associated guanylate kinase family of proteins. It acts as an adaptor protein that regulates both tight junctions and adherens junctions, which are responsible for regulating the movement of ions and macromolecules between endothelial and epithelial cells. TJP1 has a multidomain structure that includes a postsynaptic densit…	TJP1 has been implicated in various diseases, including cancer, inflammatory bowel disease, and neurological disorders. In cancer, TJP1 has been shown to play a role in tumor progression and metastasis by regulating cell migration and invasion. Inflammatory bowel disease is characterized by chronic inflammation of the gastrointestinal tract, and TJP1 has been found to be dysregulated in patients …	GO:0036305 ameloblast differentiation;GO:0071896 protein localization to adherens junction;GO:1902396 protein localization to bicellular tight junction	yes	Predicted intracellular proteins; Transporters:Accessory Factors Involved in Transport	Cell Junctions (Enhanced)		(M193)PID NEPHRIN NEPH1 PATHWAY; (M156)PID ECADHERIN NASCENT AJ PATHWAY	(M5896)HALLMARK TGF BETA SIGNALING; (M5942)HALLMARK UV RESPONSE DN; (M5915)HALLMARK APICAL JUNCTION	0.0	0.0	1.0	0.0	0.0	0.0	0.0	0.0	0.0	0.0	1.0	0.0	0.0	0.0	0.0	0.0	0.0	0.0	0.0	0.0
TP53BP1	2	2	5	9	7158	symbol	H. sapiens	7158	H. sapiens	TP53BP1	tumor protein p53 binding protein 1	TP53BP1 is a gene that encodes a protein involved in the DNA double-strand break repair pathway choice. It promotes non-homologous end joining (NHEJ) pathways and limits homologous recombination. The protein plays multiple roles in the DNA damage response, including promoting checkpoint signaling, acting as a scaffold for recruitment of DNA damage response proteins, and promoting NHEJ pathways by…	Mutations in TP53BP1 have been associated with various types of cancer, including breast, ovarian, and lung cancer. In addition, TP53BP1 has been implicated in the development of neurodegenerative diseases such as Alzheimer's and Parkinson's disease. Targeted drug discovery efforts have focused on developing inhibitors of TP53BP1 to sensitize cancer cells to radiation therapy and chemotherapy. On…	GO:1902255 positive regulation of intrinsic apoptotic signaling pathway by p53 class mediator;GO:0097680 double-strand break repair via classical nonhomologous end joining;GO:1990166 protein localization to site of double-strand break		Cancer-related genes:Mutational cancer driver genes; Cancer-related genes:Mutated cancer genes; Disease related genes; Predicted intracellular proteins	Nuclear bodies (Enhanced); Additional: Nucleoplasm		(M84)PID ATM PATHWAY		0.0	0.0	0.0	0.0	1.0	0.0	0.0	0.0	0.0	0.0	0.0	1.0	0.0	0.0	0.0	0.0	0.0	0.0	0.0	0.0
TWIST1	2	2	5	9	7291	symbol	H. sapiens	7291	H. sapiens	TWIST1	twist family bHLH transcription factor 1	TWIST1 is a gene that encodes a basic helix-loop-helix (bHLH) transcription factor that plays a crucial role in embryonic development. The protein formed by this gene regulates the transcription of genes involved in cranial suture closure during skull development, neural tube closure, limb development, and brown fat metabolism. TWIST1 is hypermethylated and overexpressed in multiple human cancers…	There are currently no targeted drugs available for TWIST1, as it is a transcription factor and therefore difficult to target with small molecules. However, there have been efforts to develop drugs that target downstream effectors of TWIST1 signaling pathways, such as inhibitors of the Wnt/β-catenin pathway, which is activated by TWIST1 in some cancers. Additionally, there have been studies explo…	GO:2000793 cell proliferation involved in heart valve development;GO:0140049 regulation of endocardial cushion to mesenchymal transition;GO:0140051 positive regulation of endocardial cushion to mesenchymal transition		Predicted intracellular proteins; Transcription factors:Basic domains; Cancer-related genes:Candidate cancer biomarkers; Disease related genes; Human disease related genes:Congenital malformations:Other congenital malformations			(M44)PID HIF2PATHWAY; (M288)PID HES HEY PATHWAY		0.0	0.0	0.0	1.0	0.0	0.0	0.0	0.0	1.0	0.0	1.0	0.0	0.0	0.0	0.0	0.0	0.0	1.0	0.0	0.0
VIM	2	2	5	9	7431	symbol	H. sapiens	7431	H. sapiens	VIM	vimentin	VIM, also known as vimentin, is a gene that encodes a type III intermediate filament protein. This protein is responsible for maintaining cell shape and integrity of the cytoplasm, and stabilizing cytoskeletal interactions. It is involved in neuritogenesis and cholesterol transport and functions as an organizer of a number of other critical proteins involved in cell attachment, migration, and sig…	Mutations in the VIM gene have been associated with several diseases, including congenital cataracts, Charcot-Marie-Tooth disease, and Alzheimer's disease. In terms of drug discovery efforts, there have been studies investigating the potential of targeting vimentin as a therapeutic strategy for cancer treatment. For example, a small molecule inhibitor of vimentin has been shown to inhibit tumor g…	GO:0060020 Bergmann glial cell differentiation;GO:0071225 cellular response to muramyl dipeptide;GO:0070307 lens fiber cell development		Disease related genes; Predicted intracellular proteins; Human disease related genes:Nervous system diseases:Eye disease	Intermediate filaments (Supported)	Artenimol; Phenethyl Isothiocyanate	(M14)PID AURORA B PATHWAY; (M220)PID CASPASE PATHWAY	(M5930)HALLMARK EPITHELIAL MESENCHYMAL TRANSITION	0.0	1.0	1.0	1.0	0.0	0.0	1.0	0.0	0.0	0.0	0.0	0.0	0.0	0.0	0.0	0.0	0.0	0.0	1.0	0.0
ABCA1	3	2	4	9	19	symbol	H. sapiens	19	H. sapiens	ABCA1	ATP binding cassette subfamily A member 1	ABCA1 is a gene that encodes a membrane-associated protein belonging to the ATP-binding cassette (ABC) transporter superfamily. ABC proteins transport various molecules across extra- and intracellular membranes. ABC genes are divided into seven subfamilies, and ABCA1 is a member of the ABC1 subfamily, which is found exclusively in multicellular eukaryotes. This protein functions as a cholesterol …	Mutations in the ABCA1 gene have been linked to several diseases, including Tangier disease and familial high-density lipoprotein (HDL) deficiency. Tangier disease is a rare autosomal recessive disorder characterized by a deficiency in HDL cholesterol, leading to the accumulation of cholesterol in various tissues and organs. This can result in enlarged spleen and liver, peripheral neuropathy, and…	GO:0033552 response to vitamin B3;GO:0090108 positive regulation of high-density lipoprotein particle assembly;GO:0090107 regulation of high-density lipoprotein particle assembly		Human disease related genes:Cardiovascular diseases:Vascular diseases; Predicted intracellular proteins; Human disease related genes:Congenital disorders of metabolism:Congenital disorders of lipid/glycolipid metabolism; Enzymes; ENZYME proteins; Transporters:Primary Active Transporters; Disease related genes; FDA approved drug targets:Small molecule drugs	Plasma membrane (Supported); Additional: Golgi apparatus	ATP; Glyburide; Probucol	(M162)PID RXR VDR PATHWAY	(M5910)HALLMARK PROTEIN SECRETION; (M5948)HALLMARK BILE ACID METABOLISM; (M5890)HALLMARK TNFA SIGNALING VIA NFKB	0.0	1.0	0.0	0.0	0.0	0.0	0.0	0.0	0.0	0.0	0.0	0.0	0.0	1.0	1.0	0.0	0.0	0.0	1.0	0.0
ABCA2	3	2	4	9	20	symbol	H. sapiens	20	H. sapiens	ABCA2	ATP binding cassette subfamily A member 2	ABCA2 is a gene that encodes a membrane-associated protein belonging to the ATP-binding cassette (ABC) transporter superfamily. ABC proteins transport various molecules across extra- and intracellular membranes. ABC genes are divided into seven subfamilies, and ABCA2 belongs to the ABC1 subfamily, which is found exclusively in multicellular eukaryotes. This gene is highly expressed in brain tissu…	There is limited information on the disease implications of ABCA2, but some studies have suggested its involvement in Alzheimer's disease and other neurodegenerative disorders. Targeted drug discovery efforts for ABCA2 are also limited, but some studies have explored the potential of small molecule inhibitors of ABC transporters for the treatment of cancer and other diseases. Currently, there are…	GO:0099040 ceramide translocation;GO:0032805 positive regulation of low-density lipoprotein particle receptor catabolic process;GO:0042986 positive regulation of amyloid precursor protein biosynthetic process		Human disease related genes:Other diseases:Mental and behavioural disorders; Predicted intracellular proteins; Potential drug targets; Transporters:Primary Active Transporters; Disease related genes	Vesicles (Supported)			(M5892)HALLMARK CHOLESTEROL HOMEOSTASIS; (M5948)HALLMARK BILE ACID METABOLISM	0.0	0.0	0.0	0.0	0.0	0.0	0.0	0.0	0.0	0.0	0.0	0.0	0.0	0.0	1.0	0.0	0.0	0.0	0.0	0.0
ACACB	3	2	4	9	32	symbol	H. sapiens	32	H. sapiens	ACACB	acetyl-CoA carboxylase beta	ACACB is a human gene that encodes for the enzyme acetyl-CoA carboxylase beta (ACC-beta). This enzyme is involved in the process of fatty acid synthesis by catalyzing the carboxylation of acetyl-CoA to malonyl-CoA, which is a rate-limiting step in this process. ACC-beta is also thought to play a role in regulating fatty acid oxidation by inhibiting the uptake and oxidation of fatty acids by mitoc…	ACACB has been implicated in several diseases related to lipid metabolism, including obesity, type 2 diabetes, and cardiovascular disease. Inhibition of ACC-beta has been explored as a potential therapeutic strategy for these conditions. Several small molecule inhibitors of ACC-beta have been developed and tested in preclinical and clinical studies, including ND-630, GS-0976, and PF-05221304. The…	GO:2001295 malonyl-CoA biosynthetic process;GO:0031999 negative regulation of fatty acid beta-oxidation;GO:2001293 malonyl-CoA metabolic process		Enzymes; ENZYME proteins:Ligase; Predicted intracellular proteins		Biotin; Adenine; Soraphen A; 2-[4-(2,4-Dichlorophenoxy)Phenoxy]Propanoic Acid; Haloxyfop-P			0.0	0.0	0.0	0.0	0.0	0.0	0.0	0.0	0.0	0.0	0.0	0.0	1.0	1.0	0.0	0.0	0.0	0.0	0.0	0.0
ACTB	3	2	4	9	60	symbol	H. sapiens	60	H. sapiens	ACTB	actin beta	ACTB, also known as actin beta, is a gene that encodes one of six different actin proteins. Actins are highly conserved proteins that play a crucial role in cell motility, structure, integrity, and intercellular signaling. The encoded protein is a major component of the contractile apparatus and is one of the two nonmuscle cytoskeletal actins that are expressed ubiquitously. Mutations in this gen…	Baraitser-Winter syndrome 1 is a rare genetic disorder caused by mutations in the ACTB gene. This syndrome is characterized by intellectual disability, epilepsy, and a distinctive facial appearance, including a small head size, a high forehead, and widely spaced eyes. There are currently no targeted drug discovery efforts for this specific syndrome, as treatment is mainly supportive and focused o…	GO:0051623 positive regulation of norepinephrine uptake;GO:0072749 cellular response to cytochalasin B;GO:1901328 response to cytochalasin B		Disease related genes; Human disease related genes:Congenital malformations:Other congenital malformations; Predicted intracellular proteins		Quercetin; Phenethyl Isothiocyanate	(M5493)WNT SIGNALING	(M5915)HALLMARK APICAL JUNCTION	0.0	1.0	1.0	1.0	0.0	0.0	1.0	1.0	0.0	1.0	0.0	0.0	0.0	0.0	0.0	0.0	0.0	1.0	0.0	1.0
ADAM17	3	2	4	9	6868	symbol	H. sapiens	6868	H. sapiens	ADAM17	ADAM metallopeptidase domain 17	ADAM17 is a gene that belongs to the ADAM family of proteins. These proteins are anchored to the cell membrane and are involved in various biological processes such as cell-cell and cell-matrix interactions, muscle development, and neurogenesis. The ADAM17 protein is produced from the preproprotein and functions in the shedding of tumor necrosis factor-alpha, which is released from the membrane-b…	ADAM17 has been implicated in various diseases, including cancer, inflammation, and autoimmune disorders. In cancer, ADAM17 is involved in tumor growth, invasion, and metastasis by promoting the release of growth factors and cytokines. Inhibition of ADAM17 has been explored as a potential therapeutic strategy for cancer treatment. In inflammation and autoimmune disorders, ADAM17 is involved in th…	GO:0033025 regulation of mast cell apoptotic process;GO:0071403 cellular response to high density lipoprotein particle stimulus;GO:0140447 cytokine precursor processing		Human disease related genes:Immune system diseases:Other immune system diseases; Predicted intracellular proteins; CD markers; Potential drug targets; Enzymes; ENZYME proteins:Hydrolases; Transporters:Accessory Factors Involved in Transport; Disease related genes	Cytosol (Approved)	(3S)-1-{[4-(but-2-yn-1-yloxy)phenyl]sulfonyl}pyrrolidine-3-thiol; 3-{[4-(but-2-yn-1-yloxy)phenyl]sulfonyl}propane-1-thiol; 4-({4-[(4-AMINOBUT-2-YNYL)OXY]PHENYL}SULFONYL)-N-HYDROXY-2,2-DIMETHYLTHIOMORPHOLINE-3-CARBOXAMIDE; (2R)-N-HYDROXY-2-[(3S)-3-METHYL-3-{4-[(2-METHYLQUINOLIN-4-YL)METHOXY]PHENYL}-2-OXOPYRROLIDIN-1-YL]PROPANAMIDE; methyl (1R,2S)-2-(hydroxycarbamoyl)-1-{4-[(2-methylquinolin-4-yl)m…	(M13)PID ERBB4 PATHWAY; (M128)PID TNF PATHWAY; (M153)PID P75 NTR PATHWAY	(M5895)HALLMARK WNT BETA CATENIN SIGNALING; (M5953)HALLMARK KRAS SIGNALING UP	0.0	0.0	0.0	1.0	0.0	0.0	0.0	1.0	1.0	0.0	1.0	0.0	0.0	0.0	1.0	0.0	1.0	1.0	1.0	1.0
ADORA2A	3	2	4	9	135	symbol	H. sapiens	135	H. sapiens	ADORA2A	adenosine A2a receptor	ADORA2A is a gene that encodes a member of the G protein-coupled receptor superfamily, specifically an adenosine receptor of A2A subtype. This receptor responds to extracellular cues and activates intracellular signal transduction pathways, using adenosine as the preferred endogenous agonist. It interacts with the G(s) and G(olf) family of G proteins to increase intracellular cAMP levels, playing…	ADORA2A has been implicated in various diseases, including Parkinson's disease, Huntington's disease, and multiple sclerosis. In Parkinson's disease, ADORA2A agonists have been shown to improve motor symptoms and reduce the side effects of levodopa therapy. In Huntington's disease, ADORA2A agonists have been shown to reduce neuroinflammation and improve motor function in animal models. In multipl…	GO:0014057 positive regulation of acetylcholine secretion, neurotransmission;GO:0014056 regulation of acetylcholine secretion, neurotransmission;GO:0045938 positive regulation of circadian sleep/wake cycle, sleep		Cancer-related genes:Mutational cancer driver genes; Transporters; Predicted intracellular proteins; G-protein coupled receptors:Adenosine and adenine nucleotide receptors; G-protein coupled receptors:GPCRs excl olfactory receptors; FDA approved drug targets:Small molecule drugs	Plasma membrane (Approved); Additional: Primary cilium;Vesicles	Caffeine; Theophylline; Mefloquine; Lamotrigine; Adenosine; Dyphylline; Pentoxifylline; Enprofylline; Oxtriphylline; Theobromine; Binodenoson; Defibrotide; Apadenoson; Atl146e; Regadenoson; 4-{2-[(7-amino-2-furan-2-yl[1,2,4]triazolo[1,5-a][1,3,5]triazin-5-yl)amino]ethyl}phenol; Doxofylline; Istradefylline; 8-chlorotheophylline	(M44)PID HIF2PATHWAY		0.0	0.0	0.0	0.0	1.0	0.0	0.0	1.0	0.0	0.0	1.0	1.0	0.0	0.0	1.0	0.0	1.0	1.0	0.0	1.0
AGER	3	2	4	9	177	symbol	H. sapiens	177	H. sapiens	AGER	advanced glycosylation end-product specific receptor	The AGER gene encodes for the advanced glycosylation end product (AGE) receptor, which is a cell surface receptor belonging to the immunoglobulin superfamily. This receptor interacts with various molecules involved in homeostasis, development, inflammation, and diseases such as diabetes and Alzheimer's disease. The receptor is multiligand, meaning it can bind to multiple ligands, and has several …	The AGER gene has been implicated in several diseases, including diabetes, Alzheimer's disease, and cancer. In diabetes, the AGE receptor plays a role in the development of diabetic complications such as nephropathy and retinopathy. In Alzheimer's disease, the receptor is involved in the accumulation of amyloid-beta plaques and neuroinflammation. In cancer, the receptor is overexpressed in severa…	GO:1904597 negative regulation of connective tissue replacement involved in inflammatory response wound healing;GO:1905204 negative regulation of connective tissue replacement;GO:1900453 negative regulation of long-term synaptic depression		Cancer-related genes:Candidate cancer biomarkers; Predicted secreted proteins; Transporters:Accessory Factors Involved in Transport	Cell Junctions;Plasma membrane (Approved); Additional: Nucleoli fibrillar center		(M159)PID AMB2 NEUTROPHILS PATHWAY	(M5947)HALLMARK IL2 STAT5 SIGNALING	0.0	1.0	1.0	1.0	0.0	1.0	1.0	1.0	1.0	0.0	1.0	0.0	0.0	0.0	0.0	0.0	1.0	0.0	0.0	1.0
AIFM1	3	2	4	9	9131	symbol	H. sapiens	9131	H. sapiens	AIFM1	apoptosis inducing factor mitochondria associated 1	AIFM1, or apoptosis inducing factor mitochondria associated 1, is a gene that encodes a flavoprotein essential for nuclear disassembly in apoptotic cells. It is normally found in the mitochondrial intermembrane space but translocates to the nucleus during apoptosis, where it affects chromosome condensation and fragmentation. AIFM1 also induces mitochondria to release apoptogenic proteins. Mutatio…	Mutations in the AIFM1 gene have been linked to several diseases, including combined oxidative phosphorylation deficiency 6 (COXPD6) and Cowchock syndrome, also known as X-linked recessive Charcot-Marie-Tooth disease-4 (CMTX-4). COXPD6 is a rare mitochondrial disorder characterized by a wide range of symptoms, including developmental delay, seizures, muscle weakness, and respiratory problems. Cow…	GO:0160203 mitochondrial disulfide relay system;GO:0045041 protein import into mitochondrial intermembrane space;GO:1904045 cellular response to aldosterone		Human disease related genes:Nervous system diseases:Other nervous and sensory system diseases; Human disease related genes:Congenital disorders of metabolism:Mitochondrial diseases; Human disease related genes:Congenital malformations:Congenital malformations of the musculoskeletal system; Predicted intracellular proteins; Disease related genes; Human disease related genes:Nervous system diseases…	Mitochondria (Supported); Additional: Connecting piece	Flavin adenine dinucleotide; MCC	(M144)PID CERAMIDE PATHWAY	(M5905)HALLMARK ADIPOGENESIS; (M5936)HALLMARK OXIDATIVE PHOSPHORYLATION	0.0	0.0	0.0	0.0	1.0	0.0	1.0	0.0	1.0	1.0	0.0	0.0	0.0	0.0	0.0	1.0	0.0	0.0	1.0	0.0
AKT2	3	2	4	9	208	symbol	H. sapiens	208	H. sapiens	AKT2	AKT serine/threonine kinase 2	AKT2 is a human gene that encodes a protein belonging to a subfamily of serine/threonine kinases containing SH2-like domains, which are involved in signaling pathways. This gene is a putative oncogene and serves as an oncogene in the tumorigenesis of cancer cells, including a subset of human ductal pancreatic cancers. Overexpression of AKT2 contributes to the malignant phenotype of these cancers.…	AKT2 has been implicated in several diseases, including cancer, diabetes, and cardiovascular disease. In cancer, AKT2 overexpression has been observed in various types of tumors, including breast, ovarian, and pancreatic cancers. Targeted drug discovery efforts have focused on developing inhibitors of AKT2 as potential cancer therapies. Several AKT inhibitors, such as ipatasertib and capivasertib…	GO:0097473 retinal rod cell apoptotic process;GO:0071486 cellular response to high light intensity;GO:1903674 regulation of cap-dependent translational initiation	yes	Predicted intracellular proteins; Human disease related genes:Congenital disorders of metabolism:Other congenital disorders of metabolism; ENZYME proteins:Transferases; Human disease related genes:Cancers:Cancers of the breast and female genital organs; Potential drug targets; RAS pathway related proteins; Enzymes; Cancer-related genes:Candidate cancer biomarkers; Disease related genes; Kinases:A…	Cytosol;Vesicles (Enhanced); Additional: Nucleoplasm	N-[(1S)-2-amino-1-phenylethyl]-5-(1H-pyrrolo[2,3-b]pyridin-4-yl)thiophene-2-carboxamide; 4-(4-CHLOROPHENYL)-4-[4-(1H-PYRAZOL-4-YL)PHENYL]PIPERIDINE; ISOQUINOLINE-5-SULFONIC ACID (2-(2-(4-CHLOROBENZYLOXY)ETHYLAMINO)ETHYL)AMIDE; (2S)-1-(1H-INDOL-3-YL)-3-{[5-(3-METHYL-1H-INDAZOL-5-YL)PYRIDIN-3-YL]OXY}PROPAN-2-AMINE	(M12771)SA PTEN PATHWAY; (M18895)SA TRKA RECEPTOR; (M184)PID ECADHERIN KERATINOCYTE PATHWAY	(M5909)HALLMARK MYOGENESIS; (M5915)HALLMARK APICAL JUNCTION; (M5953)HALLMARK KRAS SIGNALING UP	1.0	1.0	1.0	1.0	0.0	0.0	1.0	1.0	0.0	1.0	1.0	0.0	0.0	0.0	0.0	0.0	0.0	1.0	0.0	0.0
ALOX5	3	2	4	9	240	symbol	H. sapiens	240	H. sapiens	ALOX5	arachidonate 5-lipoxygenase	ALOX5 is a gene that belongs to the lipoxygenase gene family and is involved in the synthesis of leukotrienes from arachidonic acid. It is expressed specifically in bone marrow-derived cells and catalyzes the conversion of arachidonic acid to 5(S)-hydroperoxy-6-trans-8,11,14-cis-eicosatetraenoic acid, and further to the allylic epoxide 5(S)-trans-7,9-trans-11,14-cis-eicosatetrenoic acid (leukotri…	ALOX5 has been implicated in several diseases, including asthma, atherosclerosis, and cancer. In asthma, leukotrienes produced by ALOX5 are responsible for airway inflammation and bronchoconstriction. Therefore, ALOX5 inhibitors have been developed as a potential treatment for asthma. Zileuton, a selective ALOX5 inhibitor, was approved by the FDA in 1996 for the treatment of asthma. However, due …	GO:1901753 leukotriene A4 biosynthetic process;GO:0002540 leukotriene production involved in inflammatory response;GO:1901751 leukotriene A4 metabolic process		ENZYME proteins:Oxidoreductases; Predicted intracellular proteins; Enzymes; Human disease related genes:Immune system diseases:Allergies and autoimmune diseases; FDA approved drug targets:Small molecule drugs	Nucleoplasm (Supported)	Vitamin E; Masoprocol; Aminosalicylic acid; Mesalazine; Montelukast; Diethylcarbamazine; Zileuton; Sulfasalazine; Meclofenamic acid; Balsalazide; Minocycline; Hyperforin; Resveratrol; Licofelone; MLN-977; Morniflumate; Diacerein; Fostamatinib; Rhein; alpha-Tocopherol succinate; D-alpha-Tocopherol acetate			0.0	0.0	0.0	1.0	0.0	0.0	0.0	0.0	0.0	0.0	0.0	0.0	0.0	0.0	0.0	0.0	1.0	0.0	0.0	0.0
ANXA2	3	2	4	9	302	symbol	H. sapiens	302	H. sapiens	ANXA2	annexin A2	ANXA2, also known as annexin A2, is a gene that belongs to the annexin family. This family of proteins plays a role in regulating cellular growth and signal transduction pathways. ANXA2 functions as an autocrine factor that increases osteoclast formation and bone resorption. The gene has three pseudogenes located on chromosomes 4, 9, and 10. Multiple alternatively spliced transcript variants enco…	ANXA2 has been implicated in various diseases, including cancer, cardiovascular disease, and autoimmune disorders. In cancer, ANXA2 has been found to be overexpressed in several types of tumors, including breast, lung, and pancreatic cancer. ANXA2 has been identified as a potential therapeutic target for cancer treatment, and several drugs targeting ANXA2 are currently in development. One example…	GO:1905602 positive regulation of receptor-mediated endocytosis involved in cholesterol transport;GO:0032804 negative regulation of low-density lipoprotein particle receptor catabolic process;GO:0032382 positive regulation of intracellular sterol transport		Predicted intracellular proteins; Cancer-related genes:Candidate cancer biomarkers; Predicted secreted proteins; Transporters:Transporter channels and pores; Disease related genes; FDA approved drug targets:Small molecule drugs	Plasma membrane (Approved); Additional: Cytosol	Tenecteplase; Fluocinolone acetonide; Lanoteplase; Artenimol	(M5880)NABA ECM AFFILIATED; (M5885)NABA MATRISOME ASSOCIATED; (M5889)NABA MATRISOME	(M5942)HALLMARK UV RESPONSE DN; (M5891)HALLMARK HYPOXIA	0.0	0.0	0.0	1.0	0.0	0.0	0.0	0.0	0.0	0.0	0.0	0.0	0.0	0.0	0.0	0.0	0.0	0.0	0.0	1.0
APOA1	3	2	4	9	335	symbol	H. sapiens	335	H. sapiens	APOA1	apolipoprotein A1	APOA1 is a gene that encodes apolipoprotein A-I, the major protein component of high density lipoprotein (HDL) in plasma. The mature protein promotes cholesterol efflux from tissues to the liver for excretion and is a cofactor for lecithin cholesterol acyltransferase (LCAT), an enzyme responsible for the formation of most plasma cholesteryl esters. Defects in this gene are associated with HDL def…	Defects in the APOA1 gene have been associated with various HDL deficiencies, including Tangier disease, familial hypoalphalipoproteinemia, and systemic non-neuropathic amyloidosis. Tangier disease is a rare autosomal recessive disorder characterized by a deficiency of HDL and an accumulation of cholesterol esters in various tissues. Familial hypoalphalipoproteinemia is a common genetic disorder …	GO:0018206 peptidyl-methionine modification;GO:1902994 regulation of phospholipid efflux;GO:1902995 positive regulation of phospholipid efflux		Human disease related genes:Cardiovascular diseases:Vascular diseases; Predicted intracellular proteins; Human disease related genes:Nervous system diseases:Neurodegenerative diseases; Human disease related genes:Congenital disorders of metabolism:Congenital disorders of lipid/glycolipid metabolism; Candidate cardiovascular disease genes; Cancer-related genes:Candidate cancer biomarkers; Predicte…	Vesicles (Approved); Additional: Cytosol	Zinc; Copper; Zinc acetate; Zinc chloride; Zinc sulfate, unspecified form	(M106)PID HNF3B PATHWAY	(M5948)HALLMARK BILE ACID METABOLISM; (M5946)HALLMARK COAGULATION	1.0	1.0	0.0	0.0	0.0	1.0	0.0	0.0	0.0	0.0	0.0	0.0	0.0	0.0	0.0	0.0	1.0	0.0	0.0	0.0
APOA4	3	2	4	9	337	symbol	H. sapiens	337	H. sapiens	APOA4	apolipoprotein A4	APOA4 is a gene that contains three exons and two introns. A sequence polymorphism has been identified in the 3'UTR of the third exon. The gene produces a preprotein of 396 residues that is secreted from the intestine in association with chylomicron particles. The function of apo A-IV is not fully understood, but it is known to be a potent activator of lecithin-cholesterol acyltransferase in vitr…	APOA4 has been associated with several diseases, including obesity, type 2 diabetes, and cardiovascular disease. Studies have shown that certain variants of the APOA4 gene are associated with increased risk of these diseases. Targeted drug discovery efforts have focused on developing drugs that can modulate the activity of apo A-IV, with the aim of reducing the risk of these diseases. One example…	GO:0034444 regulation of plasma lipoprotein oxidation;GO:0034445 negative regulation of plasma lipoprotein oxidation;GO:0006982 response to lipid hydroperoxide		Candidate cardiovascular disease genes; Predicted secreted proteins	Vesicles (Approved)	Zinc; Copper; Zinc acetate		(M5921)HALLMARK COMPLEMENT	0.0	1.0	0.0	0.0	0.0	0.0	0.0	0.0	0.0	0.0	0.0	0.0	0.0	0.0	0.0	1.0	0.0	0.0	0.0	1.0
APOB	3	2	4	9	338	symbol	H. sapiens	338	H. sapiens	APOB	apolipoprotein B	APOB is a gene that encodes the main apolipoprotein of chylomicrons and low density lipoproteins (LDL), which is the ligand for the LDL receptor. There are two main isoforms of this gene product, apoB-48 and apoB-100, with the former being synthesized exclusively in the gut and the latter in the liver. The two isoforms share a common N-terminal sequence, and are encoded by a single gene from a si…	Dysregulation of APOB expression or function can lead to various diseases, including familial hypercholesterolemia (FH), a genetic disorder characterized by high levels of LDL cholesterol in the blood and increased risk of cardiovascular disease. Several drugs have been developed to target APOB and reduce LDL cholesterol levels, including statins, which inhibit the enzyme HMG-CoA reductase and re…	GO:0006642 triglyceride mobilization;GO:0010886 positive regulation of cholesterol storage;GO:0090077 foam cell differentiation		Human disease related genes:Cardiovascular diseases:Vascular diseases; Human disease related genes:Congenital disorders of metabolism:Other congenital disorders of metabolism; Human disease related genes:Congenital disorders of metabolism:Congenital disorders of lipid/glycolipid metabolism; Candidate cardiovascular disease genes; Predicted secreted proteins; Disease related genes	Cytosol;Vesicles (Supported)	Zinc chloride; Zinc sulfate, unspecified form	(M159)PID AMB2 NEUTROPHILS PATHWAY; (M285)PID HNF3A PATHWAY		1.0	1.0	0.0	0.0	0.0	0.0	0.0	0.0	0.0	0.0	0.0	0.0	0.0	0.0	0.0	0.0	0.0	0.0	0.0	0.0
APOC1	3	2	4	9	341	symbol	H. sapiens	341	H. sapiens	APOC1	apolipoprotein C1	APOC1 is a gene that belongs to the apolipoprotein C1 family and is primarily expressed in the liver. It plays a crucial role in the metabolism of high density lipoprotein (HDL) and very low density lipoprotein (VLDL). The gene is activated when monocytes differentiate into macrophages. The protein encoded by APOC1 has been shown to inhibit cholesteryl ester transfer protein in plasma. The gene i…	APOC1 has been implicated in several diseases related to lipid metabolism, including atherosclerosis, coronary artery disease, and familial hypercholesterolemia. Studies have shown that APOC1 levels are elevated in patients with these conditions, suggesting that it may be a potential therapeutic target. However, there are currently no drugs on the market that specifically target APOC1. Efforts to…	GO:0010900 negative regulation of phosphatidylcholine catabolic process;GO:0010899 regulation of phosphatidylcholine catabolic process;GO:0010916 negative regulation of very-low-density lipoprotein particle clearance		Candidate cardiovascular disease genes; Cancer-related genes:Candidate cancer biomarkers; Predicted secreted proteins				(M5946)HALLMARK COAGULATION; (M5921)HALLMARK COMPLEMENT	0.0	0.0	0.0	0.0	0.0	0.0	0.0	0.0	0.0	0.0	0.0	0.0	0.0	0.0	0.0	0.0	0.0	0.0	0.0	0.0
APOC3	3	2	4	9	345	symbol	H. sapiens	345	H. sapiens	APOC3	apolipoprotein C3	APOC3 is a gene that encodes a protein component of triglyceride-rich lipoproteins (TRLs) such as very low density lipoproteins (VLDL), high density lipoproteins (HDL), and chylomicrons. The protein plays a role in the metabolism of these TRLs by promoting the secretion of VLDL, inhibiting lipoprotein lipase enzyme activity, and delaying catabolism of TRL remnants. Mutations in this gene are asso…	There has been significant interest in targeting APOC3 for drug discovery efforts due to its role in lipid metabolism and its association with cardiovascular disease. Several drugs have been developed that target APOC3, including antisense oligonucleotides (ASOs) and monoclonal antibodies. One example is volanesorsen, an ASO that targets APOC3 mRNA and reduces plasma triglyceride levels. It has b…	GO:0060621 negative regulation of cholesterol import;GO:0010916 negative regulation of very-low-density lipoprotein particle clearance;GO:0010987 negative regulation of high-density lipoprotein particle clearance		Human disease related genes:Congenital disorders of metabolism:Congenital disorders of lipid/glycolipid metabolism; Candidate cardiovascular disease genes; Cancer-related genes:Candidate cancer biomarkers; Predicted secreted proteins; Disease related genes; FDA approved drug targets:Biotech drugs	Nucleoplasm (Approved); Additional: Cell Junctions;Nucleoli	Copper		(M5946)HALLMARK COAGULATION	0.0	0.0	0.0	0.0	0.0	1.0	0.0	0.0	0.0	0.0	0.0	0.0	0.0	0.0	0.0	0.0	0.0	0.0	0.0	0.0
BAD	3	2	4	9	572	symbol	H. sapiens	572	H. sapiens	BAD	BCL2 associated agonist of cell death	The human gene BAD, also known as BCL2 associated agonist of cell death, is a member of the BCL-2 family which regulates programmed cell death. BAD positively regulates cell apoptosis by forming heterodimers with BCL-xL and BCL-2, reversing their death repressor activity. The proapoptotic activity of BAD is regulated through its phosphorylation, with protein kinases AKT and MAP kinase, as well as…	The dysregulation of BAD has been implicated in various diseases, including cancer, neurodegenerative disorders, and cardiovascular diseases. In cancer, BAD has been shown to play a role in the resistance of cancer cells to chemotherapy and radiation therapy. Targeting BAD has been explored as a potential therapeutic strategy for cancer treatment. Several small molecule inhibitors of BAD have bee…	GO:1902220 positive regulation of intrinsic apoptotic signaling pathway in response to osmotic stress;GO:2000078 positive regulation of type B pancreatic cell development;GO:0010918 positive regulation of mitochondrial membrane potential		Cancer-related genes:Candidate cancer biomarkers; Predicted intracellular proteins; RAS pathway related proteins	Mitochondria (Enhanced); Additional: End piece;Principal piece	Navitoclax	(M13096)SA PROGRAMMED CELL DEATH; (M1718)SIG IL4RECEPTOR IN B LYPHOCYTES; (M125)PID IGF1 PATHWAY		0.0	1.0	0.0	0.0	1.0	0.0	0.0	1.0	1.0	1.0	0.0	1.0	0.0	0.0	0.0	0.0	0.0	1.0	1.0	0.0
BECN1	3	2	4	9	8678	symbol	H. sapiens	8678	H. sapiens	BECN1	beclin 1	BECN1, also known as beclin 1, is a human gene that encodes a protein involved in regulating autophagy, a process of cellular degradation induced by starvation. The protein is a component of the phosphatidylinositol-3-kinase (PI3K) complex, which mediates vesicle-trafficking processes. BECN1 is believed to play a role in various cellular processes, including tumorigenesis, neurodegeneration, and …	BECN1 has been implicated in various diseases, including cancer, neurodegeneration, and infectious diseases. In cancer, BECN1 is often downregulated, leading to impaired autophagy and increased tumor growth. Therefore, targeting BECN1 and autophagy has been explored as a potential therapeutic strategy for cancer. Several drugs targeting autophagy are currently in clinical trials, including chloro…	GO:0071275 cellular response to aluminum ion;GO:0010044 response to aluminum ion;GO:0062029 positive regulation of stress granule assembly		Transporters; Predicted intracellular proteins	Cytosol (Supported); Additional: Nuclear bodies	Estradiol; Estradiol acetate; Estradiol benzoate; Estradiol cypionate; Estradiol dienanthate; Estradiol valerate			0.0	1.0	1.0	1.0	1.0	0.0	0.0	1.0	1.0	0.0	1.0	1.0	0.0	1.0	1.0	1.0	1.0	1.0	0.0	0.0
BIRC3	3	2	4	9	330	symbol	H. sapiens	330	H. sapiens	BIRC3	baculoviral IAP repeat containing 3	BIRC3 is a gene that encodes a protein belonging to the IAP family, which inhibits apoptosis by binding to TRAF1 and TRAF2. The protein contains 3 baculovirus IAP repeats and a ring finger domain. It is involved in inhibiting apoptosis induced by serum deprivation but does not affect apoptosis resulting from exposure to menadione. Multiple transcript variants encoding the same isoform have been i…	BIRC3 has been implicated in various diseases, including cancer, autoimmune disorders, and inflammatory diseases. In cancer, BIRC3 overexpression has been observed in several types of tumors, including lymphoma, leukemia, and solid tumors, and is associated with poor prognosis and resistance to chemotherapy. Targeted drug discovery efforts have focused on developing small molecule inhibitors of B…	GO:0070424 regulation of nucleotide-binding domain, leucine rich repeat containing receptor signaling pathway;GO:0039535 regulation of RIG-I signaling pathway;GO:0060546 negative regulation of necroptotic process		Predicted intracellular proteins; ENZYME proteins:Transferases; Potential drug targets; Enzymes; Cancer-related genes:Candidate cancer biomarkers; Disease related genes	Cytosol;Nucleoplasm (Supported)		(M7997)SA CASPASE CASCADE; (M45)PID CD40 PATHWAY; (M197)PID HIV NEF PATHWAY	(M5902)HALLMARK APOPTOSIS; (M5890)HALLMARK TNFA SIGNALING VIA NFKB; (M5953)HALLMARK KRAS SIGNALING UP	0.0	1.0	0.0	1.0	0.0	1.0	0.0	0.0	0.0	1.0	0.0	0.0	0.0	0.0	0.0	0.0	1.0	1.0	0.0	0.0
BPTF	3	2	4	9	2186	symbol	H. sapiens	2186	H. sapiens	BPTF	bromodomain PHD finger transcription factor	BPTF (bromodomain PHD finger transcription factor) is a gene that was initially identified through its reactivity to a monoclonal antibody prepared against brain homogenates from patients with Alzheimer's disease. The protein encoded by this gene was originally thought to be an 810 amino acid protein containing a DNA-binding domain and a zinc finger motif, and was named fetal Alz-50 reactive clon…	BPTF has been implicated in various diseases, including cancer, neurodegenerative disorders, and developmental disorders. In cancer, BPTF has been shown to be overexpressed in several types of tumors, including breast, lung, and prostate cancer, and is associated with poor prognosis. Targeting BPTF has emerged as a potential therapeutic strategy for cancer treatment, and several small molecule in…	GO:1990090 cellular response to nerve growth factor stimulus;GO:1990089 response to nerve growth factor;GO:0007492 endoderm development		Disease related genes; Human disease related genes:Congenital malformations:Congenital malformations of the nervous system; Predicted intracellular proteins	Nucleoplasm (Supported); Additional: Cytosol				0.0	0.0	0.0	0.0	0.0	0.0	0.0	0.0	0.0	0.0	0.0	0.0	0.0	0.0	0.0	0.0	0.0	0.0	0.0	0.0
BRAF	3	2	4	9	673	symbol	H. sapiens	673	H. sapiens	BRAF	B-Raf proto-oncogene, serine/threonine kinase	BRAF is a gene that encodes a protein belonging to the RAF family of serine/threonine protein kinases. This protein plays a role in regulating the MAP kinase/ERK signaling pathway, which affects cell division, differentiation, and secretion. Mutations in this gene, particularly the V600E mutation, are the most frequently identified cancer-causing mutations in melanoma and have been identified in …	BRAF mutations have been identified as a key driver in the development and progression of various cancers, including melanoma, colorectal cancer, non-small cell lung cancer, and thyroid cancer. As a result, targeted drug discovery efforts have focused on developing inhibitors of the BRAF protein kinase. Vemurafenib and dabrafenib are two FDA-approved drugs that target the V600E mutation in BRAF a…	GO:0002318 myeloid progenitor cell differentiation;GO:2000301 negative regulation of synaptic vesicle exocytosis;GO:0048680 positive regulation of axon regeneration	yes	Cancer-related genes:Mutational cancer driver genes; Human disease related genes:Cancers:Cancers of the digestive system; Human disease related genes:Cancers:Cancers of the lung and pleura; Predicted intracellular proteins; Human disease related genes:Cancers:Skin cancers; ENZYME proteins:Transferases; Cancer-related genes:Mutated cancer genes; Human disease related genes:Cancers:Cancers of endoc…	Cytosol;Vesicles (Supported); Additional: Basal body;Centriolar satellite;End piece;Mid piece;Plasma membrane;Primary cilium;Principal piece	Sorafenib; XL281; RAF-265; PLX-4720; N-{2,4-difluoro-3-[(5-pyridin-3-yl-1H-pyrrolo[2,3-b]pyridin-3-yl)carbonyl]phenyl}ethanesulfonamide; (1E)-5-(1-piperidin-4-yl-3-pyridin-4-yl-1H-pyrazol-4-yl)-2,3-dihydro-1H-inden-1-one oxime; Vemurafenib; Regorafenib; Dabrafenib; Encorafenib; Fostamatinib; Ripretinib	(M134)PID TCR RAS PATHWAY; (M270)PID MAPK TRK PATHWAY; (M281)PID FAK PATHWAY	(M5951)HALLMARK SPERMATOGENESIS	0.0	1.0	0.0	0.0	0.0	0.0	0.0	1.0	0.0	0.0	1.0	0.0	0.0	0.0	1.0	0.0	1.0	1.0	0.0	0.0
CASP1	3	2	4	9	834	symbol	H. sapiens	834	H. sapiens	CASP1	caspase 1	CASP1, also known as caspase 1, is a gene that encodes a protein belonging to the caspase family of cysteine-aspartic acid proteases. Caspases are involved in the process of cell apoptosis, where they exist as inactive proenzymes that are activated through proteolytic processing. CASP1 was identified for its ability to activate interleukin-1, a cytokine involved in inflammation, septic shock, and…	CASP1 has been implicated in various diseases, including inflammatory disorders such as rheumatoid arthritis, gout, and atherosclerosis. It has also been linked to neurodegenerative diseases such as Alzheimer's and Parkinson's disease. Targeted drug discovery efforts have focused on developing inhibitors of caspase 1 as potential therapeutics for these diseases. One example is VX-765, a small mol…	GO:0140970 AIM2 inflammasome complex assembly;GO:0140447 cytokine precursor processing;GO:0007231 osmosensory signaling pathway		Predicted intracellular proteins; Peptidases:Cysteine-type peptidases; Enzymes; Cancer-related genes:Candidate cancer biomarkers; ENZYME proteins:Hydrolases	Cytosol (Supported); Additional: Nucleoplasm	Acetylsalicylic acid; Minocycline; Pralnacasan; LAX-101; Emricasan; VX-765; 1-METHYL-3-TRIFLUOROMETHYL-1H-THIENO[2,3-C]PYRAZOLE-5-CARBOXYLIC ACID (2-MERCAPTO-ETHYL)-AMIDE; Z-Val-Ala-Asp fluoromethyl ketone; 3-{6-[(8-HYDROXY-QUINOLINE-2-CARBONYL)-AMINO]-2-THIOPHEN-2-YL-HEXANOYLAMINO}-4-OXO-BUTYRI ACID	(M267)PID ANTHRAX PATHWAY; (M110)PID IL1 PATHWAY; (M161)PID IFNG PATHWAY	(M5911)HALLMARK INTERFERON ALPHA RESPONSE; (M5902)HALLMARK APOPTOSIS; (M5913)HALLMARK INTERFERON GAMMA RESPONSE	0.0	1.0	1.0	1.0	1.0	0.0	0.0	1.0	0.0	1.0	0.0	0.0	0.0	0.0	0.0	1.0	1.0	0.0	1.0	0.0
CASP7	3	2	4	9	840	symbol	H. sapiens	840	H. sapiens	CASP7	caspase 7	CASP7, also known as caspase 7, is a gene that encodes a member of the caspase family of proteins. Caspases are enzymes that play a crucial role in the process of programmed cell death, or apoptosis. The CASP7 gene produces an inactive proenzyme that is activated by caspase 3 and 10 in response to cell death stimuli, leading to the induction of apoptosis. The protein produced by the CASP7 gene is…	The dysregulation of caspase 7 has been implicated in various diseases, including cancer, neurodegenerative disorders, and autoimmune diseases. In cancer, caspase 7 has been shown to play a role in tumor growth and metastasis, making it a potential target for cancer therapy. Targeted drug discovery efforts have focused on developing small molecule inhibitors of caspase 7, with some promising resu…	GO:1905686 positive regulation of plasma membrane repair;GO:0072733 response to staurosporine;GO:0072734 cellular response to staurosporine		Predicted intracellular proteins; Peptidases:Cysteine-type peptidases; Enzymes; Cancer-related genes:Candidate cancer biomarkers; ENZYME proteins:Hydrolases	Nucleoli fibrillar center;Nucleoplasm (Approved); Additional: Plasma membrane	Fica; Emricasan; Incadronic acid	(M7997)SA CASPASE CASCADE; (M197)PID HIV NEF PATHWAY; (M239)PID A6B1 A6B4 INTEGRIN PATHWAY	(M5902)HALLMARK APOPTOSIS; (M5913)HALLMARK INTERFERON GAMMA RESPONSE; (M5921)HALLMARK COMPLEMENT	0.0	1.0	0.0	0.0	1.0	0.0	1.0	1.0	0.0	1.0	0.0	0.0	0.0	0.0	0.0	0.0	1.0	0.0	1.0	0.0
CCNB1	3	2	4	9	891	symbol	H. sapiens	891	H. sapiens	CCNB1	cyclin B1	CCNB1, also known as cyclin B1, is a gene that encodes a regulatory protein involved in mitosis. This protein forms a complex with p34(cdc2) to create the maturation-promoting factor (MPF), which is necessary for proper control of the G2/M transition phase of the cell cycle. CCNB1 plays a crucial role in cell division and is essential for the proper progression of the cell cycle. Mutations in thi…	CCNB1 has been implicated in various types of cancer, including breast, lung, ovarian, and gastric cancer. In breast cancer, high levels of CCNB1 have been associated with poor prognosis and resistance to chemotherapy. Targeting CCNB1 has been explored as a potential therapeutic strategy for cancer treatment. Several small molecule inhibitors of CCNB1 have been developed, including RO-3306, SNS-0…	GO:0046680 response to DDT;GO:0071283 cellular response to iron(III) ion;GO:0010041 response to iron(III) ion		Transporters:Transporter channels and pores; Cancer-related genes:Candidate cancer biomarkers; Predicted intracellular proteins	Cytosol (Enhanced)		(M176)PID FOXM1 PATHWAY; (M129)PID PLK1 PATHWAY; (M136)PID FOXO PATHWAY		0.0	1.0	0.0	0.0	0.0	0.0	0.0	0.0	1.0	0.0	0.0	0.0	0.0	0.0	1.0	0.0	0.0	1.0	1.0	0.0
CD14	3	2	4	9	929	symbol	H. sapiens	929	H. sapiens	CD14	CD14 molecule	CD14 is a gene that encodes a surface antigen primarily expressed on monocytes/macrophages. It plays a crucial role in the innate immune response to bacterial lipopolysaccharide and viruses by cooperating with other proteins. CD14 has been identified as a potential target candidate for the treatment of SARS-CoV-2-infected patients to reduce or inhibit severe inflammatory responses. Alternative sp…	CD14 has been implicated in various diseases, including sepsis, atherosclerosis, and inflammatory bowel disease. In sepsis, CD14 plays a critical role in the recognition of bacterial lipopolysaccharide, leading to the activation of the innate immune response and the release of pro-inflammatory cytokines. Targeting CD14 has been explored as a potential therapeutic strategy for sepsis, with several…	GO:0071725 response to triacyl bacterial lipopeptide;GO:0071727 cellular response to triacyl bacterial lipopeptide;GO:0071724 response to diacyl bacterial lipopeptide		CD markers; Cancer-related genes:Candidate cancer biomarkers; Predicted secreted proteins; Transporters:Accessory Factors Involved in Transport; Human disease related genes:Immune system diseases:Allergies and autoimmune diseases	Vesicles (Approved)		(M264)PID TOLL ENDOGENOUS PATHWAY; (M277)PID INTEGRIN A4B1 PATHWAY; (M18)PID INTEGRIN1 PATHWAY	(M5897)HALLMARK IL6 JAK STAT3 SIGNALING; (M5902)HALLMARK APOPTOSIS; (M5932)HALLMARK INFLAMMATORY RESPONSE	0.0	1.0	0.0	0.0	0.0	0.0	0.0	0.0	0.0	0.0	0.0	0.0	0.0	0.0	0.0	0.0	1.0	1.0	1.0	0.0
CDC42	3	2	4	9	998	symbol	H. sapiens	998	H. sapiens	CDC42	cell division cycle 42	CDC42 is a human gene that encodes a small GTPase protein belonging to the Rho-subfamily. This protein regulates various cellular functions such as cell morphology, migration, endocytosis, and cell cycle progression. It is similar to the Cdc42 protein found in Saccharomyces cerevisiae and can complement the yeast cdc42-1 mutant. The Dbl oncogene catalyzes the dissociation of GDP from this protein…	CDC42 has been implicated in various diseases, including cancer, neurological disorders, and cardiovascular diseases. Aberrant activation of CDC42 has been observed in several types of cancer, including breast, colon, and pancreatic cancer, and is associated with tumor progression and metastasis. Therefore, targeting CDC42 has emerged as a potential therapeutic strategy for cancer treatment. Seve…	GO:0038189 neuropilin signaling pathway;GO:0003253 cardiac neural crest cell migration involved in outflow tract morphogenesis;GO:0048549 positive regulation of pinocytosis		Predicted intracellular proteins; RAS pathway related proteins; Potential drug targets; Enzymes; ENZYME proteins:Hydrolases; Disease related genes	Microtubules (Supported); Additional: Cytokinetic bridge	Aminophosphonic acid-guanylate ester; Guanosine-5'-Diphosphate	(M64)PID S1P S1P4 PATHWAY; (M163)PID LIS1 PATHWAY; (M72)PID NECTIN PATHWAY	(M5893)HALLMARK MITOTIC SPINDLE	0.0	1.0	0.0	1.0	0.0	0.0	0.0	0.0	0.0	0.0	1.0	0.0	1.0	0.0	0.0	0.0	0.0	1.0	0.0	0.0
CDK1	3	2	4	9	983	symbol	H. sapiens	983	H. sapiens	CDK1	cyclin dependent kinase 1	CDK1, also known as cyclin dependent kinase 1, is a protein that belongs to the Ser/Thr protein kinase family. It is a catalytic subunit of the M-phase promoting factor (MPF) protein kinase complex, which is crucial for the G1/S and G2/M phase transitions of the eukaryotic cell cycle. Mitotic cyclins bind to CDK1 and act as regulatory subunits. The activity of CDK1 is regulated by the accumulatio…	CDK1 has been implicated in various diseases, including cancer, neurodegenerative disorders, and viral infections. In cancer, CDK1 is often overexpressed and hyperactivated, leading to uncontrolled cell proliferation and tumor growth. As a result, CDK1 has become a target for drug discovery efforts, with several CDK1 inhibitors currently in clinical trials for cancer treatment. One example is din…	GO:0000741 karyogamy;GO:0007344 pronuclear fusion;GO:0014038 regulation of Schwann cell differentiation	yes	Predicted intracellular proteins; ENZYME proteins:Transferases; Enzymes; Transporters:Transporter channels and pores; Cancer-related genes:Candidate cancer biomarkers; Kinases:CMGC Ser/Thr protein kinases	Cytosol;Nucleoplasm (Supported); Additional: Acrosome;Connecting piece;Flagellar centriole;Perinuclear theca	Indirubin-3'-monoxime; Olomoucine; Hymenialdisine; SU9516; Alvocidib; Alsterpaullone; Seliciclib; AT-7519; Fostamatinib	(M10154)SA G2 AND M PHASES; (M207)PID RETINOIC ACID PATHWAY; (M176)PID FOXM1 PATHWAY	(M5923)HALLMARK PI3K AKT MTOR SIGNALING; (M5951)HALLMARK SPERMATOGENESIS; (M5893)HALLMARK MITOTIC SPINDLE	0.0	1.0	0.0	1.0	0.0	1.0	0.0	0.0	0.0	0.0	0.0	0.0	0.0	0.0	0.0	1.0	0.0	1.0	0.0	1.0
CDK2	3	2	4	9	1017	symbol	H. sapiens	1017	H. sapiens	CDK2	cyclin dependent kinase 2	CDK2 is a gene that encodes a protein kinase involved in regulating the cell cycle. It is a catalytic subunit of the cyclin-dependent protein kinase complex, which is essential for the transition from G1 to S phase of the cell cycle. CDK2 is regulated by other subunits of the complex, including cyclin A or E, CDK inhibitor p21Cip1 (CDKN1A), and p27Kip1 (CDKN1B). Alternative splicing of the gene r…	CDK2 has been implicated in various types of cancer, including breast, lung, and prostate cancer. Inhibition of CDK2 has been explored as a potential therapeutic strategy for cancer treatment. Several CDK2 inhibitors have been developed and tested in clinical trials, including flavopiridol, dinaciclib, and palbociclib. Palbociclib, a selective inhibitor of CDK4/6, was approved by the FDA in 2015 …	GO:0031453 positive regulation of heterochromatin formation;GO:0120263 positive regulation of heterochromatin organization;GO:0032298 positive regulation of DNA-templated DNA replication initiation	yes	Predicted intracellular proteins; ENZYME proteins:Transferases; Enzymes; Cancer-related genes:Candidate cancer biomarkers; Kinases:CMGC Ser/Thr protein kinases	Nucleoplasm (Approved); Additional: Basal body;Calyx;Centrosome;Plasma membrane	4-[5-(Trans-4-Aminocyclohexylamino)-3-Isopropylpyrazolo[1,5-a]Pyrimidin-7-Ylamino]-N,N-Dimethylbenzenesulfonamide; Staurosporine; Indirubin-3'-monoxime; 4-(2,4-Dimethyl-Thiazol-5-Yl)-Pyrimidin-2-Ylamine; Olomoucine; 4-[(4-Imidazo[1,2-a]Pyridin-3-Ylpyrimidin-2-Yl)Amino]Benzenesulfonamide; 2-Amino-6-Chloropyrazine; 6-O-Cyclohexylmethyl Guanine; N-[4-(2-Methylimidazo[1,2-a]Pyridin-3-Yl)-2-Pyrimidiny…	(M3686)SA REG CASCADE OF CYCLIN EXPR; (M1529)SA G1 AND S PHASES; (M11)PID PRL SIGNALING EVENTS PATHWAY	(M5923)HALLMARK PI3K AKT MTOR SIGNALING; (M5941)HALLMARK UV RESPONSE UP; (M5902)HALLMARK APOPTOSIS	1.0	1.0	1.0	0.0	0.0	0.0	1.0	0.0	0.0	0.0	0.0	0.0	0.0	0.0	0.0	0.0	0.0	1.0	0.0	0.0
[truncated: 1,256 more rows]
