# Supplementary material for: Effectiveness and Safety of Liuwei Dihuang as an Adjunctive Therapy for Cognitive Impairment: A Systematic Review, Meta-Analysis, and Network Pharmacology Analysis
Source: Pharmaceuticals (Basel). 2026 May 15;19(5):776. doi: 10.3390/ph19050776 (PMC13209968; doi:10.3390/ph19050776)
Supplement: Supplementary file 1 [file pharmaceuticals-19-00776-s001.zip › Table S3. Network cluster anlaysis and functional enrichment analysis in Metascape.xlsx]

## Sheet: Enrichment
Table S3. Network cluster anlaysis and functional enrichment analysis in Metascape.
GroupID	Category	Term	Description	LogP	Log(q-value)	Genes	Symbols	InTerm_InList
1_Summary	Reactome Gene Sets	R-HSA-2262752	Cellular responses to stress	-100	-96.5653	37,207,208,213,335,338,367,405,406,440,467,468,472,538,545,573,596,598,818,847,890,898,1017,1019,1021,1026,1027,1029,1030,1051,1327,1345,1385,1386,1387,1432,1457,1459,1535,1536,1649,1728,1778,1783,1869,1871,1950,1965,2033,2056,2081,2099,2146,2168,2309,2353,2475,2539,2729,2730,2876,2877,2878,2887,2908,2931,2932,2936,2938,2950,3014,3039,3043,3068,3091,3159,3162,3163,3297,3303,3306,3308,3309,3312,33…	ACADVL,AKT1,AKT2,ALB,APOA1,APOB,AR,ARNT,BMAL1,ASNS,ATF3,ATF4,ATM,ATP7A,ATR,BAG1,BCL2,BCL2L1,CAMK2G,CAT,CCNA2,CCNE1,CDK2,CDK4,CDK6,CDKN1A,CDKN1B,CDKN2A,CDKN2B,CEBPB,COX4I1,COX6C,CREB1,ATF2,CREBBP,MAPK14,CSNK2A1,CSNK2A2,CYBA,CYBB,DDIT3,NQO1,DYNC1H1,DYNC1LI2,E2F1,E2F3,EGF,EIF2S1,EP300,EPO,ERN1,ESR1,EZH2,FABP1,FOXO3,FOS,MTOR,G6PD,GCLC,GCLM,GPX1,GPX2,GPX3,GRB10,NR3C1,GSK3A,GSK3B,GSR,GSTA1,GSTP1,H2AX,H…	222/-
1_Member	Reactome Gene Sets	R-HSA-2262752	Cellular responses to stress	-100	-96.5653	37,207,208,213,335,338,367,405,406,440,467,468,472,538,545,573,596,598,818,847,890,898,1017,1019,1021,1026,1027,1029,1030,1051,1327,1345,1385,1386,1387,1432,1457,1459,1535,1536,1649,1728,1778,1783,1869,1871,1950,1965,2033,2056,2081,2099,2146,2168,2309,2353,2475,2539,2729,2730,2876,2877,2878,2887,2908,2931,2932,2936,2938,2950,3014,3039,3043,3068,3091,3159,3162,3163,3297,3303,3306,3308,3309,3312,33…	ACADVL,AKT1,AKT2,ALB,APOA1,APOB,AR,ARNT,BMAL1,ASNS,ATF3,ATF4,ATM,ATP7A,ATR,BAG1,BCL2,BCL2L1,CAMK2G,CAT,CCNA2,CCNE1,CDK2,CDK4,CDK6,CDKN1A,CDKN1B,CDKN2A,CDKN2B,CEBPB,COX4I1,COX6C,CREB1,ATF2,CREBBP,MAPK14,CSNK2A1,CSNK2A2,CYBA,CYBB,DDIT3,NQO1,DYNC1H1,DYNC1LI2,E2F1,E2F3,EGF,EIF2S1,EP300,EPO,ERN1,ESR1,EZH2,FABP1,FOXO3,FOS,MTOR,G6PD,GCLC,GCLM,GPX1,GPX2,GPX3,GRB10,NR3C1,GSK3A,GSK3B,GSR,GSTA1,GSTP1,H2AX,H…	222/789
1_Member	Reactome Gene Sets	R-HSA-9711123	Cellular response to chemical stress	-60.5831	-58.1538	207,208,213,468,538,596,598,847,1026,1029,1327,1345,1387,1457,1459,1535,1536,1728,1950,2033,2168,2539,2729,2730,2876,2877,2878,2932,2936,2938,2950,3039,3043,3162,3163,4199,4363,4513,4609,4688,4780,4790,4851,5034,5052,5465,5563,5580,5682,5683,5684,5686,5689,5693,5708,5718,5970,6256,6347,6647,6648,6667,6737,6774,7001,7086,7295,7296,7311,7314,7415,8648,8878,9429,9451,9611,9817,10000,10499,10628,1104…	AKT1,AKT2,ALB,ATF4,ATP7A,BCL2,BCL2L1,CAT,CDKN1A,CDKN2A,COX4I1,COX6C,CREBBP,CSNK2A1,CSNK2A2,CYBA,CYBB,NQO1,EGF,EP300,FABP1,G6PD,GCLC,GCLM,GPX1,GPX2,GPX3,GSK3B,GSR,GSTA1,GSTP1,HBA1,HBB,HMOX1,HMOX2,ME1,ABCC1,COX2,MYC,NCF2,NFE2L2,NFKB1,NOTCH1,P4HB,PRDX1,PPARA,PRKAA2,PRKCD,PSMA1,PSMA2,PSMA3,PSMA5,PSMB1,PSMB5,PSMD2,PSMD12,RELA,RXRA,CCL2,SOD1,SOD2,SP1,TRIM21,STAT3,PRDX2,TKT,TXN,TXNRD1,UBA52,UBB,VCP,NCOA…	88/197
1_Member	Reactome Gene Sets	R-HSA-9755511	KEAP1-NFE2L2 pathway	-41.8079	-39.8681	207,208,468,596,598,1026,1029,1387,1457,1459,1728,1950,2033,2539,2729,2730,2932,2936,2938,3162,4199,4363,4609,4780,4790,4851,5052,5563,5580,5682,5683,5684,5686,5689,5693,5708,5718,5970,6347,6667,6737,7086,7295,7296,7311,7314,7415,8878,9429,9451,9817,10000,11047,23657,81631,83667	AKT1,AKT2,ATF4,BCL2,BCL2L1,CDKN1A,CDKN2A,CREBBP,CSNK2A1,CSNK2A2,NQO1,EGF,EP300,G6PD,GCLC,GCLM,GSK3B,GSR,GSTA1,HMOX1,ME1,ABCC1,MYC,NFE2L2,NFKB1,NOTCH1,PRDX1,PRKAA2,PRKCD,PSMA1,PSMA2,PSMA3,PSMA5,PSMB1,PSMB5,PSMD2,PSMD12,RELA,CCL2,SP1,TRIM21,TKT,TXN,TXNRD1,UBA52,UBB,VCP,SQSTM1,ABCG2,EIF2AK3,KEAP1,AKT3,ADRM1,SLC7A11,MAP1LC3B,SESN2	56/113
1_Member	Reactome Gene Sets	R-HSA-9759194	Nuclear events mediated by NFE2L2	-33.4631	-31.7285	468,596,598,1029,1387,1728,1950,2033,2539,2729,2730,2932,2936,2938,3162,4199,4363,4609,4780,4790,4851,5052,5563,5682,5683,5684,5686,5689,5693,5708,5718,5970,6347,6667,7086,7295,7296,7311,7314,8878,9429,9817,11047,23657	ATF4,BCL2,BCL2L1,CDKN2A,CREBBP,NQO1,EGF,EP300,G6PD,GCLC,GCLM,GSK3B,GSR,GSTA1,HMOX1,ME1,ABCC1,MYC,NFE2L2,NFKB1,NOTCH1,PRDX1,PRKAA2,PSMA1,PSMA2,PSMA3,PSMA5,PSMB1,PSMB5,PSMD2,PSMD12,RELA,CCL2,SP1,TKT,TXN,TXNRD1,UBA52,UBB,SQSTM1,ABCG2,KEAP1,ADRM1,SLC7A11	44/87
2_Summary	WikiPathways	WP5434	Cancer pathways	-100	-96.5653	25,183,185,207,208,317,324,329,330,331,332,354,355,356,367,369,387,405,572,578,581,595,596,598,613,637,650,652,673,818,836,840,841,842,890,894,896,898,999,1017,1019,1021,1026,1027,1029,1030,1050,1147,1282,1284,1387,1495,1499,1612,1647,1728,1869,1871,1906,1909,1950,1956,2033,2056,2064,2099,2100,2122,2147,2149,2246,2260,2261,2308,2324,2335,2353,2475,2535,2735,2736,2770,2784,2885,2932,2938,2941,2950…	ABL1,AGT,AGTR1,AKT1,AKT2,APAF1,APC,BIRC2,BIRC3,XIAP,BIRC5,KLK3,FAS,FASLG,AR,ARAF,RHOA,ARNT,BAD,BAK1,BAX,CCND1,BCL2,BCL2L1,BCR,BID,BMP2,BMP4,BRAF,CAMK2G,CASP3,CASP7,CASP8,CASP9,CCNA2,CCND2,CCND3,CCNE1,CDH1,CDK2,CDK4,CDK6,CDKN1A,CDKN1B,CDKN2A,CDKN2B,CEBPA,CHUK,COL4A1,COL4A2,CREBBP,CTNNA1,CTNNB1,DAPK1,GADD45A,NQO1,E2F1,E2F3,EDN1,EDNRA,EGF,EGFR,EP300,EPO,ERBB2,ESR1,ESR2,MECOM,F2,F2R,FGF1,FGFR1,FGFR3,…	413/-
2_Member	WikiPathways	WP5434	Cancer pathways	-100	-96.5653	25,183,185,207,208,317,324,329,330,331,332,354,355,356,367,369,387,405,572,578,581,595,596,598,613,637,650,652,673,818,836,840,841,842,890,894,896,898,999,1017,1019,1021,1026,1027,1029,1030,1050,1147,1282,1284,1387,1495,1499,1612,1647,1728,1869,1871,1906,1909,1950,1956,2033,2056,2064,2099,2100,2122,2147,2149,2246,2260,2261,2308,2324,2335,2353,2475,2535,2735,2736,2770,2784,2885,2932,2938,2941,2950…	ABL1,AGT,AGTR1,AKT1,AKT2,APAF1,APC,BIRC2,BIRC3,XIAP,BIRC5,KLK3,FAS,FASLG,AR,ARAF,RHOA,ARNT,BAD,BAK1,BAX,CCND1,BCL2,BCL2L1,BCR,BID,BMP2,BMP4,BRAF,CAMK2G,CASP3,CASP7,CASP8,CASP9,CCNA2,CCND2,CCND3,CCNE1,CDH1,CDK2,CDK4,CDK6,CDKN1A,CDKN1B,CDKN2A,CDKN2B,CEBPA,CHUK,COL4A1,COL4A2,CREBBP,CTNNA1,CTNNB1,DAPK1,GADD45A,NQO1,E2F1,E2F3,EDN1,EDNRA,EGF,EGFR,EP300,EPO,ERBB2,ESR1,ESR2,MECOM,F2,F2R,FGF1,FGFR1,FGFR3,…	217/509
2_Member	KEGG Pathway	hsa05200	Pathways in cancer	-100	-96.5653	25,183,185,207,208,317,324,329,330,331,332,354,355,356,367,369,387,405,572,578,581,595,596,598,613,637,650,652,673,801,818,836,840,841,842,890,894,896,898,998,999,1017,1019,1021,1026,1027,1029,1030,1050,1147,1282,1284,1387,1495,1499,1612,1647,1728,1869,1871,1906,1909,1950,1956,2033,2056,2064,2099,2100,2122,2147,2149,2246,2247,2260,2261,2308,2324,2335,2353,2475,2535,2735,2736,2770,2784,2885,2932,2…	ABL1,AGT,AGTR1,AKT1,AKT2,APAF1,APC,BIRC2,BIRC3,XIAP,BIRC5,KLK3,FAS,FASLG,AR,ARAF,RHOA,ARNT,BAD,BAK1,BAX,CCND1,BCL2,BCL2L1,BCR,BID,BMP2,BMP4,BRAF,CALM1,CAMK2G,CASP3,CASP7,CASP8,CASP9,CCNA2,CCND2,CCND3,CCNE1,CDC42,CDH1,CDK2,CDK4,CDK6,CDKN1A,CDKN1B,CDKN2A,CDKN2B,CEBPA,CHUK,COL4A1,COL4A2,CREBBP,CTNNA1,CTNNB1,DAPK1,GADD45A,NQO1,E2F1,E2F3,EDN1,EDNRA,EGF,EGFR,EP300,EPO,ERBB2,ESR1,ESR2,MECOM,F2,F2R,FGF1,…	222/533
2_Member	KEGG Pathway	hsa05417	Lipid and atherosclerosis	-100	-96.5653	19,177,207,208,317,335,337,338,355,356,387,468,572,581,596,598,637,801,818,834,836,839,840,841,842,929,948,958,959,998,1147,1432,1535,1536,1543,1548,1558,1559,1649,1965,2081,2353,2919,2920,2921,2932,3265,3303,3306,3308,3309,3312,3320,3326,3329,3383,3551,3553,3569,3576,3606,3708,3717,3725,3845,3949,4067,4217,4312,4318,4615,4688,4773,4780,4790,4792,4846,4893,4973,5290,5291,5295,5296,5468,5530,5534,…	ABCA1,AGER,AKT1,AKT2,APAF1,APOA1,APOA4,APOB,FAS,FASLG,RHOA,ATF4,BAD,BAX,BCL2,BCL2L1,BID,CALM1,CAMK2G,CASP1,CASP3,CASP6,CASP7,CASP8,CASP9,CD14,CD36,CD40,CD40LG,CDC42,CHUK,MAPK14,CYBA,CYBB,CYP1A1,CYP2A6,CYP2C8,CYP2C9,DDIT3,EIF2S1,ERN1,FOS,CXCL1,CXCL2,CXCL3,GSK3B,HRAS,HSPA1A,HSPA2,HSPA4,HSPA5,HSPA8,HSP90AA1,HSP90AB1,HSPD1,ICAM1,IKBKB,IL1B,IL6,CXCL8,IL18,ITPR1,JAK2,JUN,KRAS,LDLR,LYN,MAP3K5,MMP1,MMP9,…	133/216
2_Member	KEGG Pathway	hsa05161	Hepatitis B	-78.278	-75.4717	207,208,317,332,355,356,369,468,572,581,596,637,673,836,841,842,843,890,898,1017,1026,1147,1385,1386,1387,1432,1654,1869,1871,1959,1960,2033,2353,2885,3265,3339,3551,3569,3576,3716,3717,3725,3845,4088,4089,4214,4318,4609,4615,4773,4790,4792,4893,5111,5290,5291,5295,5296,5578,5579,5594,5595,5599,5601,5604,5605,5608,5894,5925,5970,6416,6714,6772,6774,7040,7042,7046,7048,7097,7099,7124,7157,7189,753…	AKT1,AKT2,APAF1,BIRC5,FAS,FASLG,ARAF,ATF4,BAD,BAX,BCL2,BID,BRAF,CASP3,CASP8,CASP9,CASP10,CCNA2,CCNE1,CDK2,CDKN1A,CHUK,CREB1,ATF2,CREBBP,MAPK14,DDX3X,E2F1,E2F3,EGR2,EGR3,EP300,FOS,GRB2,HRAS,HSPG2,IKBKB,IL6,CXCL8,JAK1,JAK2,JUN,KRAS,SMAD3,SMAD4,MAP3K1,MMP9,MYC,MYD88,NFATC2,NFKB1,NFKBIA,NRAS,PCNA,PIK3CA,PIK3CB,PIK3R1,PIK3R2,PRKCA,PRKCB,MAPK1,MAPK3,MAPK8,MAPK9,MAP2K1,MAP2K2,MAP2K6,RAF1,RB1,RELA,MAP2K4…	94/163
2_Member	WikiPathways	WP4666	Hepatitis B infection	-70.6141	-67.9576	207,208,317,332,355,356,369,468,572,581,596,637,673,836,841,842,843,1026,1147,1385,1386,1387,1432,1654,1959,1960,2033,2353,2885,3265,3339,3551,3569,3576,3716,3717,3725,3845,4087,4088,4089,4214,4318,4609,4615,4773,4790,4893,5111,5290,5291,5295,5296,5578,5579,5594,5595,5599,5601,5604,5605,5608,5894,5970,6416,6714,6772,6774,7040,7042,7046,7048,7097,7099,7124,7189,7534,8503,8772,10000,10971,23586,291…	AKT1,AKT2,APAF1,BIRC5,FAS,FASLG,ARAF,ATF4,BAD,BAX,BCL2,BID,BRAF,CASP3,CASP8,CASP9,CASP10,CDKN1A,CHUK,CREB1,ATF2,CREBBP,MAPK14,DDX3X,EGR2,EGR3,EP300,FOS,GRB2,HRAS,HSPG2,IKBKB,IL6,CXCL8,JAK1,JAK2,JUN,KRAS,SMAD2,SMAD3,SMAD4,MAP3K1,MMP9,MYC,MYD88,NFATC2,NFKB1,NRAS,PCNA,PIK3CA,PIK3CB,PIK3R1,PIK3R2,PRKCA,PRKCB,MAPK1,MAPK3,MAPK8,MAPK9,MAP2K1,MAP2K2,MAP2K6,RAF1,RELA,MAP2K4,SRC,STAT1,STAT3,TGFB1,TGFB2,TGF…	86/152
2_Member	KEGG Pathway	hsa05167	Kaposi sarcoma-associated herpesvirus infection	-69.5808	-66.942	207,208,355,578,581,595,637,718,801,836,841,842,1019,1021,1026,1147,1385,1387,1432,1499,1869,1871,2033,2247,2353,2475,2784,2919,2920,2921,2932,3091,3265,3383,3459,3551,3569,3572,3576,3708,3709,3710,3716,3717,3725,3845,4067,4609,4773,4790,4792,4893,5155,5289,5290,5291,5294,5295,5296,5530,5534,5594,5595,5599,5601,5604,5605,5608,5610,5743,5879,5894,5925,5970,6416,6714,6772,6774,6934,7132,7157,7186,7…	AKT1,AKT2,FAS,BAK1,BAX,CCND1,BID,C3,CALM1,CASP3,CASP8,CASP9,CDK4,CDK6,CDKN1A,CHUK,CREB1,CREBBP,MAPK14,CTNNB1,E2F1,E2F3,EP300,FGF2,FOS,MTOR,GNB3,CXCL1,CXCL2,CXCL3,GSK3B,HIF1A,HRAS,ICAM1,IFNGR1,IKBKB,IL6,IL6ST,CXCL8,ITPR1,ITPR2,ITPR3,JAK1,JAK2,JUN,KRAS,LYN,MYC,NFATC2,NFKB1,NFKBIA,NRAS,PDGFB,PIK3C3,PIK3CA,PIK3CB,PIK3CG,PIK3R1,PIK3R2,PPP3CA,PPP3R1,MAPK1,MAPK3,MAPK8,MAPK9,MAP2K1,MAP2K2,MAP2K6,EIF2AK2,…	95/196
2_Member	KEGG Pathway	hsa05163	Human cytomegalovirus infection	-69.3386	-66.7084	207,208,355,356,387,468,567,578,581,595,637,801,836,841,842,1019,1021,1026,1029,1147,1385,1386,1432,1499,1869,1871,1956,1978,2475,2770,2784,2885,2932,3265,3551,3553,3554,3569,3576,3685,3690,3708,3709,3710,3716,3845,4193,4609,4773,4790,4792,4893,5290,5291,5295,5296,5530,5534,5567,5578,5579,5594,5595,5604,5605,5608,5743,5747,5829,5879,5894,5925,5970,6198,6347,6348,6352,6376,6387,6667,6714,6774,6890…	AKT1,AKT2,FAS,FASLG,RHOA,ATF4,B2M,BAK1,BAX,CCND1,BID,CALM1,CASP3,CASP8,CASP9,CDK4,CDK6,CDKN1A,CDKN2A,CHUK,CREB1,ATF2,MAPK14,CTNNB1,E2F1,E2F3,EGFR,EIF4EBP1,MTOR,GNAI1,GNB3,GRB2,GSK3B,HRAS,IKBKB,IL1B,IL1R1,IL6,CXCL8,ITGAV,ITGB3,ITPR1,ITPR2,ITPR3,JAK1,KRAS,MDM2,MYC,NFATC2,NFKB1,NFKBIA,NRAS,PIK3CA,PIK3CB,PIK3R1,PIK3R2,PPP3CA,PPP3R1,PRKACB,PRKCA,PRKCB,MAPK1,MAPK3,MAP2K1,MAP2K2,MAP2K6,PTGS2,PTK2,PXN,RA…	101/227
2_Member	KEGG Pathway	hsa05166	Human T-cell leukemia virus 1 infection	-65.2079	-62.6261	207,208,331,468,472,545,567,581,595,598,701,821,890,894,896,898,958,1017,1019,1026,1029,1030,1111,1147,1385,1386,1387,1739,1869,1871,1958,1959,2033,2224,2353,3265,3383,3551,3554,3558,3569,3689,3716,3725,3845,4087,4088,4089,4214,4215,4316,4487,4609,4773,4790,4791,4792,4893,5290,5291,5295,5296,5423,5530,5534,5567,5594,5595,5599,5601,5604,5605,5728,5925,5970,5971,6416,6513,7015,7040,7042,7046,7048,7…	AKT1,AKT2,XIAP,ATF4,ATM,ATR,B2M,BAX,CCND1,BCL2L1,BUB1B,CANX,CCNA2,CCND2,CCND3,CCNE1,CD40,CDK2,CDK4,CDKN1A,CDKN2A,CDKN2B,CHEK1,CHUK,CREB1,ATF2,CREBBP,DLG1,E2F1,E2F3,EGR1,EGR2,EP300,FDPS,FOS,HRAS,ICAM1,IKBKB,IL1R1,IL2,IL6,ITGB2,JAK1,JUN,KRAS,SMAD2,SMAD3,SMAD4,MAP3K1,MAP3K3,MMP7,MSX1,MYC,NFATC2,NFKB1,NFKB2,NFKBIA,NRAS,PIK3CA,PIK3CB,PIK3R1,PIK3R2,POLB,PPP3CA,PPP3R1,PRKACB,MAPK1,MAPK3,MAPK8,MAPK9,MAP2…	97/224
2_Member	KEGG Pathway	hsa04218	Cellular senescence	-64.8392	-62.2938	207,208,472,545,595,801,823,824,890,891,894,896,898,983,993,1017,1019,1021,1026,1029,1030,1111,1432,1647,1869,1871,1978,2305,2308,2309,2475,3265,3486,3552,3569,3576,3708,3709,3710,3845,4087,4088,4193,4609,4616,4683,4773,4790,4893,5054,5290,5291,5295,5296,5481,5530,5534,5594,5595,5604,5605,5608,5728,5894,5925,5970,7040,7042,7046,7048,7157,7248,7249,7416,7417,8503,8878,9134,10000,10912,11200,23411,…	AKT1,AKT2,ATM,ATR,CCND1,CALM1,CAPN1,CAPN2,CCNA2,CCNB1,CCND2,CCND3,CCNE1,CDK1,CDC25A,CDK2,CDK4,CDK6,CDKN1A,CDKN2A,CDKN2B,CHEK1,MAPK14,GADD45A,E2F1,E2F3,EIF4EBP1,FOXM1,FOXO1,FOXO3,MTOR,HRAS,IGFBP3,IL1A,IL6,CXCL8,ITPR1,ITPR2,ITPR3,KRAS,SMAD2,SMAD3,MDM2,MYC,GADD45B,NBN,NFATC2,NFKB1,NRAS,SERPINE1,PIK3CA,PIK3CB,PIK3R1,PIK3R2,PPID,PPP3CA,PPP3R1,MAPK1,MAPK3,MAP2K1,MAP2K2,MAP2K6,PTEN,RAF1,RB1,RELA,TGFB1,T…	83/157
2_Member	KEGG Pathway	hsa05160	Hepatitis C	-62.4434	-59.963	207,208,317,355,356,369,572,578,581,595,637,673,836,841,842,949,1017,1019,1021,1026,1147,1364,1499,1869,1871,1950,1956,1965,2885,2932,3265,3458,3551,3627,3716,3845,3949,4609,4790,4792,4893,4938,5290,5291,5295,5296,5465,5594,5595,5604,5605,5610,5894,5925,5970,6041,6256,6772,6774,7124,7132,7157,7186,7189,7531,7534,8503,8717,8737,8772,8837,9021,9076,10000,10062,10971,23586,29110,54205,55844,100506658	AKT1,AKT2,APAF1,FAS,FASLG,ARAF,BAD,BAK1,BAX,CCND1,BID,BRAF,CASP3,CASP8,CASP9,SCARB1,CDK2,CDK4,CDK6,CDKN1A,CHUK,CLDN4,CTNNB1,E2F1,E2F3,EGF,EGFR,EIF2S1,GRB2,GSK3B,HRAS,IFNG,IKBKB,CXCL10,JAK1,KRAS,LDLR,MYC,NFKB1,NFKBIA,NRAS,OAS1,PIK3CA,PIK3CB,PIK3R1,PIK3R2,PPARA,MAPK1,MAPK3,MAP2K1,MAP2K2,EIF2AK2,RAF1,RB1,RELA,RNASEL,RXRA,STAT1,STAT3,TNF,TNFRSF1A,TP53,TRAF2,TRAF6,YWHAE,YWHAZ,PIK3R3,TRADD,RIPK1,FADD,C…	81/156
2_Member	WikiPathways	WP4658	Small cell lung cancer	-58.1265	-55.7573	207,208,317,329,330,578,581,595,596,598,637,836,841,842,898,1017,1019,1021,1026,1027,1028,1030,1147,1282,1284,1647,1869,1871,2335,3551,3673,3674,3685,3688,3918,4609,4616,4790,4792,4793,4843,5290,5291,5295,5296,5728,5743,5747,5915,5925,5970,6256,6258,7157,7186,7188,7189,8503,9134,9618,10000,10912,54205	AKT1,AKT2,APAF1,BIRC2,BIRC3,BAK1,BAX,CCND1,BCL2,BCL2L1,BID,CASP3,CASP8,CASP9,CCNE1,CDK2,CDK4,CDK6,CDKN1A,CDKN1B,CDKN1C,CDKN2B,CHUK,COL4A1,COL4A2,GADD45A,E2F1,E2F3,FN1,IKBKB,ITGA2,ITGA2B,ITGAV,ITGB1,LAMC2,MYC,GADD45B,NFKB1,NFKBIA,NFKBIB,NOS2,PIK3CA,PIK3CB,PIK3R1,PIK3R2,PTEN,PTGS2,PTK2,RARB,RB1,RELA,RXRA,RXRG,TP53,TRAF2,TRAF5,TRAF6,PIK3R3,CCNE2,TRAF4,AKT3,GADD45G,CYCS	63/95
2_Member	KEGG Pathway	hsa05169	Epstein-Barr virus infection	-56.4018	-54.0852	207,208,317,355,567,578,581,595,596,637,836,841,842,890,894,896,898,958,960,1017,1019,1021,1026,1027,1147,1432,1647,1869,1871,3280,3383,3551,3569,3627,3716,3725,4067,4193,4609,4615,4616,4790,4791,4792,4793,4938,5290,5291,5295,5296,5599,5601,5608,5610,5708,5718,5879,5925,5970,5971,6416,6772,6774,6890,7097,7124,7128,7157,7186,7188,7189,7431,8503,8717,8737,8772,9020,9134,9636,10000,10018,10912,11047…	AKT1,AKT2,APAF1,FAS,B2M,BAK1,BAX,CCND1,BCL2,BID,CASP3,CASP8,CASP9,CCNA2,CCND2,CCND3,CCNE1,CD40,CD44,CDK2,CDK4,CDK6,CDKN1A,CDKN1B,CHUK,MAPK14,GADD45A,E2F1,E2F3,HES1,ICAM1,IKBKB,IL6,CXCL10,JAK1,JUN,LYN,MDM2,MYC,MYD88,GADD45B,NFKB1,NFKB2,NFKBIA,NFKBIB,OAS1,PIK3CA,PIK3CB,PIK3R1,PIK3R2,MAPK8,MAPK9,MAP2K6,EIF2AK2,PSMD2,PSMD12,RAC1,RB1,RELA,RELB,MAP2K4,STAT1,STAT3,TAP1,TLR2,TNF,TNFAIP3,TP53,TRAF2,TRAF5,…	86/205
2_Member	KEGG Pathway	hsa05222	Small cell lung cancer	-54.2742	-51.9895	207,208,317,329,330,331,578,581,595,596,598,836,842,898,1017,1019,1021,1026,1027,1030,1147,1282,1284,1647,1869,1871,2335,3551,3673,3674,3685,3688,3918,4609,4616,4790,4792,4843,5290,5291,5295,5296,5728,5743,5747,5915,5925,5970,6256,6258,7157,7186,7188,7189,8503,9134,9618,10000,10912,54205	AKT1,AKT2,APAF1,BIRC2,BIRC3,XIAP,BAK1,BAX,CCND1,BCL2,BCL2L1,CASP3,CASP9,CCNE1,CDK2,CDK4,CDK6,CDKN1A,CDKN1B,CDKN2B,CHUK,COL4A1,COL4A2,GADD45A,E2F1,E2F3,FN1,IKBKB,ITGA2,ITGA2B,ITGAV,ITGB1,LAMC2,MYC,GADD45B,NFKB1,NFKBIA,NOS2,PIK3CA,PIK3CB,PIK3R1,PIK3R2,PTEN,PTGS2,PTK2,RARB,RB1,RELA,RXRA,RXRG,TP53,TRAF2,TRAF5,TRAF6,PIK3R3,CCNE2,TRAF4,AKT3,GADD45G,CYCS	60/93
2_Member	KEGG Pathway	hsa05164	Influenza A	-50.4814	-48.311	60,207,208,317,355,356,578,581,637,834,836,841,842,896,1019,1021,1147,1387,1965,2033,2224,3383,3458,3459,3551,3552,3553,3569,3576,3606,3627,3716,3717,4615,4790,4792,4793,4938,5290,5291,5295,5296,5340,5578,5579,5594,5595,5604,5605,5610,5894,5970,6041,6347,6352,6772,7099,7124,7132,7416,8503,8717,8743,8772,8795,8797,9021,10000,10241,23586,29108,29110,54205,64135,114548	ACTB,AKT1,AKT2,APAF1,FAS,FASLG,BAK1,BAX,BID,CASP1,CASP3,CASP8,CASP9,CCND3,CDK4,CDK6,CHUK,CREBBP,EIF2S1,EP300,FDPS,ICAM1,IFNG,IFNGR1,IKBKB,IL1A,IL1B,IL6,CXCL8,IL18,CXCL10,JAK1,JAK2,MYD88,NFKB1,NFKBIA,NFKBIB,OAS1,PIK3CA,PIK3CB,PIK3R1,PIK3R2,PLG,PRKCA,PRKCB,MAPK1,MAPK3,MAP2K1,MAP2K2,EIF2AK2,RAF1,RELA,RNASEL,CCL2,CCL5,STAT1,TLR4,TNF,TNFRSF1A,VDAC1,PIK3R3,TRADD,TNFSF10,FADD,TNFRSF10B,TNFRSF10A,SOCS3,A…	75/173
2_Member	KEGG Pathway	hsa05170	Human immunodeficiency virus 1 infection	-50.057	-47.9095	164,207,208,355,356,472,545,567,572,578,581,596,598,637,801,836,841,842,891,983,995,1072,1111,1147,1432,2353,2475,2770,2784,3265,3551,3708,3709,3710,3725,3845,4615,4773,4790,4792,4893,5290,5291,5295,5296,5530,5534,5578,5579,5594,5595,5599,5601,5604,5605,5608,5747,5829,5879,5894,5970,6198,6890,7097,7099,7124,7132,7133,7186,7188,7189,7465,7852,8503,8717,8737,8772,8907,10000,25939,29110,54205	AP1G1,AKT1,AKT2,FAS,FASLG,ATM,ATR,B2M,BAD,BAK1,BAX,BCL2,BCL2L1,BID,CALM1,CASP3,CASP8,CASP9,CCNB1,CDK1,CDC25C,CFL1,CHEK1,CHUK,MAPK14,FOS,MTOR,GNAI1,GNB3,HRAS,IKBKB,ITPR1,ITPR2,ITPR3,JUN,KRAS,MYD88,NFATC2,NFKB1,NFKBIA,NRAS,PIK3CA,PIK3CB,PIK3R1,PIK3R2,PPP3CA,PPP3R1,PRKCA,PRKCB,MAPK1,MAPK3,MAPK8,MAPK9,MAP2K1,MAP2K2,MAP2K6,PTK2,PXN,RAC1,RAF1,RELA,RPS6KB1,TAP1,TLR2,TLR4,TNF,TNFRSF1A,TNFRSF1B,TRAF2,TRAF…	82/214
2_Member	KEGG Pathway	hsa05162	Measles	-49.7165	-47.5747	207,208,317,355,356,572,578,581,595,596,598,637,836,841,842,894,896,898,1017,1019,1021,1027,1147,1457,1459,1965,2353,2932,3303,3312,3551,3552,3553,3558,3569,3716,3725,4615,4790,4792,4793,4938,5290,5291,5295,5296,5599,5601,5610,5970,6772,6774,7097,7099,7128,7157,7189,8503,8717,8772,9134,10000,23586,27113,29110,54205,64135	AKT1,AKT2,APAF1,FAS,FASLG,BAD,BAK1,BAX,CCND1,BCL2,BCL2L1,BID,CASP3,CASP8,CASP9,CCND2,CCND3,CCNE1,CDK2,CDK4,CDK6,CDKN1B,CHUK,CSNK2A1,CSNK2A2,EIF2S1,FOS,GSK3B,HSPA1A,HSPA8,IKBKB,IL1A,IL1B,IL2,IL6,JAK1,JUN,MYD88,NFKB1,NFKBIA,NFKBIB,OAS1,PIK3CA,PIK3CB,PIK3R1,PIK3R2,MAPK8,MAPK9,EIF2AK2,RELA,STAT1,STAT3,TLR2,TLR4,TNFAIP3,TP53,TRAF6,PIK3R3,TRADD,FADD,CCNE2,AKT3,RIGI,BBC3,TBK1,CYCS,IFIH1	67/136
2_Member	WikiPathways	WP4630	Measles virus infection	-48.4335	-46.3337	317,355,356,572,578,581,595,596,598,637,836,841,842,894,896,898,1017,1019,1021,1027,1147,1457,1459,1965,2353,3303,3306,3312,3551,3552,3553,3558,3569,3716,3725,4615,4790,4791,4792,4793,4938,5290,5291,5295,5296,5599,5601,5610,5970,6772,6774,7097,7099,7128,7157,7189,8503,8717,8772,9134,9451,23586,27113,29110,54205,64135	APAF1,FAS,FASLG,BAD,BAK1,BAX,CCND1,BCL2,BCL2L1,BID,CASP3,CASP8,CASP9,CCND2,CCND3,CCNE1,CDK2,CDK4,CDK6,CDKN1B,CHUK,CSNK2A1,CSNK2A2,EIF2S1,FOS,HSPA1A,HSPA2,HSPA8,IKBKB,IL1A,IL1B,IL2,IL6,JAK1,JUN,MYD88,NFKB1,NFKB2,NFKBIA,NFKBIB,OAS1,PIK3CA,PIK3CB,PIK3R1,PIK3R2,MAPK8,MAPK9,EIF2AK2,RELA,STAT1,STAT3,TLR2,TLR4,TNFAIP3,TP53,TRAF6,PIK3R3,TRADD,FADD,CCNE2,EIF2AK3,RIGI,BBC3,TBK1,CYCS,IFIH1	66/136
2_Member	KEGG Pathway	hsa05203	Viral carcinogenesis	-43.0538	-41.074	387,468,572,578,581,595,718,836,841,890,894,896,898,983,998,1017,1019,1021,1026,1027,1029,1030,1111,1385,1386,1387,1654,1739,1959,1960,2033,2885,2934,3190,3265,3572,3716,3725,3845,4067,4193,4790,4791,4792,4893,5290,5291,5295,5296,5315,5366,5423,5567,5594,5595,5610,5829,5879,5925,5970,6672,6714,6774,7157,7186,7188,7531,7534,8503,8717,9134,9759,10971,23352	RHOA,ATF4,BAD,BAK1,BAX,CCND1,C3,CASP3,CASP8,CCNA2,CCND2,CCND3,CCNE1,CDK1,CDC42,CDK2,CDK4,CDK6,CDKN1A,CDKN1B,CDKN2A,CDKN2B,CHEK1,CREB1,ATF2,CREBBP,DDX3X,DLG1,EGR2,EGR3,EP300,GRB2,GSN,HNRNPK,HRAS,IL6ST,JAK1,JUN,KRAS,LYN,MDM2,NFKB1,NFKB2,NFKBIA,NRAS,PIK3CA,PIK3CB,PIK3R1,PIK3R2,PKM,PMAIP1,POLB,PRKACB,MAPK1,MAPK3,EIF2AK2,PXN,RAC1,RB1,RELA,SP100,SRC,STAT3,TP53,TRAF2,TRAF5,YWHAE,YWHAZ,PIK3R3,TRADD,CCNE2…	74/205
2_Member	KEGG Pathway	hsa05168	Herpes simplex virus 1 infection	-42.182	-40.2281	207,208,317,329,330,355,356,567,572,578,581,596,598,637,718,727,836,841,842,1147,1616,1965,1978,2475,3458,3459,3551,3553,3569,3678,3690,3716,3717,4615,4790,4792,4938,5290,5291,5295,5296,5610,5970,6041,6347,6352,6672,6714,6772,6890,7097,7124,7132,7157,7186,7188,7189,7248,7249,8503,8717,8772,8892,9021,10000,23586,29110,54205,64135	AKT1,AKT2,APAF1,BIRC2,BIRC3,FAS,FASLG,B2M,BAD,BAK1,BAX,BCL2,BCL2L1,BID,C3,C5,CASP3,CASP8,CASP9,CHUK,DAXX,EIF2S1,EIF4EBP1,MTOR,IFNG,IFNGR1,IKBKB,IL1B,IL6,ITGA5,ITGB3,JAK1,JAK2,MYD88,NFKB1,NFKBIA,OAS1,PIK3CA,PIK3CB,PIK3R1,PIK3R2,EIF2AK2,RELA,RNASEL,CCL2,CCL5,SP100,SRC,STAT1,TAP1,TLR2,TNF,TNFRSF1A,TP53,TRAF2,TRAF5,TRAF6,TSC1,TSC2,PIK3R3,TRADD,FADD,EIF2B2,SOCS3,AKT3,RIGI,TBK1,CYCS,IFIH1	69/180
3_Summary	WikiPathways	WP5087	Pleural mesothelioma	-100	-96.5653	58,59,60,177,207,208,324,467,472,578,581,595,596,627,834,894,896,898,960,999,1000,1002,1003,1017,1019,1026,1029,1282,1284,1385,1386,1432,1457,1459,1490,1495,1499,1649,1839,1869,1942,1950,1956,1975,1978,2146,2167,2246,2247,2260,2261,2305,2308,2321,2324,2335,2475,2535,2551,2885,2919,2932,3091,3146,3265,3479,3480,3481,3553,3569,3586,3620,3627,3630,3643,3673,3685,3688,3689,3690,3710,3716,3725,3791,39…	ACTA1,ACTA2,ACTB,AGER,AKT1,AKT2,APC,ATF3,ATM,BAK1,BAX,CCND1,BCL2,BDNF,CASP1,CCND2,CCND3,CCNE1,CD44,CDH1,CDH2,CDH4,CDH5,CDK2,CDK4,CDKN1A,CDKN2A,COL4A1,COL4A2,CREB1,ATF2,MAPK14,CSNK2A1,CSNK2A2,CCN2,CTNNA1,CTNNB1,DDIT3,HBEGF,E2F1,EFNA1,EGF,EGFR,EIF4B,EIF4EBP1,EZH2,FABP4,FGF1,FGF2,FGFR1,FGFR3,FOXM1,FOXO1,FLT1,FLT4,FN1,MTOR,FZD2,GABPA,GRB2,CXCL1,GSK3B,HIF1A,HMGB1,HRAS,IGF1,IGF1R,IGF2,IL1B,IL6,IL10,IDO…	198/-
3_Member	WikiPathways	WP5087	Pleural mesothelioma	-100	-96.5653	58,59,60,177,207,208,324,467,472,578,581,595,596,627,834,894,896,898,960,999,1000,1002,1003,1017,1019,1026,1029,1282,1284,1385,1386,1432,1457,1459,1490,1495,1499,1649,1839,1869,1942,1950,1956,1975,1978,2146,2167,2246,2247,2260,2261,2305,2308,2321,2324,2335,2475,2535,2551,2885,2919,2932,3091,3146,3265,3479,3480,3481,3553,3569,3586,3620,3627,3630,3643,3673,3685,3688,3689,3690,3710,3716,3725,3791,39…	ACTA1,ACTA2,ACTB,AGER,AKT1,AKT2,APC,ATF3,ATM,BAK1,BAX,CCND1,BCL2,BDNF,CASP1,CCND2,CCND3,CCNE1,CD44,CDH1,CDH2,CDH4,CDH5,CDK2,CDK4,CDKN1A,CDKN2A,COL4A1,COL4A2,CREB1,ATF2,MAPK14,CSNK2A1,CSNK2A2,CCN2,CTNNA1,CTNNB1,DDIT3,HBEGF,E2F1,EFNA1,EGF,EGFR,EIF4B,EIF4EBP1,EZH2,FABP4,FGF1,FGF2,FGFR1,FGFR3,FOXM1,FOXO1,FLT1,FLT4,FN1,MTOR,FZD2,GABPA,GRB2,CXCL1,GSK3B,HIF1A,HMGB1,HRAS,IGF1,IGF1R,IGF2,IL1B,IL6,IL10,IDO…	168/439
3_Member	WikiPathways	WP5353	Macrophage stimulating protein MSP signaling	-80.0768	-77.1704	25,31,59,142,207,632,999,1000,1282,1374,1432,1499,1843,1958,2260,2321,2335,2353,2475,2885,2919,2920,2932,3099,3164,3315,3480,3553,3569,3576,3586,3627,3688,3725,3791,3939,4086,4087,4088,4318,4790,5111,5159,5295,5563,5579,5594,5595,5599,5601,5604,5605,5728,5747,5894,5970,6194,6195,6197,6198,6347,6374,6464,6513,6714,7040,7082,7124,7157,7422,7431,8431,9021,9076,9252,9839,10397,10891,27250,100506658	ABL1,ACACA,ACTA2,PARP1,AKT1,BGLAP,CDH1,CDH2,COL4A1,CPT1A,MAPK14,CTNNB1,DUSP1,EGR1,FGFR1,FLT1,FN1,FOS,MTOR,GRB2,CXCL1,CXCL2,GSK3B,HK2,NR4A1,HSPB1,IGF1R,IL1B,IL6,CXCL8,IL10,CXCL10,ITGB1,JUN,KDR,LDHA,SMAD1,SMAD2,SMAD3,MMP9,NFKB1,PCNA,PDGFRB,PIK3R1,PRKAA2,PRKCB,MAPK1,MAPK3,MAPK8,MAPK9,MAP2K1,MAP2K2,PTEN,PTK2,RAF1,RELA,RPS6,RPS6KA1,RPS6KA3,RPS6KB1,CCL2,CXCL5,SHC1,SLC2A1,SRC,TGFB1,TJP1,TNF,TP53,VEGFA,V…	80/108
4_Summary	Reactome Gene Sets	R-HSA-1280215	Cytokine Signaling in Immune system	-100	-96.5653	60,177,207,208,240,246,301,302,329,330,332,351,356,567,595,596,598,818,821,834,841,948,958,959,960,983,998,1026,1027,1052,1072,1147,1278,1326,1385,1386,1432,1958,1965,1973,1977,2247,2308,2309,2316,2317,2335,2353,2810,2885,2887,2919,2920,3091,3146,3162,3265,3303,3306,3309,3312,3313,3320,3383,3458,3459,3551,3552,3553,3554,3556,3558,3565,3566,3567,3569,3572,3576,3586,3589,3596,3606,3627,3667,3684,36…	ACTB,AGER,AKT1,AKT2,ALOX5,ALOX15,ANXA1,ANXA2,BIRC2,BIRC3,BIRC5,APP,FASLG,B2M,CCND1,BCL2,BCL2L1,CAMK2G,CANX,CASP1,CASP8,CD36,CD40,CD40LG,CD44,CDK1,CDC42,CDKN1A,CDKN1B,CEBPD,CFL1,CHUK,COL1A2,MAP3K8,CREB1,ATF2,MAPK14,EGR1,EIF2S1,EIF4A1,EIF4E,FGF2,FOXO1,FOXO3,FLNA,FLNB,FN1,FOS,SFN,GRB2,GRB10,CXCL1,CXCL2,HIF1A,HMGB1,HMOX1,HRAS,HSPA1A,HSPA2,HSPA5,HSPA8,HSPA9,HSP90AA1,ICAM1,IFNG,IFNGR1,IKBKB,IL1A,IL1B,I…	217/-
4_Member	Reactome Gene Sets	R-HSA-1280215	Cytokine Signaling in Immune system	-100	-96.5653	60,177,207,208,240,246,301,302,329,330,332,351,356,567,595,596,598,818,821,834,841,948,958,959,960,983,998,1026,1027,1052,1072,1147,1278,1326,1385,1386,1432,1958,1965,1973,1977,2247,2308,2309,2316,2317,2335,2353,2810,2885,2887,2919,2920,3091,3146,3162,3265,3303,3306,3309,3312,3313,3320,3383,3458,3459,3551,3552,3553,3554,3556,3558,3565,3566,3567,3569,3572,3576,3586,3589,3596,3606,3627,3667,3684,36…	ACTB,AGER,AKT1,AKT2,ALOX5,ALOX15,ANXA1,ANXA2,BIRC2,BIRC3,BIRC5,APP,FASLG,B2M,CCND1,BCL2,BCL2L1,CAMK2G,CANX,CASP1,CASP8,CD36,CD40,CD40LG,CD44,CDK1,CDC42,CDKN1A,CDKN1B,CEBPD,CFL1,CHUK,COL1A2,MAP3K8,CREB1,ATF2,MAPK14,EGR1,EIF2S1,EIF4A1,EIF4E,FGF2,FOXO1,FOXO3,FLNA,FLNB,FN1,FOS,SFN,GRB2,GRB10,CXCL1,CXCL2,HIF1A,HMGB1,HMOX1,HRAS,HSPA1A,HSPA2,HSPA5,HSPA8,HSPA9,HSP90AA1,ICAM1,IFNG,IFNGR1,IKBKB,IL1A,IL1B,I…	217/783
4_Member	Reactome Gene Sets	R-HSA-449147	Signaling by Interleukins	-82.2975	-79.3214	177,207,240,246,301,302,332,351,595,596,598,821,834,841,948,998,1026,1052,1072,1147,1278,1326,1385,1386,1432,2247,2308,2309,2335,2353,2885,2919,2920,3091,3146,3162,3312,3313,3320,3383,3458,3551,3552,3553,3554,3556,3558,3565,3566,3567,3569,3572,3576,3586,3589,3596,3606,3627,3667,3684,3688,3689,3716,3717,3725,3976,3977,4067,4088,4128,4170,4215,4282,4312,4313,4318,4609,4615,4790,4791,4792,4793,4843,…	AGER,AKT1,ALOX5,ALOX15,ANXA1,ANXA2,BIRC5,APP,CCND1,BCL2,BCL2L1,CANX,CASP1,CASP8,CD36,CDC42,CDKN1A,CEBPD,CFL1,CHUK,COL1A2,MAP3K8,CREB1,ATF2,MAPK14,FGF2,FOXO1,FOXO3,FN1,FOS,GRB2,CXCL1,CXCL2,HIF1A,HMGB1,HMOX1,HSPA8,HSPA9,HSP90AA1,ICAM1,IFNG,IKBKB,IL1A,IL1B,IL1R1,IL1RAP,IL2,IL4,IL4R,IL5,IL6,IL6ST,CXCL8,IL10,IL11,IL13,IL18,CXCL10,IRS1,ITGAM,ITGB1,ITGB2,JAK1,JAK2,JUN,LIF,LIFR,LYN,SMAD3,MAOA,MCL1,MAP3K3…	151/454
4_Member	Reactome Gene Sets	R-HSA-6785807	Interleukin-4 and Interleukin-13 signaling	-52.2145	-49.9806	207,240,246,301,332,595,596,598,948,1026,1052,1278,2247,2308,2309,2335,2353,3091,3162,3312,3320,3383,3552,3553,3565,3566,3569,3576,3586,3596,3606,3684,3688,3689,3716,3717,3976,4128,4170,4312,4313,4318,4609,4843,5295,5743,6347,6657,6772,6774,7040,7076,7133,7157,7184,7291,7412,7422,7431,9021,58480,79923	AKT1,ALOX5,ALOX15,ANXA1,BIRC5,CCND1,BCL2,BCL2L1,CD36,CDKN1A,CEBPD,COL1A2,FGF2,FOXO1,FOXO3,FN1,FOS,HIF1A,HMOX1,HSPA8,HSP90AA1,ICAM1,IL1A,IL1B,IL4,IL4R,IL6,CXCL8,IL10,IL13,IL18,ITGAM,ITGB1,ITGB2,JAK1,JAK2,LIF,MAOA,MCL1,MMP1,MMP2,MMP9,MYC,NOS2,PIK3R1,PTGS2,CCL2,SOX2,STAT1,STAT3,TGFB1,TIMP1,TNFRSF1B,TP53,HSP90B1,TWIST1,VCAM1,VEGFA,VIM,SOCS3,RHOU,NANOG	62/106
5_Summary	GO Biological Processes	GO:0043065	positive regulation of apoptotic process	-100	-96.5653	25,135,183,301,317,323,324,351,355,356,388,467,468,472,572,573,578,581,596,597,598,599,637,650,652,664,665,824,834,835,836,837,839,840,841,842,843,857,958,959,1029,1385,1495,1499,1509,1540,1545,1612,1647,1649,1654,1843,1869,1871,1965,2021,2149,2152,2308,2309,2903,2908,2931,2932,2934,3064,3146,3162,3164,3169,3329,3356,3399,3458,3486,3569,3586,3620,3688,3708,3717,3778,3827,3952,4067,4089,4170,4217,…	ABL1,ADORA2A,AGT,ANXA1,APAF1,APBB2,APC,APP,FAS,FASLG,RHOB,ATF3,ATF4,ATM,BAD,BAG1,BAK1,BAX,BCL2,BCL2A1,BCL2L1,BCL2L2,BID,BMP2,BMP4,BNIP3,BNIP3L,CAPN2,CASP1,CASP2,CASP3,CASP4,CASP6,CASP7,CASP8,CASP9,CASP10,CAV1,CD40,CD40LG,CDKN2A,CREB1,CTNNA1,CTNNB1,CTSD,CYLD,CYP1B1,DAPK1,GADD45A,DDIT3,DDX3X,DUSP1,E2F1,E2F3,EIF2S1,ENDOG,F2R,F3,FOXO1,FOXO3,GRIN2A,NR3C1,GSK3A,GSK3B,GSN,HTT,HMGB1,HMOX1,NR4A1,FOXA1,HSP…	205/-
5_Member	GO Biological Processes	GO:0043065	positive regulation of apoptotic process	-100	-96.5653	25,135,183,301,317,323,324,351,355,356,388,467,468,472,572,573,578,581,596,597,598,599,637,650,652,664,665,824,834,835,836,837,839,840,841,842,843,857,958,959,1029,1385,1495,1499,1509,1540,1545,1612,1647,1649,1654,1843,1869,1871,1965,2021,2149,2152,2308,2309,2903,2908,2931,2932,2934,3064,3146,3162,3164,3169,3329,3356,3399,3458,3486,3569,3586,3620,3688,3708,3717,3778,3827,3952,4067,4089,4170,4217,…	ABL1,ADORA2A,AGT,ANXA1,APAF1,APBB2,APC,APP,FAS,FASLG,RHOB,ATF3,ATF4,ATM,BAD,BAG1,BAK1,BAX,BCL2,BCL2A1,BCL2L1,BCL2L2,BID,BMP2,BMP4,BNIP3,BNIP3L,CAPN2,CASP1,CASP2,CASP3,CASP4,CASP6,CASP7,CASP8,CASP9,CASP10,CAV1,CD40,CD40LG,CDKN2A,CREB1,CTNNA1,CTNNB1,CTSD,CYLD,CYP1B1,DAPK1,GADD45A,DDIT3,DDX3X,DUSP1,E2F1,E2F3,EIF2S1,ENDOG,F2R,F3,FOXO1,FOXO3,GRIN2A,NR3C1,GSK3A,GSK3B,GSN,HTT,HMGB1,HMOX1,NR4A1,FOXA1,HSP…	196/554
5_Member	GO Biological Processes	GO:0043068	positive regulation of programmed cell death	-100	-96.5653	25,135,142,183,301,317,323,324,351,355,356,383,388,467,468,472,572,573,578,581,596,597,598,599,637,650,652,664,665,824,834,835,836,837,839,840,841,842,843,857,958,959,1026,1029,1385,1495,1499,1509,1540,1545,1612,1647,1649,1654,1843,1869,1871,1965,2021,2149,2152,2182,2308,2309,2903,2908,2931,2932,2934,3064,3146,3162,3164,3169,3312,3329,3356,3399,3458,3486,3569,3586,3620,3688,3708,3717,3778,3827,39…	ABL1,ADORA2A,PARP1,AGT,ANXA1,APAF1,APBB2,APC,APP,FAS,FASLG,ARG1,RHOB,ATF3,ATF4,ATM,BAD,BAG1,BAK1,BAX,BCL2,BCL2A1,BCL2L1,BCL2L2,BID,BMP2,BMP4,BNIP3,BNIP3L,CAPN2,CASP1,CASP2,CASP3,CASP4,CASP6,CASP7,CASP8,CASP9,CASP10,CAV1,CD40,CD40LG,CDKN1A,CDKN2A,CREB1,CTNNA1,CTNNB1,CTSD,CYLD,CYP1B1,DAPK1,GADD45A,DDIT3,DDX3X,DUSP1,E2F1,E2F3,EIF2S1,ENDOG,F2R,F3,ACSL4,FOXO1,FOXO3,GRIN2A,NR3C1,GSK3A,GSK3B,GSN,HTT,HMG…	205/580
5_Member	GO Biological Processes	GO:0043525	positive regulation of neuron apoptotic process	-37.754	-35.9145	25,351,356,468,472,581,834,835,836,837,839,840,841,842,843,1499,1649,2309,2908,2931,2932,3356,4170,4313,4763,4842,5621,6348,7042,7124,8737,8837,8851,9131,10018,23581,23621,26471,27113,51024,255738,100506742	ABL1,APP,FASLG,ATF4,ATM,BAX,CASP1,CASP2,CASP3,CASP4,CASP6,CASP7,CASP8,CASP9,CASP10,CTNNB1,DDIT3,FOXO3,NR3C1,GSK3A,GSK3B,HTR2A,MCL1,MMP2,NF1,NOS1,PRNP,CCL3,TGFB2,TNF,RIPK1,CFLAR,CDK5R1,AIFM1,BCL2L11,CASP14,BACE1,NUPR1,BBC3,FIS1,PCSK9,CASP12	42/66
6_Summary	WikiPathways	WP2882	Nuclear receptors meta pathway	-97.7901	-94.4066	51,177,196,241,329,330,335,345,405,581,595,873,983,1019,1027,1028,1244,1374,1376,1543,1544,1545,1548,1557,1559,1576,1577,1582,1728,1831,1839,1956,1958,1962,2033,2099,2168,2194,2308,2495,2539,2729,2730,2877,2878,2908,2936,2938,2941,2950,3162,3280,3303,3320,3326,3458,3484,3553,3558,3589,3725,3727,4199,4609,4616,4780,4791,5052,5055,5105,5155,5166,5243,5265,5272,5360,5460,5465,5467,5524,5743,5997,625…	ACOX1,AGER,AHR,ALOX5AP,BIRC2,BIRC3,APOA1,APOC3,ARNT,BAX,CCND1,CBR1,CDK1,CDK4,CDKN1B,CDKN1C,ABCC2,CPT1A,CPT2,CYP1A1,CYP1A2,CYP1B1,CYP2A6,CYP2C19,CYP2C9,CYP3A4,CYP3A5,CYP8B1,NQO1,TSC22D3,HBEGF,EGFR,EGR1,EHHADH,EP300,ESR1,FABP1,FASN,FOXO1,FTH1,G6PD,GCLC,GCLM,GPX2,GPX3,NR3C1,GSR,GSTA1,GSTA4,GSTP1,HMOX1,HES1,HSPA1A,HSP90AA1,HSP90AB1,IFNG,IGFBP1,IL1B,IL2,IL11,JUN,JUND,ME1,MYC,GADD45B,NFE2L2,NFKB2,PRDX1…	141/-
6_Member	WikiPathways	WP2882	Nuclear receptors meta pathway	-97.7901	-94.4066	51,177,196,241,329,330,335,345,405,581,595,873,983,1019,1027,1028,1244,1374,1376,1543,1544,1545,1548,1557,1559,1576,1577,1582,1728,1831,1839,1956,1958,1962,2033,2099,2168,2194,2308,2495,2539,2729,2730,2877,2878,2908,2936,2938,2941,2950,3162,3280,3303,3320,3326,3458,3484,3553,3558,3589,3725,3727,4199,4609,4616,4780,4791,5052,5055,5105,5155,5166,5243,5265,5272,5360,5460,5465,5467,5524,5743,5997,625…	ACOX1,AGER,AHR,ALOX5AP,BIRC2,BIRC3,APOA1,APOC3,ARNT,BAX,CCND1,CBR1,CDK1,CDK4,CDKN1B,CDKN1C,ABCC2,CPT1A,CPT2,CYP1A1,CYP1A2,CYP1B1,CYP2A6,CYP2C19,CYP2C9,CYP3A4,CYP3A5,CYP8B1,NQO1,TSC22D3,HBEGF,EGFR,EGR1,EHHADH,EP300,ESR1,FABP1,FASN,FOXO1,FTH1,G6PD,GCLC,GCLM,GPX2,GPX3,NR3C1,GSR,GSTA1,GSTA4,GSTP1,HMOX1,HES1,HSPA1A,HSP90AA1,HSP90AB1,IFNG,IGFBP1,IL1B,IL2,IL11,JUN,JUND,ME1,MYC,GADD45B,NFE2L2,NFKB2,PRDX1…	141/314
6_Member	WikiPathways	WP2884	NRF2 pathway	-32.0074	-30.3041	177,873,1244,1548,1728,1839,1958,2495,2539,2729,2730,2877,2878,2936,2938,2941,2950,3162,3303,3320,3326,4199,4780,5052,5155,5265,5467,6256,6513,6514,6515,6517,6518,6523,6528,6532,7039,7040,7042,7048,7295,7296,8878,9817,10057,10257,23657,29988,54577,54578,54600,54658,56606	AGER,CBR1,ABCC2,CYP2A6,NQO1,HBEGF,EGR1,FTH1,G6PD,GCLC,GCLM,GPX2,GPX3,GSR,GSTA1,GSTA4,GSTP1,HMOX1,HSPA1A,HSP90AA1,HSP90AB1,ME1,NFE2L2,PRDX1,PDGFB,SERPINA1,PPARD,RXRA,SLC2A1,SLC2A2,SLC2A3,SLC2A4,SLC2A5,SLC5A1,SLC5A5,SLC6A4,TGFA,TGFB1,TGFB2,TGFBR2,TXN,TXNRD1,SQSTM1,KEAP1,ABCC5,ABCC4,SLC7A11,SLC2A8,UGT1A7,UGT1A6,UGT1A9,UGT1A1,SLC2A9	53/141
7_Summary	GO Biological Processes	GO:1901699	cellular response to nitrogen compound	-94.458	-91.1202	25,43,60,142,177,183,185,196,207,208,324,333,351,358,445,598,632,634,688,836,837,839,840,857,858,890,948,990,999,1017,1072,1080,1291,1312,1373,1385,1392,1495,1499,1535,1536,1616,1636,1729,1906,1909,1958,2033,2043,2146,2203,2308,2309,2316,2348,2353,2358,2475,2538,2697,2729,2730,2774,2805,2885,2887,2890,2931,2932,2950,3164,3265,3269,3276,3297,3356,3383,3416,3479,3480,3481,3484,3630,3643,3651,3667,3…	ABL1,ACHE,ACTB,PARP1,AGER,AGT,AGTR1,AHR,AKT1,AKT2,APC,APLP1,APP,AQP1,ASS1,BCL2L1,BGLAP,CEACAM1,KLF5,CASP3,CASP4,CASP6,CASP7,CAV1,CAV2,CCNA2,CD36,CDC6,CDH1,CDK2,CFL1,CFTR,COL6A1,COMT,CPS1,CREB1,CRH,CTNNA1,CTNNB1,CYBA,CYBB,DAXX,ACE,DIAPH1,EDN1,EDNRA,EGR1,EP300,EPHA4,EZH2,FBP1,FOXO1,FOXO3,FLNA,FOLR1,FOS,FPR2,MTOR,G6PC1,GJA1,GCLC,GCLM,GNAL,GOT1,GRB2,GRB10,GRIA1,GSK3A,GSK3B,GSTP1,NR4A1,HRAS,HRH1,PRMT1…	274/-
7_Member	GO Biological Processes	GO:1901699	cellular response to nitrogen compound	-94.458	-91.1202	25,43,60,142,177,183,185,196,207,208,324,333,351,358,445,598,632,634,688,836,837,839,840,857,858,890,948,990,999,1017,1072,1080,1291,1312,1373,1385,1392,1495,1499,1535,1536,1616,1636,1729,1906,1909,1958,2033,2043,2146,2203,2308,2309,2316,2348,2353,2358,2475,2538,2697,2729,2730,2774,2805,2885,2887,2890,2931,2932,2950,3164,3265,3269,3276,3297,3356,3383,3416,3479,3480,3481,3484,3630,3643,3651,3667,3…	ABL1,ACHE,ACTB,PARP1,AGER,AGT,AGTR1,AHR,AKT1,AKT2,APC,APLP1,APP,AQP1,ASS1,BCL2L1,BGLAP,CEACAM1,KLF5,CASP3,CASP4,CASP6,CASP7,CAV1,CAV2,CCNA2,CD36,CDC6,CDH1,CDK2,CFL1,CFTR,COL6A1,COMT,CPS1,CREB1,CRH,CTNNA1,CTNNB1,CYBA,CYBB,DAXX,ACE,DIAPH1,EDN1,EDNRA,EGR1,EP300,EPHA4,EZH2,FBP1,FOXO1,FOXO3,FLNA,FOLR1,FOS,FPR2,MTOR,G6PC1,GJA1,GCLC,GCLM,GNAL,GOT1,GRB2,GRB10,GRIA1,GSK3A,GSK3B,GSTP1,NR4A1,HRAS,HRH1,PRMT1…	187/617
7_Member	GO Biological Processes	GO:0032870	cellular response to hormone stimulus	-83.1573	-80.1206	31,142,183,185,207,208,301,324,358,367,387,445,476,632,634,688,842,857,858,890,990,1072,1291,1373,1385,1392,1508,1514,1535,1591,1616,1636,1843,1906,1909,1977,2099,2100,2180,2203,2308,2309,2353,2475,2538,2729,2730,2805,2885,2887,2890,2908,2931,2932,2950,3164,3265,3303,3312,3416,3479,3480,3481,3484,3485,3630,3643,3667,3690,3716,3717,3952,4067,4131,4504,4780,4790,4851,5105,5106,5166,5241,5272,5290,5…	ACACA,PARP1,AGT,AGTR1,AKT1,AKT2,ANXA1,APC,AQP1,AR,RHOA,ASS1,ATP1A1,BGLAP,CEACAM1,KLF5,CASP9,CAV1,CAV2,CCNA2,CDC6,CFL1,COL6A1,CPS1,CREB1,CRH,CTSB,CTSL,CYBA,CYP24A1,DAXX,ACE,DUSP1,EDN1,EDNRA,EIF4E,ESR1,ESR2,ACSL1,FBP1,FOXO1,FOXO3,FOS,MTOR,G6PC1,GCLC,GCLM,GOT1,GRB2,GRB10,GRIA1,NR3C1,GSK3A,GSK3B,GSTP1,NR4A1,HRAS,HSPA1A,HSPA8,IDE,IGF1,IGF1R,IGF2,IGFBP1,IGFBP2,INS,INSR,IRS1,ITGB3,JAK1,JAK2,LEP,LYN,MAP1…	168/565
7_Member	GO Biological Processes	GO:0043434	response to peptide hormone	-72.2519	-69.5476	142,183,185,207,208,324,445,632,634,682,688,847,857,858,890,990,1072,1244,1277,1281,1291,1312,1373,1385,1407,1408,1432,1535,1536,1636,1906,1909,1958,2203,2308,2353,2475,2538,2729,2770,2805,2885,2887,2890,2931,2932,2950,3030,3164,3265,3416,3479,3480,3481,3484,3586,3630,3643,3667,3690,3716,3717,3727,3952,4067,4088,4131,4747,4780,4790,5105,5106,5166,5290,5295,5296,5313,5315,5320,5465,5468,5575,5578,…	PARP1,AGT,AGTR1,AKT1,AKT2,APC,ASS1,BGLAP,CEACAM1,BSG,KLF5,CAT,CAV1,CAV2,CCNA2,CDC6,CFL1,ABCC2,COL1A1,COL3A1,COL6A1,COMT,CPS1,CREB1,CRY1,CRY2,MAPK14,CYBA,CYBB,ACE,EDN1,EDNRA,EGR1,FBP1,FOXO1,FOS,MTOR,G6PC1,GCLC,GNAI1,GOT1,GRB2,GRB10,GRIA1,GSK3A,GSK3B,GSTP1,HADHA,NR4A1,HRAS,IDE,IGF1,IGF1R,IGF2,IGFBP1,IL10,INS,INSR,IRS1,ITGB3,JAK1,JAK2,JUND,LEP,LYN,SMAD3,MAP1B,NEFL,NFE2L2,NFKB1,PCK1,PCK2,PDK4,PIK3CA,…	134/407
7_Member	GO Biological Processes	GO:0071375	cellular response to peptide hormone stimulus	-57.6235	-55.2635	142,183,185,207,208,324,445,632,634,688,857,858,890,990,1072,1291,1373,1385,1535,1636,1906,1909,2203,2308,2353,2475,2538,2729,2805,2885,2887,2890,2931,2932,2950,3164,3265,3416,3479,3480,3481,3484,3630,3643,3667,3690,3716,3717,3952,4067,4131,4780,4790,5105,5106,5166,5290,5295,5296,5313,5315,5320,5468,5575,5580,5591,5594,5595,5604,5747,5770,5829,5879,5894,5925,5970,6198,6464,6517,6667,6714,6720,677…	PARP1,AGT,AGTR1,AKT1,AKT2,APC,ASS1,BGLAP,CEACAM1,KLF5,CAV1,CAV2,CCNA2,CDC6,CFL1,COL6A1,CPS1,CREB1,CYBA,ACE,EDN1,EDNRA,FBP1,FOXO1,FOS,MTOR,G6PC1,GCLC,GOT1,GRB2,GRB10,GRIA1,GSK3A,GSK3B,GSTP1,NR4A1,HRAS,IDE,IGF1,IGF1R,IGF2,IGFBP1,INS,INSR,IRS1,ITGB3,JAK1,JAK2,LEP,LYN,MAP1B,NFE2L2,NFKB1,PCK1,PCK2,PDK4,PIK3CA,PIK3R1,PIK3R2,PKLR,PKM,PLA2G2A,PPARG,PRKAR1B,PRKCD,PRKDC,MAPK1,MAPK3,MAP2K1,PTK2,PTPN1,PXN,RA…	100/280
7_Member	GO Biological Processes	GO:0032868	response to insulin	-48.5948	-46.4926	142,207,208,324,632,634,847,858,1244,1277,1291,1407,1408,1432,1958,2203,2308,2353,2475,2538,2729,2805,2885,2887,2931,2932,2950,3030,3265,3416,3479,3480,3481,3484,3586,3630,3643,3667,3952,4067,5105,5106,5166,5290,5295,5296,5313,5315,5465,5468,5591,5594,5595,5604,5770,5894,5925,5950,6194,6198,6272,6464,6513,6517,6667,6720,7248,7351,7494,8471,8503,8660,8792,8837,9370,9882,10000,23411,29988,57761,803…	PARP1,AKT1,AKT2,APC,BGLAP,CEACAM1,CAT,CAV2,ABCC2,COL1A1,COL6A1,CRY1,CRY2,MAPK14,EGR1,FBP1,FOXO1,FOS,MTOR,G6PC1,GCLC,GOT1,GRB2,GRB10,GSK3A,GSK3B,GSTP1,HADHA,HRAS,IDE,IGF1,IGF1R,IGF2,IGFBP1,IL10,INS,INSR,IRS1,LEP,LYN,PCK1,PCK2,PDK4,PIK3CA,PIK3R1,PIK3R2,PKLR,PKM,PPARA,PPARG,PRKDC,MAPK1,MAPK3,MAP2K1,PTPN1,RAF1,RB1,RBP4,RPS6,RPS6KB1,SORT1,SHC1,SLC2A1,SLC2A4,SP1,SREBF1,TSC1,UCP2,XBP1,IRS4,PIK3R3,IRS2,T…	83/228
7_Member	GO Biological Processes	GO:0032869	cellular response to insulin stimulus	-39.7804	-37.8852	142,207,208,324,632,634,858,1291,2203,2308,2475,2538,2729,2805,2885,2887,2931,2932,2950,3265,3416,3479,3480,3481,3484,3630,3643,3667,3952,5105,5106,5166,5290,5295,5296,5313,5315,5468,5591,5594,5595,5604,5770,5894,5925,6198,6464,6517,6667,6720,7351,7494,8471,8503,8660,8837,9370,9882,10000,29988,57761,80339,255738	PARP1,AKT1,AKT2,APC,BGLAP,CEACAM1,CAV2,COL6A1,FBP1,FOXO1,MTOR,G6PC1,GCLC,GOT1,GRB2,GRB10,GSK3A,GSK3B,GSTP1,HRAS,IDE,IGF1,IGF1R,IGF2,IGFBP1,INS,INSR,IRS1,LEP,PCK1,PCK2,PDK4,PIK3CA,PIK3R1,PIK3R2,PKLR,PKM,PPARG,PRKDC,MAPK1,MAPK3,MAP2K1,PTPN1,RAF1,RB1,RPS6KB1,SHC1,SLC2A4,SP1,SREBF1,UCP2,XBP1,IRS4,PIK3R3,IRS2,CFLAR,ADIPOQ,TBC1D4,AKT3,SLC2A8,TRIB3,PNPLA3,PCSK9	63/158
8_Summary	WikiPathways	WP5124	Alzheimer 39 s disease	-93.9648	-90.6707	177,207,208,317,324,348,351,355,369,468,487,572,637,673,801,823,824,836,840,841,842,1147,1457,1459,1499,1536,1649,1965,2081,2475,2535,2597,2903,2932,3265,3416,3551,3552,3553,3569,3630,3643,3667,3708,3709,3710,3845,4023,4137,4217,4790,4842,4843,4893,5289,5290,5291,5295,5296,5481,5530,5534,5594,5595,5599,5601,5604,5605,5610,5663,5664,5682,5683,5684,5686,5689,5693,5708,5718,5743,5894,5970,6622,6868,…	AGER,AKT1,AKT2,APAF1,APC,APOE,APP,FAS,ARAF,ATF4,ATP2A1,BAD,BID,BRAF,CALM1,CAPN1,CAPN2,CASP3,CASP7,CASP8,CASP9,CHUK,CSNK2A1,CSNK2A2,CTNNB1,CYBB,DDIT3,EIF2S1,ERN1,MTOR,FZD2,GAPDH,GRIN2A,GSK3B,HRAS,IDE,IKBKB,IL1A,IL1B,IL6,INS,INSR,IRS1,ITPR1,ITPR2,ITPR3,KRAS,LPL,MAPT,MAP3K5,NFKB1,NOS1,NOS2,NRAS,PIK3C3,PIK3CA,PIK3CB,PIK3R1,PIK3R2,PPID,PPP3CA,PPP3R1,MAPK1,MAPK3,MAPK8,MAPK9,MAP2K1,MAP2K2,EIF2AK2,PSEN1,…	226/-
8_Member	WikiPathways	WP5124	Alzheimer 39 s disease	-93.9648	-90.6707	177,207,208,317,324,348,351,355,369,468,487,572,637,673,801,823,824,836,840,841,842,1147,1457,1459,1499,1536,1649,1965,2081,2475,2535,2597,2903,2932,3265,3416,3551,3552,3553,3569,3630,3643,3667,3708,3709,3710,3845,4023,4137,4217,4790,4842,4843,4893,5289,5290,5291,5295,5296,5481,5530,5534,5594,5595,5599,5601,5604,5605,5610,5663,5664,5682,5683,5684,5686,5689,5693,5708,5718,5743,5894,5970,6622,6868,…	AGER,AKT1,AKT2,APAF1,APC,APOE,APP,FAS,ARAF,ATF4,ATP2A1,BAD,BID,BRAF,CALM1,CAPN1,CAPN2,CASP3,CASP7,CASP8,CASP9,CHUK,CSNK2A1,CSNK2A2,CTNNB1,CYBB,DDIT3,EIF2S1,ERN1,MTOR,FZD2,GAPDH,GRIN2A,GSK3B,HRAS,IDE,IKBKB,IL1A,IL1B,IL6,INS,INSR,IRS1,ITPR1,ITPR2,ITPR3,KRAS,LPL,MAPT,MAP3K5,NFKB1,NOS1,NOS2,NRAS,PIK3C3,PIK3CA,PIK3CB,PIK3R1,PIK3R2,PPID,PPP3CA,PPP3R1,MAPK1,MAPK3,MAPK8,MAPK9,MAP2K1,MAP2K2,EIF2AK2,PSEN1,…	128/264
8_Member	WikiPathways	WP2059	Alzheimer 39 s disease and miRNA effects	-93.9293	-90.6707	177,207,208,317,324,348,351,355,369,468,487,572,637,673,801,823,824,836,840,841,842,1147,1457,1459,1499,1536,1649,1965,2081,2475,2535,2597,2903,2932,3265,3416,3551,3552,3553,3569,3630,3643,3667,3708,3709,3710,3845,4023,4137,4217,4790,4842,4843,4893,5289,5290,5291,5295,5296,5481,5530,5534,5594,5595,5599,5601,5604,5605,5610,5663,5664,5682,5683,5684,5686,5689,5693,5708,5718,5743,5894,5970,6622,6868,…	AGER,AKT1,AKT2,APAF1,APC,APOE,APP,FAS,ARAF,ATF4,ATP2A1,BAD,BID,BRAF,CALM1,CAPN1,CAPN2,CASP3,CASP7,CASP8,CASP9,CHUK,CSNK2A1,CSNK2A2,CTNNB1,CYBB,DDIT3,EIF2S1,ERN1,MTOR,FZD2,GAPDH,GRIN2A,GSK3B,HRAS,IDE,IKBKB,IL1A,IL1B,IL6,INS,INSR,IRS1,ITPR1,ITPR2,ITPR3,KRAS,LPL,MAPT,MAP3K5,NFKB1,NOS1,NOS2,NRAS,PIK3C3,PIK3CA,PIK3CB,PIK3R1,PIK3R2,PPID,PPP3CA,PPP3R1,MAPK1,MAPK3,MAPK8,MAPK9,MAP2K1,MAP2K2,EIF2AK2,PSEN1,…	129/269
8_Member	KEGG Pathway	hsa05022	Pathways of neurodegeneration - multiple diseases	-82.9511	-79.9558	177,317,324,351,355,356,369,468,487,572,578,581,596,598,627,637,673,801,818,823,824,836,840,841,842,847,1327,1345,1432,1457,1459,1499,1536,1616,1649,1965,2081,2475,2521,2535,2876,2877,2878,2890,2903,2932,3064,3265,3309,3552,3553,3569,3708,3709,3710,3845,4137,4217,4513,4696,4719,4747,4790,4842,4843,4893,5071,5289,5481,5530,5534,5578,5579,5594,5595,5599,5601,5604,5605,5608,5621,5663,5664,5682,5683,…	AGER,APAF1,APC,APP,FAS,FASLG,ARAF,ATF4,ATP2A1,BAD,BAK1,BAX,BCL2,BCL2L1,BDNF,BID,BRAF,CALM1,CAMK2G,CAPN1,CAPN2,CASP3,CASP7,CASP8,CASP9,CAT,COX4I1,COX6C,MAPK14,CSNK2A1,CSNK2A2,CTNNB1,CYBB,DAXX,DDIT3,EIF2S1,ERN1,MTOR,FUS,FZD2,GPX1,GPX2,GPX3,GRIA1,GRIN2A,GSK3B,HTT,HRAS,HSPA5,IL1A,IL1B,IL6,ITPR1,ITPR2,ITPR3,KRAS,MAPT,MAP3K5,COX2,NDUFA3,NDUFS1,NEFL,NFKB1,NOS1,NOS2,NRAS,PRKN,PIK3C3,PPID,PPP3CA,PPP3R1,PR…	156/483
8_Member	KEGG Pathway	hsa05010	Alzheimer disease	-75.8098	-73.0284	177,207,208,317,324,348,351,355,369,468,487,572,637,673,801,823,824,836,840,841,842,1147,1327,1345,1457,1459,1499,1536,1649,1965,2081,2475,2535,2597,2903,2932,3265,3416,3551,3552,3553,3569,3630,3643,3667,3708,3709,3710,3845,4023,4137,4217,4513,4696,4719,4790,4842,4843,4891,4893,5289,5290,5291,5295,5296,5481,5530,5534,5594,5595,5599,5601,5604,5605,5610,5663,5664,5682,5683,5684,5686,5689,5693,5708,…	AGER,AKT1,AKT2,APAF1,APC,APOE,APP,FAS,ARAF,ATF4,ATP2A1,BAD,BID,BRAF,CALM1,CAPN1,CAPN2,CASP3,CASP7,CASP8,CASP9,CHUK,COX4I1,COX6C,CSNK2A1,CSNK2A2,CTNNB1,CYBB,DDIT3,EIF2S1,ERN1,MTOR,FZD2,GAPDH,GRIN2A,GSK3B,HRAS,IDE,IKBKB,IL1A,IL1B,IL6,INS,INSR,IRS1,ITPR1,ITPR2,ITPR3,KRAS,LPL,MAPT,MAP3K5,COX2,NDUFA3,NDUFS1,NFKB1,NOS1,NOS2,SLC11A2,NRAS,PIK3C3,PIK3CA,PIK3CB,PIK3R1,PIK3R2,PPID,PPP3CA,PPP3R1,MAPK1,MAPK3,…	135/391
8_Member	KEGG Pathway	hsa05020	Prion disease	-39.1182	-37.2399	317,468,572,581,727,836,842,857,858,1327,1345,1385,1386,1432,1457,1459,1535,1536,1649,1958,1965,2903,2932,3303,3309,3312,3552,3553,3569,3708,3709,3710,4513,4684,4688,4696,4719,4851,5290,5291,5295,5296,5530,5534,5567,5580,5594,5595,5599,5601,5621,5682,5683,5684,5686,5689,5693,5708,5718,5879,6352,6647,7124,7280,7385,7416,7417,7846,8503,9451,10105,11047,54205,64837,81027,84617,89953,203068,347733,65…	APAF1,ATF4,BAD,BAX,C5,CASP3,CASP9,CAV1,CAV2,COX4I1,COX6C,CREB1,ATF2,MAPK14,CSNK2A1,CSNK2A2,CYBA,CYBB,DDIT3,EGR1,EIF2S1,GRIN2A,GSK3B,HSPA1A,HSPA5,HSPA8,IL1A,IL1B,IL6,ITPR1,ITPR2,ITPR3,COX2,NCAM1,NCF2,NDUFA3,NDUFS1,NOTCH1,PIK3CA,PIK3CB,PIK3R1,PIK3R2,PPP3CA,PPP3R1,PRKACB,PRKCD,MAPK1,MAPK3,MAPK8,MAPK9,PRNP,PSMA1,PSMA2,PSMA3,PSMA5,PSMB1,PSMB5,PSMD2,PSMD12,RAC1,CCL5,SOD1,TNF,TUBB2A,UQCRC2,VDAC1,VDAC2,T…	81/278
8_Member	KEGG Pathway	hsa05014	Amyotrophic lateral sclerosis	-37.2292	-35.3993	60,317,468,572,581,596,598,637,834,836,842,847,1327,1345,1432,1616,1649,1965,2081,2475,2521,2876,2877,2878,2890,2903,3309,3710,4217,4513,4696,4719,4747,4842,4843,5071,5289,5530,5534,5608,5682,5683,5684,5686,5689,5693,5708,5718,5879,6311,6506,6647,7124,7132,7133,7157,7186,7280,7385,7415,7416,7494,7846,8678,8878,9451,9776,9782,9821,9972,10120,10133,10762,11047,22863,22926,23130,29110,54205,55626,64…	ACTB,APAF1,ATF4,BAD,BAX,BCL2,BCL2L1,BID,CASP1,CASP3,CASP9,CAT,COX4I1,COX6C,MAPK14,DAXX,DDIT3,EIF2S1,ERN1,MTOR,FUS,GPX1,GPX2,GPX3,GRIA1,GRIN2A,HSPA5,ITPR3,MAP3K5,COX2,NDUFA3,NDUFS1,NEFL,NOS1,NOS2,PRKN,PIK3C3,PPP3CA,PPP3R1,MAP2K6,PSMA1,PSMA2,PSMA3,PSMA5,PSMB1,PSMB5,PSMD2,PSMD12,RAC1,ATXN2,SLC1A2,SOD1,TNF,TNFRSF1A,TNFRSF1B,TP53,TRAF2,TUBB2A,UQCRC2,VCP,VDAC1,XBP1,TUBA1A,BECN1,SQSTM1,EIF2AK3,ATG13,MAT…	91/371
8_Member	KEGG Pathway	hsa05012	Parkinson disease	-32.8014	-31.0785	135,317,468,581,598,801,818,836,842,1327,1345,1616,1649,1843,1965,2081,2770,2774,3309,3708,3709,3710,4128,4129,4137,4217,4513,4696,4719,4780,4891,5071,5567,5599,5601,5682,5683,5684,5686,5689,5693,5708,5718,6622,6647,7157,7280,7295,7311,7314,7332,7385,7416,7417,7494,7846,9451,9817,9927,10105,11047,11315,22926,54205,55669,64837,65018,81027,84617,89953,118424,203068,347733	ADORA2A,APAF1,ATF4,BAX,BCL2L1,CALM1,CAMK2G,CASP3,CASP9,COX4I1,COX6C,DAXX,DDIT3,DUSP1,EIF2S1,ERN1,GNAI1,GNAL,HSPA5,ITPR1,ITPR2,ITPR3,MAOA,MAOB,MAPT,MAP3K5,COX2,NDUFA3,NDUFS1,NFE2L2,SLC11A2,PRKN,PRKACB,MAPK8,MAPK9,PSMA1,PSMA2,PSMA3,PSMA5,PSMB1,PSMB5,PSMD2,PSMD12,SNCA,SOD1,TP53,TUBB2A,TXN,UBA52,UBB,UBE2L3,UQCRC2,VDAC1,VDAC2,XBP1,TUBA1A,EIF2AK3,KEAP1,MFN2,PPIF,ADRM1,PARK7,ATF6,CYCS,MFN1,KLC2,PINK1,TU…	73/271
8_Member	KEGG Pathway	hsa05017	Spinocerebellar ataxia	-26.3075	-24.7523	207,208,487,2081,2475,2890,2903,3708,3709,3710,4217,4976,5289,5290,5291,5295,5296,5578,5579,5599,5601,5682,5683,5684,5686,5689,5693,5708,5718,6311,6667,7186,7416,7417,7436,7494,8503,8678,9776,9821,10000,10105,10528,11047,22863,23130,54205,55626	AKT1,AKT2,ATP2A1,ERN1,MTOR,GRIA1,GRIN2A,ITPR1,ITPR2,ITPR3,MAP3K5,OPA1,PIK3C3,PIK3CA,PIK3CB,PIK3R1,PIK3R2,PRKCA,PRKCB,MAPK8,MAPK9,PSMA1,PSMA2,PSMA3,PSMA5,PSMB1,PSMB5,PSMD2,PSMD12,ATXN2,SP1,TRAF2,VDAC1,VDAC2,VLDLR,XBP1,PIK3R3,BECN1,ATG13,RB1CC1,AKT3,PPIF,NOP56,ADRM1,ATG14,ATG2A,CYCS,AMBRA1	48/144
8_Member	KEGG Pathway	hsa05016	Huntington disease	-25.5169	-23.9934	317,581,627,836,841,842,1327,1345,1385,1387,2033,2081,2475,2876,2877,2878,2890,3064,3708,4217,4513,4696,4719,5289,5468,5599,5601,5682,5683,5684,5686,5689,5693,5708,5718,6506,6507,6647,6648,6667,6804,7019,7052,7157,7186,7280,7350,7385,7416,7417,7846,8678,9776,9821,10105,10120,10891,11047,22863,23130,27113,54205,55626,64837,81027,84617,89953,203068,347733	APAF1,BAX,BDNF,CASP3,CASP8,CASP9,COX4I1,COX6C,CREB1,CREBBP,EP300,ERN1,MTOR,GPX1,GPX2,GPX3,GRIA1,HTT,ITPR1,MAP3K5,COX2,NDUFA3,NDUFS1,PIK3C3,PPARG,MAPK8,MAPK9,PSMA1,PSMA2,PSMA3,PSMA5,PSMB1,PSMB5,PSMD2,PSMD12,SLC1A2,SLC1A3,SOD1,SOD2,SP1,STX1A,TFAM,TGM2,TP53,TRAF2,TUBB2A,UCP1,UQCRC2,VDAC1,VDAC2,TUBA1A,BECN1,ATG13,RB1CC1,PPIF,ACTR1B,PPARGC1A,ADRM1,ATG14,ATG2A,BBC3,CYCS,AMBRA1,KLC2,TUBB1,TUBB6,KLC4,TUB…	69/311
9_Summary	GO Biological Processes	GO:0070482	response to oxygen levels	-92.8023	-89.5785	100,177,205,207,317,329,355,358,360,405,468,572,595,596,650,664,665,824,836,842,847,857,875,890,891,1277,1291,1312,1374,1385,1386,1387,1535,1536,1543,1803,1869,1906,1909,1958,2021,2030,2033,2056,2168,2308,2309,2353,2475,3091,3099,3163,3673,3708,3709,3727,3778,3952,3976,4000,4088,4089,4151,4193,4313,4504,4513,4524,4609,4763,4780,4842,4843,4851,4891,5034,5230,5300,5313,5327,5328,5366,5423,5465,5467…	ADA,AGER,AK4,AKT1,APAF1,BIRC2,FAS,AQP1,AQP3,ARNT,ATF4,BAD,CCND1,BCL2,BMP2,BNIP3,BNIP3L,CAPN2,CASP3,CASP9,CAT,CAV1,CBS,CCNA2,CCNB1,COL1A1,COL6A1,COMT,CPT1A,CREB1,ATF2,CREBBP,CYBA,CYBB,CYP1A1,DPP4,E2F1,EDN1,EDNRA,EGR1,ENDOG,SLC29A1,EP300,EPO,FABP1,FOXO1,FOXO3,FOS,MTOR,HIF1A,HK2,HMOX2,ITGA2,ITPR1,ITPR2,JUND,KCNMA1,LEP,LIF,LMNA,SMAD3,SMAD4,MB,MDM2,MMP2,MT3,COX2,MTHFR,MYC,NF1,NFE2L2,NOS1,NOS2,NOTCH1,S…	141/-
9_Member	GO Biological Processes	GO:0070482	response to oxygen levels	-92.8023	-89.5785	100,177,205,207,317,329,355,358,360,405,468,572,595,596,650,664,665,824,836,842,847,857,875,890,891,1277,1291,1312,1374,1385,1386,1387,1535,1536,1543,1803,1869,1906,1909,1958,2021,2030,2033,2056,2168,2308,2309,2353,2475,3091,3099,3163,3673,3708,3709,3727,3778,3952,3976,4000,4088,4089,4151,4193,4313,4504,4513,4524,4609,4763,4780,4842,4843,4851,4891,5034,5230,5300,5313,5327,5328,5366,5423,5465,5467…	ADA,AGER,AK4,AKT1,APAF1,BIRC2,FAS,AQP1,AQP3,ARNT,ATF4,BAD,CCND1,BCL2,BMP2,BNIP3,BNIP3L,CAPN2,CASP3,CASP9,CAT,CAV1,CBS,CCNA2,CCNB1,COL1A1,COL6A1,COMT,CPT1A,CREB1,ATF2,CREBBP,CYBA,CYBB,CYP1A1,DPP4,E2F1,EDN1,EDNRA,EGR1,ENDOG,SLC29A1,EP300,EPO,FABP1,FOXO1,FOXO3,FOS,MTOR,HIF1A,HK2,HMOX2,ITGA2,ITPR1,ITPR2,JUND,KCNMA1,LEP,LIF,LMNA,SMAD3,SMAD4,MB,MDM2,MMP2,MT3,COX2,MTHFR,MYC,NF1,NFE2L2,NOS1,NOS2,NOTCH1,S…	141/336
9_Member	GO Biological Processes	GO:0036293	response to decreased oxygen levels	-90.6364	-87.4447	100,177,205,207,317,329,358,360,405,468,572,595,596,650,664,665,824,836,842,847,857,875,890,891,1291,1312,1374,1385,1386,1387,1535,1536,1543,1803,1869,1906,1909,1958,2021,2030,2033,2056,2168,2309,2353,2475,3091,3099,3163,3673,3708,3709,3727,3778,3952,3976,4000,4088,4089,4151,4193,4313,4504,4513,4524,4609,4763,4780,4842,4843,4851,4891,5034,5230,5300,5313,5327,5328,5366,5465,5467,5468,5562,5581,566…	ADA,AGER,AK4,AKT1,APAF1,BIRC2,AQP1,AQP3,ARNT,ATF4,BAD,CCND1,BCL2,BMP2,BNIP3,BNIP3L,CAPN2,CASP3,CASP9,CAT,CAV1,CBS,CCNA2,CCNB1,COL6A1,COMT,CPT1A,CREB1,ATF2,CREBBP,CYBA,CYBB,CYP1A1,DPP4,E2F1,EDN1,EDNRA,EGR1,ENDOG,SLC29A1,EP300,EPO,FABP1,FOXO3,FOS,MTOR,HIF1A,HK2,HMOX2,ITGA2,ITPR1,ITPR2,JUND,KCNMA1,LEP,LIF,LMNA,SMAD3,SMAD4,MB,MDM2,MMP2,MT3,COX2,MTHFR,MYC,NF1,NFE2L2,NOS1,NOS2,NOTCH1,SLC11A2,P4HB,PGK1,…	134/308
9_Member	GO Biological Processes	GO:0001666	response to hypoxia	-87.3276	-84.2451	100,177,205,317,329,358,360,405,468,572,595,596,650,664,665,824,836,842,847,857,875,890,891,1312,1374,1385,1386,1387,1535,1536,1543,1803,1869,1906,1909,1958,2021,2030,2033,2056,2168,2309,2353,2475,3091,3099,3163,3673,3708,3709,3727,3778,3952,3976,4000,4088,4089,4151,4193,4313,4504,4513,4524,4609,4763,4780,4842,4843,4851,4891,5034,5230,5300,5313,5327,5328,5366,5465,5467,5468,5562,5581,5664,5743,57…	ADA,AGER,AK4,APAF1,BIRC2,AQP1,AQP3,ARNT,ATF4,BAD,CCND1,BCL2,BMP2,BNIP3,BNIP3L,CAPN2,CASP3,CASP9,CAT,CAV1,CBS,CCNA2,CCNB1,COMT,CPT1A,CREB1,ATF2,CREBBP,CYBA,CYBB,CYP1A1,DPP4,E2F1,EDN1,EDNRA,EGR1,ENDOG,SLC29A1,EP300,EPO,FABP1,FOXO3,FOS,MTOR,HIF1A,HK2,HMOX2,ITGA2,ITPR1,ITPR2,JUND,KCNMA1,LEP,LIF,LMNA,SMAD3,SMAD4,MB,MDM2,MMP2,MT3,COX2,MTHFR,MYC,NF1,NFE2L2,NOS1,NOS2,NOTCH1,SLC11A2,P4HB,PGK1,PIN1,PKLR,PL…	129/296
9_Member	GO Biological Processes	GO:0071453	cellular response to oxygen levels	-47.309	-45.2454	205,207,355,358,360,405,468,572,595,596,664,665,857,875,890,891,1386,1536,1869,1906,2021,2030,2168,2308,2309,2353,2475,3091,3727,4000,4193,4504,4609,4780,4851,5034,5230,5300,5366,5467,5468,5562,5581,5743,5770,6285,6517,7015,7040,7157,7248,7291,7422,8614,8678,8837,9131,10397,10533,23411,27035,27113,29923,54209,54583,55332,57103,65018,406900,406938,407040	AK4,AKT1,FAS,AQP1,AQP3,ARNT,ATF4,BAD,CCND1,BCL2,BNIP3,BNIP3L,CAV1,CBS,CCNA2,CCNB1,ATF2,CYBB,E2F1,EDN1,ENDOG,SLC29A1,FABP1,FOXO1,FOXO3,FOS,MTOR,HIF1A,JUND,LMNA,MDM2,MT3,MYC,NFE2L2,NOTCH1,P4HB,PGK1,PIN1,PMAIP1,PPARD,PPARG,PRKAA1,PRKCE,PTGS2,PTPN1,S100B,SLC2A4,TERT,TGFB1,TP53,TSC1,TWIST1,VEGFA,STC2,BECN1,CFLAR,AIFM1,NDRG1,ATG7,SIRT1,NOX1,BBC3,HILPDA,TREM2,EGLN1,DRAM1,TIGAR,PINK1,MIR106B,MIR146A,MIR3…	71/166
9_Member	GO Biological Processes	GO:0036294	cellular response to decreased oxygen levels	-44.9736	-42.9642	205,207,358,360,405,468,572,595,596,664,665,875,890,891,1386,1536,1869,1906,2021,2030,2168,2309,2353,2475,3091,3727,4000,4193,4504,4609,4780,4851,5034,5230,5300,5366,5467,5468,5562,5581,5743,5770,6285,6517,7015,7040,7157,7248,7291,7422,8614,8678,8837,9131,10397,23411,27113,29923,54209,54583,55332,57103,65018,406900,406938,407040	AK4,AKT1,AQP1,AQP3,ARNT,ATF4,BAD,CCND1,BCL2,BNIP3,BNIP3L,CBS,CCNA2,CCNB1,ATF2,CYBB,E2F1,EDN1,ENDOG,SLC29A1,FABP1,FOXO3,FOS,MTOR,HIF1A,JUND,LMNA,MDM2,MT3,MYC,NFE2L2,NOTCH1,P4HB,PGK1,PIN1,PMAIP1,PPARD,PPARG,PRKAA1,PRKCE,PTGS2,PTPN1,S100B,SLC2A4,TERT,TGFB1,TP53,TSC1,TWIST1,VEGFA,STC2,BECN1,CFLAR,AIFM1,NDRG1,SIRT1,BBC3,HILPDA,TREM2,EGLN1,DRAM1,TIGAR,PINK1,MIR106B,MIR146A,MIR34A	66/150
9_Member	GO Biological Processes	GO:0071456	cellular response to hypoxia	-42.0244	-40.074	205,358,360,405,468,572,595,596,664,665,875,890,891,1386,1536,1869,1906,2021,2030,2168,2309,2353,2475,3091,3727,4000,4193,4504,4609,4780,4851,5034,5230,5300,5366,5467,5468,5562,5581,5743,5770,6285,6517,7015,7040,7157,7291,7422,8614,8837,9131,10397,23411,27113,29923,54209,54583,57103,65018,406900,406938,407040	AK4,AQP1,AQP3,ARNT,ATF4,BAD,CCND1,BCL2,BNIP3,BNIP3L,CBS,CCNA2,CCNB1,ATF2,CYBB,E2F1,EDN1,ENDOG,SLC29A1,FABP1,FOXO3,FOS,MTOR,HIF1A,JUND,LMNA,MDM2,MT3,MYC,NFE2L2,NOTCH1,P4HB,PGK1,PIN1,PMAIP1,PPARD,PPARG,PRKAA1,PRKCE,PTGS2,PTPN1,S100B,SLC2A4,TERT,TGFB1,TP53,TWIST1,VEGFA,STC2,CFLAR,AIFM1,NDRG1,SIRT1,BBC3,HILPDA,TREM2,EGLN1,TIGAR,PINK1,MIR106B,MIR146A,MIR34A	62/142
10_Summary	KEGG Pathway	hsa04210	Apoptosis	-90.5489	-87.3872	60,142,207,208,317,329,330,331,332,355,356,468,472,572,578,581,596,597,598,637,823,824,835,836,839,840,841,842,843,1147,1508,1509,1514,1616,1647,1649,1677,1965,2021,2081,2353,3265,3551,3708,3709,3710,3725,3845,4000,4001,4170,4217,4616,4790,4792,4803,4893,5290,5291,5295,5296,5366,5594,5595,5599,5601,5604,5605,5894,5970,6709,7124,7132,7157,7186,7846,8503,8717,8737,8743,8772,8795,8797,8837,9020,9131…	ACTB,PARP1,AKT1,AKT2,APAF1,BIRC2,BIRC3,XIAP,BIRC5,FAS,FASLG,ATF4,ATM,BAD,BAK1,BAX,BCL2,BCL2A1,BCL2L1,BID,CAPN1,CAPN2,CASP2,CASP3,CASP6,CASP7,CASP8,CASP9,CASP10,CHUK,CTSB,CTSD,CTSL,DAXX,GADD45A,DDIT3,DFFB,EIF2S1,ENDOG,ERN1,FOS,HRAS,IKBKB,ITPR1,ITPR2,ITPR3,JUN,KRAS,LMNA,LMNB1,MCL1,MAP3K5,GADD45B,NFKB1,NFKBIA,NGF,NRAS,PIK3CA,PIK3CB,PIK3R1,PIK3R2,PMAIP1,MAPK1,MAPK3,MAPK8,MAPK9,MAP2K1,MAP2K2,RAF1,RELA…	185/-
10_Member	KEGG Pathway	hsa04210	Apoptosis	-90.5489	-87.3872	60,142,207,208,317,329,330,331,332,355,356,468,472,572,578,581,596,597,598,637,823,824,835,836,839,840,841,842,843,1147,1508,1509,1514,1616,1647,1649,1677,1965,2021,2081,2353,3265,3551,3708,3709,3710,3725,3845,4000,4001,4170,4217,4616,4790,4792,4803,4893,5290,5291,5295,5296,5366,5594,5595,5599,5601,5604,5605,5894,5970,6709,7124,7132,7157,7186,7846,8503,8717,8737,8743,8772,8795,8797,8837,9020,9131…	ACTB,PARP1,AKT1,AKT2,APAF1,BIRC2,BIRC3,XIAP,BIRC5,FAS,FASLG,ATF4,ATM,BAD,BAK1,BAX,BCL2,BCL2A1,BCL2L1,BID,CAPN1,CAPN2,CASP2,CASP3,CASP6,CASP7,CASP8,CASP9,CASP10,CHUK,CTSB,CTSD,CTSL,DAXX,GADD45A,DDIT3,DFFB,EIF2S1,ENDOG,ERN1,FOS,HRAS,IKBKB,ITPR1,ITPR2,ITPR3,JUN,KRAS,LMNA,LMNB1,MCL1,MAP3K5,GADD45B,NFKB1,NFKBIA,NGF,NRAS,PIK3CA,PIK3CB,PIK3R1,PIK3R2,PMAIP1,MAPK1,MAPK3,MAPK8,MAPK9,MAP2K1,MAP2K2,RAF1,RELA…	95/137
10_Member	GO Biological Processes	GO:0097190	apoptotic signaling pathway	-80.3044	-77.3646	25,309,317,329,330,355,356,468,472,487,538,572,578,581,596,597,598,599,602,637,664,665,835,836,837,839,840,841,842,857,1026,1029,1051,1386,1392,1545,1612,1616,1649,1654,1869,2033,2081,2261,2309,2810,2876,2931,2932,2956,3265,3336,3458,3479,3552,3553,3558,3685,3708,3717,3856,3875,4088,4089,4170,4217,4609,4683,4763,4803,5295,5366,5423,5467,5578,5580,5591,5894,5977,6272,6416,6469,6648,7009,7040,7042,…	ABL1,ANXA6,APAF1,BIRC2,BIRC3,FAS,FASLG,ATF4,ATM,ATP2A1,ATP7A,BAD,BAK1,BAX,BCL2,BCL2A1,BCL2L1,BCL2L2,BCL3,BID,BNIP3,BNIP3L,CASP2,CASP3,CASP4,CASP6,CASP7,CASP8,CASP9,CAV1,CDKN1A,CDKN2A,CEBPB,ATF2,CRH,CYP1B1,DAPK1,DAXX,DDIT3,DDX3X,E2F1,EP300,ERN1,FGFR3,FOXO3,SFN,GPX1,GSK3A,GSK3B,MSH6,HRAS,HSPE1,IFNG,IGF1,IL1A,IL1B,IL2,ITGAV,ITPR1,JAK2,KRT8,KRT18,SMAD3,SMAD4,MCL1,MAP3K5,MYC,NBN,NF1,NGF,PIK3R1,PMAIP1,…	124/301
10_Member	WikiPathways	WP254	Apoptosis	-61.4969	-59.0457	207,317,329,330,331,332,355,356,572,578,581,596,598,599,637,665,834,835,836,837,839,840,841,842,843,1029,1147,1677,3479,3480,3481,3551,3725,4170,4193,4214,4609,4790,4792,4793,5295,5366,5970,6416,7124,7132,7133,7157,7186,8626,8717,8737,8738,8743,8772,8795,8837,10018,27113,27242,54205,56616,407021	AKT1,APAF1,BIRC2,BIRC3,XIAP,BIRC5,FAS,FASLG,BAD,BAK1,BAX,BCL2,BCL2L1,BCL2L2,BID,BNIP3L,CASP1,CASP2,CASP3,CASP4,CASP6,CASP7,CASP8,CASP9,CASP10,CDKN2A,CHUK,DFFB,IGF1,IGF1R,IGF2,IKBKB,JUN,MCL1,MDM2,MAP3K1,MYC,NFKB1,NFKBIA,NFKBIB,PIK3R1,PMAIP1,RELA,MAP2K4,TNF,TNFRSF1A,TNFRSF1B,TP53,TRAF2,TP63,TRADD,RIPK1,CRADD,TNFSF10,FADD,TNFRSF10B,CFLAR,BCL2L11,BBC3,TNFRSF21,CYCS,DIABLO,MIR29A	63/88
10_Member	WikiPathways	WP1772	Apoptosis modulation and signaling	-59.5097	-57.1164	317,329,330,331,332,355,356,572,578,581,596,597,598,599,637,664,826,834,835,836,837,839,840,841,842,843,1029,1616,1677,2021,2353,3303,3551,3554,3725,4170,4217,4615,4790,4792,5366,5595,5599,7132,7133,7157,7189,7850,8717,8737,8738,8743,8772,8795,8797,8837,9020,9131,9531,10018,27113,54205,56616	APAF1,BIRC2,BIRC3,XIAP,BIRC5,FAS,FASLG,BAD,BAK1,BAX,BCL2,BCL2A1,BCL2L1,BCL2L2,BID,BNIP3,CAPNS1,CASP1,CASP2,CASP3,CASP4,CASP6,CASP7,CASP8,CASP9,CASP10,CDKN2A,DAXX,DFFB,ENDOG,FOS,HSPA1A,IKBKB,IL1R1,JUN,MCL1,MAP3K5,MYD88,NFKB1,NFKBIA,PMAIP1,MAPK3,MAPK8,TNFRSF1A,TNFRSF1B,TP53,TRAF6,IL1R2,TRADD,RIPK1,CRADD,TNFSF10,FADD,TNFRSF10B,TNFRSF10A,CFLAR,MAP3K14,AIFM1,BAG3,BCL2L11,BBC3,CYCS,DIABLO	63/92
10_Member	GO Biological Processes	GO:0097193	intrinsic apoptotic signaling pathway	-53.6216	-51.352	25,317,329,330,468,472,487,572,578,581,596,597,598,599,602,664,835,836,837,839,840,842,1026,1051,1386,1545,1616,1649,1654,1869,2033,2081,2810,2876,2956,3265,3336,3708,3717,4170,4217,4609,4683,5295,5366,5423,5580,5591,6416,6648,7009,7124,7132,7133,7157,7159,7186,7188,7494,8626,8717,8725,8737,8795,9131,10018,11200,22861,23411,23645,26471,27113,29108,54205,54541,56616,57761,153090	ABL1,APAF1,BIRC2,BIRC3,ATF4,ATM,ATP2A1,BAD,BAK1,BAX,BCL2,BCL2A1,BCL2L1,BCL2L2,BCL3,BNIP3,CASP2,CASP3,CASP4,CASP6,CASP7,CASP9,CDKN1A,CEBPB,ATF2,CYP1B1,DAXX,DDIT3,DDX3X,E2F1,EP300,ERN1,SFN,GPX1,MSH6,HRAS,HSPE1,ITPR1,JAK2,MCL1,MAP3K5,MYC,NBN,PIK3R1,PMAIP1,POLB,PRKCD,PRKDC,MAP2K4,SOD2,TMBIM6,TNF,TNFRSF1A,TNFRSF1B,TP53,TP53BP2,TRAF2,TRAF5,XBP1,TP63,TRADD,URI1,RIPK1,TNFRSF10B,AIFM1,BCL2L11,CHEK2,NLRP1,…	78/175
10_Member	GO Biological Processes	GO:0097191	extrinsic apoptotic signaling pathway	-49.3513	-47.2258	329,330,355,356,572,578,581,596,597,598,599,637,835,836,840,841,1612,1616,1654,2261,2309,2931,2932,3458,3479,3552,3553,3558,3685,3717,3856,3875,4088,4089,4170,4763,4803,5295,5894,6272,7040,7042,7124,7132,7133,7186,7188,8717,8737,8738,8743,8772,8795,8797,8837,9531,10018,51202,56616,153090	BIRC2,BIRC3,FAS,FASLG,BAD,BAK1,BAX,BCL2,BCL2A1,BCL2L1,BCL2L2,BID,CASP2,CASP3,CASP7,CASP8,DAPK1,DAXX,DDX3X,FGFR3,FOXO3,GSK3A,GSK3B,IFNG,IGF1,IL1A,IL1B,IL2,ITGAV,JAK2,KRT8,KRT18,SMAD3,SMAD4,MCL1,NF1,NGF,PIK3R1,RAF1,SORT1,TGFB1,TGFB2,TNF,TNFRSF1A,TNFRSF1B,TRAF2,TRAF5,TRADD,RIPK1,CRADD,TNFSF10,FADD,TNFRSF10B,TNFRSF10A,CFLAR,BAG3,BCL2L11,DDX47,DIABLO,DAB2IP	60/106
10_Member	GO Biological Processes	GO:0008630	intrinsic apoptotic signaling pathway in response to DNA damage	-32.5579	-30.8382	25,329,330,472,572,578,581,596,597,598,599,602,835,842,1026,1869,2033,2810,2956,4170,4609,5295,5423,5591,6648,7124,7132,7133,7157,7186,7188,8626,8717,8725,8737,10018,11200,23411,26471,27113,29108,54541	ABL1,BIRC2,BIRC3,ATM,BAD,BAK1,BAX,BCL2,BCL2A1,BCL2L1,BCL2L2,BCL3,CASP2,CASP9,CDKN1A,E2F1,EP300,SFN,MSH6,MCL1,MYC,PIK3R1,POLB,PRKDC,SOD2,TNF,TNFRSF1A,TNFRSF1B,TP53,TRAF2,TRAF5,TP63,TRADD,URI1,RIPK1,BCL2L11,CHEK2,SIRT1,NUPR1,BBC3,PYCARD,DDIT4	42/81
10_Member	GO Biological Processes	GO:0008625	extrinsic apoptotic signaling pathway via death domain receptors	-31.8225	-30.1232	329,330,355,356,572,581,596,637,841,1612,1616,1654,4763,4803,5295,6272,7124,7132,7186,7188,8717,8737,8738,8743,8772,8795,8797,8837,9531,51202,56616,153090	BIRC2,BIRC3,FAS,FASLG,BAD,BAX,BCL2,BID,CASP8,DAPK1,DAXX,DDX3X,NF1,NGF,PIK3R1,SORT1,TNF,TNFRSF1A,TRAF2,TRAF5,TRADD,RIPK1,CRADD,TNFSF10,FADD,TNFRSF10B,TNFRSF10A,CFLAR,BAG3,DDX47,DIABLO,DAB2IP	32/44
11_Summary	GO Biological Processes	GO:0043408	regulation of MAPK cascade	-89.8289	-86.6953	25,59,135,177,183,246,259,331,348,351,355,367,467,634,650,652,673,728,857,858,875,948,958,960,998,1000,1490,1499,1540,1601,1647,1739,1843,1906,1942,1950,1956,2043,2056,2064,2081,2122,2146,2149,2246,2247,2260,2261,2305,2308,2321,2324,2335,2358,2629,2885,2950,3146,3156,3265,3276,3356,3383,3397,3479,3480,3481,3486,3487,3552,3553,3554,3556,3569,3572,3589,3596,3630,3643,3690,3717,3725,3791,3952,3976,4…	ABL1,ACTA2,ADORA2A,AGER,AGT,ALOX15,AMBP,XIAP,APOE,APP,FAS,AR,ATF3,CEACAM1,BMP2,BMP4,BRAF,C5AR1,CAV1,CAV2,CBS,CD36,CD40,CD44,CDC42,CDH2,CCN2,CTNNB1,CYLD,DAB2,GADD45A,DLG1,DUSP1,EDN1,EFNA1,EGF,EGFR,EPHA4,EPO,ERBB2,ERN1,MECOM,EZH2,F2R,FGF1,FGF2,FGFR1,FGFR3,FOXM1,FOXO1,FLT1,FLT4,FN1,FPR2,GBA1,GRB2,GSTP1,HMGB1,HMGCR,HRAS,PRMT1,HTR2A,ICAM1,ID1,IGF1,IGF1R,IGF2,IGFBP3,IGFBP4,IL1A,IL1B,IL1R1,IL1RAP,IL6,IL…	315/-
11_Member	GO Biological Processes	GO:0043408	regulation of MAPK cascade	-89.8289	-86.6953	25,59,135,177,183,246,259,331,348,351,355,367,467,634,650,652,673,728,857,858,875,948,958,960,998,1000,1490,1499,1540,1601,1647,1739,1843,1906,1942,1950,1956,2043,2056,2064,2081,2122,2146,2149,2246,2247,2260,2261,2305,2308,2321,2324,2335,2358,2629,2885,2950,3146,3156,3265,3276,3356,3383,3397,3479,3480,3481,3486,3487,3552,3553,3554,3556,3569,3572,3589,3596,3630,3643,3690,3717,3725,3791,3952,3976,4…	ABL1,ACTA2,ADORA2A,AGER,AGT,ALOX15,AMBP,XIAP,APOE,APP,FAS,AR,ATF3,CEACAM1,BMP2,BMP4,BRAF,C5AR1,CAV1,CAV2,CBS,CD36,CD40,CD44,CDC42,CDH2,CCN2,CTNNB1,CYLD,DAB2,GADD45A,DLG1,DUSP1,EDN1,EFNA1,EGF,EGFR,EPHA4,EPO,ERBB2,ERN1,MECOM,EZH2,F2R,FGF1,FGF2,FGFR1,FGFR3,FOXM1,FOXO1,FLT1,FLT4,FN1,FPR2,GBA1,GRB2,GSTP1,HMGB1,HMGCR,HRAS,PRMT1,HTR2A,ICAM1,ID1,IGF1,IGF1R,IGF2,IGFBP3,IGFBP4,IL1A,IL1B,IL1R1,IL1RAP,IL6,IL…	193/697
11_Member	GO Biological Processes	GO:2000147	positive regulation of cell motility	-79.0665	-76.2201	25,59,177,183,207,208,301,306,324,351,358,387,388,472,596,650,652,682,728,841,857,949,958,998,1003,1072,1277,1364,1601,1839,1906,1950,1956,2043,2146,2149,2152,2159,2246,2247,2260,2316,2321,2324,2335,2358,2475,2735,3091,3146,3162,3265,3309,3312,3315,3383,3458,3479,3480,3553,3554,3565,3569,3576,3627,3630,3643,3673,3674,3685,3688,3690,3717,3725,3791,3918,3958,4067,4088,4150,4233,4313,4316,4318,4638,…	ABL1,ACTA2,AGER,AGT,AKT1,AKT2,ANXA1,ANXA3,APC,APP,AQP1,RHOA,RHOB,ATM,BCL2,BMP2,BMP4,BSG,C5AR1,CASP8,CAV1,SCARB1,CD40,CDC42,CDH5,CFL1,COL1A1,CLDN4,DAB2,HBEGF,EDN1,EGF,EGFR,EPHA4,EZH2,F2R,F3,F10,FGF1,FGF2,FGFR1,FLNA,FLT1,FLT4,FN1,FPR2,MTOR,GLI1,HIF1A,HMGB1,HMOX1,HRAS,HSPA5,HSPA8,HSPB1,ICAM1,IFNG,IGF1,IGF1R,IL1B,IL1R1,IL4,IL6,CXCL8,CXCL10,INS,INSR,ITGA2,ITGA2B,ITGAV,ITGB1,ITGB3,JAK2,JUN,KDR,LAMC2,LG…	172/627
11_Member	GO Biological Processes	GO:0040017	positive regulation of locomotion	-78.8648	-76.0322	25,59,177,183,207,208,301,306,324,351,358,387,388,472,596,650,652,682,728,841,857,949,958,998,1003,1072,1277,1364,1601,1839,1906,1950,1956,2017,2043,2146,2149,2152,2159,2246,2247,2260,2316,2321,2324,2335,2358,2475,2735,2890,3091,3146,3162,3265,3309,3312,3315,3383,3458,3479,3480,3553,3554,3565,3569,3576,3627,3630,3643,3673,3674,3685,3688,3690,3717,3725,3791,3918,3958,4067,4088,4150,4233,4313,4316,…	ABL1,ACTA2,AGER,AGT,AKT1,AKT2,ANXA1,ANXA3,APC,APP,AQP1,RHOA,RHOB,ATM,BCL2,BMP2,BMP4,BSG,C5AR1,CASP8,CAV1,SCARB1,CD40,CDC42,CDH5,CFL1,COL1A1,CLDN4,DAB2,HBEGF,EDN1,EGF,EGFR,CTTN,EPHA4,EZH2,F2R,F3,F10,FGF1,FGF2,FGFR1,FLNA,FLT1,FLT4,FN1,FPR2,MTOR,GLI1,GRIA1,HIF1A,HMGB1,HMOX1,HRAS,HSPA5,HSPA8,HSPB1,ICAM1,IFNG,IGF1,IGF1R,IL1B,IL1R1,IL4,IL6,CXCL8,CXCL10,INS,INSR,ITGA2,ITGA2B,ITGAV,ITGB1,ITGB3,JAK2,JUN,K…	174/644
11_Member	GO Biological Processes	GO:0030335	positive regulation of cell migration	-78.8041	-75.9848	25,59,177,183,207,208,301,306,324,351,358,387,388,472,596,650,652,682,728,841,857,949,958,998,1003,1277,1364,1601,1839,1906,1950,1956,2043,2146,2149,2152,2159,2246,2247,2260,2316,2321,2324,2335,2358,2475,2735,3091,3146,3162,3265,3309,3312,3315,3383,3458,3479,3480,3553,3554,3565,3569,3576,3627,3630,3643,3673,3674,3685,3688,3690,3717,3725,3791,3918,3958,4067,4088,4150,4233,4313,4316,4318,4638,4780,…	ABL1,ACTA2,AGER,AGT,AKT1,AKT2,ANXA1,ANXA3,APC,APP,AQP1,RHOA,RHOB,ATM,BCL2,BMP2,BMP4,BSG,C5AR1,CASP8,CAV1,SCARB1,CD40,CDC42,CDH5,COL1A1,CLDN4,DAB2,HBEGF,EDN1,EGF,EGFR,EPHA4,EZH2,F2R,F3,F10,FGF1,FGF2,FGFR1,FLNA,FLT1,FLT4,FN1,FPR2,MTOR,GLI1,HIF1A,HMGB1,HMOX1,HRAS,HSPA5,HSPA8,HSPB1,ICAM1,IFNG,IGF1,IGF1R,IL1B,IL1R1,IL4,IL6,CXCL8,CXCL10,INS,INSR,ITGA2,ITGA2B,ITGAV,ITGB1,ITGB3,JAK2,JUN,KDR,LAMC2,LGALS3,…	168/599
11_Member	GO Biological Processes	GO:0043410	positive regulation of MAPK cascade	-66.641	-64.0437	25,59,135,177,246,331,348,351,367,650,652,673,728,858,948,958,960,998,1000,1490,1499,1647,1906,1942,1950,1956,2043,2056,2064,2081,2146,2149,2246,2247,2260,2261,2321,2324,2358,3146,3265,3276,3356,3383,3479,3480,3481,3486,3487,3552,3553,3554,3556,3569,3572,3589,3596,3630,3643,3690,3717,3725,3791,3952,3976,4067,4215,4217,4282,4504,4615,4616,4803,4851,5155,5159,5175,5294,5320,5345,5578,5581,5595,5604…	ABL1,ACTA2,ADORA2A,AGER,ALOX15,XIAP,APOE,APP,AR,BMP2,BMP4,BRAF,C5AR1,CAV2,CD36,CD40,CD44,CDC42,CDH2,CCN2,CTNNB1,GADD45A,EDN1,EFNA1,EGF,EGFR,EPHA4,EPO,ERBB2,ERN1,EZH2,F2R,FGF1,FGF2,FGFR1,FGFR3,FLT1,FLT4,FPR2,HMGB1,HRAS,PRMT1,HTR2A,ICAM1,IGF1,IGF1R,IGF2,IGFBP3,IGFBP4,IL1A,IL1B,IL1R1,IL1RAP,IL6,IL6ST,IL11,IL13,INS,INSR,ITGB3,JAK2,JUN,KDR,LEP,LIF,LYN,MAP3K3,MAP3K5,MIF,MT3,MYD88,GADD45B,NGF,NOTCH1,PDG…	139/482
11_Member	GO Biological Processes	GO:0070372	regulation of ERK1 and ERK2 cascade	-49.3702	-47.242	25,59,135,177,246,348,351,467,634,650,652,673,728,948,960,1490,1601,1739,1843,1956,2043,2056,2064,2149,2246,2247,2261,2324,2335,2358,2950,3146,3156,3265,3356,3383,3479,3552,3553,3596,3690,3725,3791,3976,4067,4089,4282,4504,4763,4803,4851,5155,5159,5300,5320,5345,5578,5595,5604,5770,5908,6348,6376,6714,7040,7099,7124,7422,7494,7534,7936,8600,8792,8829,8837,9370,9693,10135,10347,23410,26291,29108,5…	ABL1,ACTA2,ADORA2A,AGER,ALOX15,APOE,APP,ATF3,CEACAM1,BMP2,BMP4,BRAF,C5AR1,CD36,CD44,CCN2,DAB2,DLG1,DUSP1,EGFR,EPHA4,EPO,ERBB2,F2R,FGF1,FGF2,FGFR3,FLT4,FN1,FPR2,GSTP1,HMGB1,HMGCR,HRAS,HTR2A,ICAM1,IGF1,IL1A,IL1B,IL13,ITGB3,JUN,KDR,LIF,LYN,SMAD4,MIF,MT3,NF1,NGF,NOTCH1,PDGFB,PDGFRB,PIN1,PLA2G2A,SERPINF2,PRKCA,MAPK3,MAP2K1,PTPN1,RAP1B,CCL3,CX3CL1,SRC,TGFB1,TLR4,TNF,VEGFA,XBP1,YWHAZ,NELFE,TNFSF11,TNFRS…	96/307
11_Member	GO Biological Processes	GO:0051896	regulation of phosphatidylinositol 3-kinase/protein kinase B signal transduction	-44.4742	-42.4709	183,351,558,634,847,998,1649,1739,1839,1950,1956,2147,2149,2247,2260,2261,2321,2335,2358,2475,2876,3059,3479,3480,3481,3553,3554,3606,3630,3643,3667,3688,3717,3791,3952,4015,4150,4803,4922,5155,5159,5175,5270,5290,5291,5294,5465,5467,5728,5747,5770,5795,5879,6348,6352,6376,6403,6714,6934,7040,7042,7046,7057,7124,7249,7291,7295,7422,7474,7494,8600,8644,8660,8678,9518,11315,23411,50507,54209,55024,…	AGT,APP,AXL,CEACAM1,CAT,CDC42,DDIT3,DLG1,HBEGF,EGF,EGFR,F2,F2R,FGF2,FGFR1,FGFR3,FLT1,FN1,FPR2,MTOR,GPX1,HCLS1,IGF1,IGF1R,IGF2,IL1B,IL1R1,IL18,INS,INSR,IRS1,ITGB1,JAK2,KDR,LEP,LOX,MAZ,NGF,NTS,PDGFB,PDGFRB,PECAM1,SERPINE2,PIK3CA,PIK3CB,PIK3CG,PPARA,PPARD,PTEN,PTK2,PTPN1,PTPRJ,RAC1,CCL3,CCL5,CX3CL1,SELP,SRC,TCF7L2,TGFB1,TGFB2,TGFBR1,THBS1,TNF,TSC2,TWIST1,TXN,VEGFA,WNT5A,XBP1,TNFSF11,AKR1C3,IRS2,BECN…	90/301
11_Member	GO Biological Processes	GO:0051897	positive regulation of phosphatidylinositol 3-kinase/protein kinase B signal transduction	-41.1669	-39.2408	183,351,558,847,998,1839,1950,1956,2147,2149,2247,2260,2261,2321,2335,2358,2475,2876,3059,3479,3480,3481,3553,3554,3606,3630,3643,3667,3688,3717,3791,3952,4150,4803,4922,5155,5159,5175,5290,5294,5467,5747,5795,5879,6348,6352,6376,6403,6714,6934,7040,7042,7046,7057,7124,7295,7422,7474,7494,8600,8644,8660,8678,9518,11315,23411,50507,54209,55626,65018,83667,406991,407021	AGT,APP,AXL,CAT,CDC42,HBEGF,EGF,EGFR,F2,F2R,FGF2,FGFR1,FGFR3,FLT1,FN1,FPR2,MTOR,GPX1,HCLS1,IGF1,IGF1R,IGF2,IL1B,IL1R1,IL18,INS,INSR,IRS1,ITGB1,JAK2,KDR,LEP,MAZ,NGF,NTS,PDGFB,PDGFRB,PECAM1,PIK3CA,PIK3CG,PPARD,PTK2,PTPRJ,RAC1,CCL3,CCL5,CX3CL1,SELP,SRC,TCF7L2,TGFB1,TGFB2,TGFBR1,THBS1,TNF,TXN,VEGFA,WNT5A,XBP1,TNFSF11,AKR1C3,IRS2,BECN1,GDF15,PARK7,SIRT1,NOX4,TREM2,AMBRA1,PINK1,SESN2,MIR21,MIR29A	73/210
11_Member	GO Biological Processes	GO:0070374	positive regulation of ERK1 and ERK2 cascade	-36.1931	-34.3842	25,59,135,177,246,348,351,650,652,673,728,948,960,1490,1956,2056,2149,2246,2247,2261,2324,2358,3146,3265,3356,3383,3479,3553,3596,3690,3725,3791,4282,4504,4803,4851,5155,5159,5320,5345,5578,5595,5604,5908,6348,6376,6714,7040,7099,7124,7422,7936,8600,8792,8829,8837,9693,10135,10347,26291,29108,50507,54209,57007,406884,406991,407018	ABL1,ACTA2,ADORA2A,AGER,ALOX15,APOE,APP,BMP2,BMP4,BRAF,C5AR1,CD36,CD44,CCN2,EGFR,EPO,F2R,FGF1,FGF2,FGFR3,FLT4,FPR2,HMGB1,HRAS,HTR2A,ICAM1,IGF1,IL1B,IL13,ITGB3,JUN,KDR,MIF,MT3,NGF,NOTCH1,PDGFB,PDGFRB,PLA2G2A,SERPINF2,PRKCA,MAPK3,MAP2K1,RAP1B,CCL3,CX3CL1,SRC,TGFB1,TLR4,TNF,VEGFA,NELFE,TNFSF11,TNFRSF11A,NRP1,CFLAR,RAPGEF2,NAMPT,ABCA7,FGF21,PYCARD,NOX4,TREM2,ACKR3,MIRLET7B,MIR21,MIR27A	67/203
12_Summary	GO Biological Processes	GO:2001233	regulation of apoptotic signaling pathway	-88.891	-85.7837	135,142,183,207,317,351,355,356,367,467,468,572,578,581,596,598,627,637,652,835,857,959,960,1457,1459,1491,1495,1499,1540,1649,1654,2017,2023,2056,2247,2260,2729,2730,2876,2932,2950,3064,3091,3162,3190,3303,3315,3383,3479,3552,3553,3586,3630,3651,3685,3717,3958,4000,4150,4170,4193,4282,4313,4318,4487,4609,4763,4780,4846,4976,5034,5054,5071,5291,5329,5366,5468,5580,5601,5604,5663,5743,5770,5894,59…	ADORA2A,PARP1,AGT,AKT1,APAF1,APP,FAS,FASLG,AR,ATF3,ATF4,BAD,BAK1,BAX,BCL2,BCL2L1,BDNF,BID,BMP4,CASP2,CAV1,CD40LG,CD44,CSNK2A1,CSNK2A2,CTH,CTNNA1,CTNNB1,CYLD,DDIT3,DDX3X,CTTN,ENO1,EPO,FGF2,FGFR1,GCLC,GCLM,GPX1,GSK3B,GSTP1,HTT,HIF1A,HMOX1,HNRNPK,HSPA1A,HSPB1,ICAM1,IGF1,IL1A,IL1B,IL10,INS,PDX1,ITGAV,JAK2,LGALS3,LMNA,MAZ,MCL1,MDM2,MIF,MMP2,MMP9,MSX1,MYC,NF1,NFE2L2,NOS3,OPA1,P4HB,SERPINE1,PRKN,PIK3CB,…	149/-
12_Member	GO Biological Processes	GO:2001233	regulation of apoptotic signaling pathway	-88.891	-85.7837	135,142,183,207,317,351,355,356,367,467,468,572,578,581,596,598,627,637,652,835,857,959,960,1457,1459,1491,1495,1499,1540,1649,1654,2017,2023,2056,2247,2260,2729,2730,2876,2932,2950,3064,3091,3162,3190,3303,3315,3383,3479,3552,3553,3586,3630,3651,3685,3717,3958,4000,4150,4170,4193,4282,4313,4318,4487,4609,4763,4780,4846,4976,5034,5054,5071,5291,5329,5366,5468,5580,5601,5604,5663,5743,5770,5894,59…	ADORA2A,PARP1,AGT,AKT1,APAF1,APP,FAS,FASLG,AR,ATF3,ATF4,BAD,BAK1,BAX,BCL2,BCL2L1,BDNF,BID,BMP4,CASP2,CAV1,CD40LG,CD44,CSNK2A1,CSNK2A2,CTH,CTNNA1,CTNNB1,CYLD,DDIT3,DDX3X,CTTN,ENO1,EPO,FGF2,FGFR1,GCLC,GCLM,GPX1,GSK3B,GSTP1,HTT,HIF1A,HMOX1,HNRNPK,HSPA1A,HSPB1,ICAM1,IGF1,IL1A,IL1B,IL10,INS,PDX1,ITGAV,JAK2,LGALS3,LMNA,MAZ,MCL1,MDM2,MIF,MMP2,MMP9,MSX1,MYC,NF1,NFE2L2,NOS3,OPA1,P4HB,SERPINE1,PRKN,PIK3CB,…	149/402
12_Member	GO Biological Processes	GO:2001234	negative regulation of apoptotic signaling pathway	-55.6069	-53.2985	207,367,468,578,581,596,598,627,637,652,960,1457,1459,1491,1495,1499,1654,2017,2023,2056,2247,2729,2730,2876,2932,2950,3064,3091,3162,3303,3315,3383,3479,3552,3553,3586,3630,3651,3685,3958,4000,4150,4170,4193,4282,4318,4780,4846,4976,5054,5071,5291,5329,5604,5663,5743,5770,5894,5925,5970,6198,6376,6387,6478,6615,6648,6714,6774,6934,7001,7009,7015,7046,7057,7124,7128,7471,7494,8725,8737,8829,8837,…	AKT1,AR,ATF4,BAK1,BAX,BCL2,BCL2L1,BDNF,BID,BMP4,CD44,CSNK2A1,CSNK2A2,CTH,CTNNA1,CTNNB1,DDX3X,CTTN,ENO1,EPO,FGF2,GCLC,GCLM,GPX1,GSK3B,GSTP1,HTT,HIF1A,HMOX1,HSPA1A,HSPB1,ICAM1,IGF1,IL1A,IL1B,IL10,INS,PDX1,ITGAV,LGALS3,LMNA,MAZ,MCL1,MDM2,MIF,MMP9,NFE2L2,NOS3,OPA1,SERPINE1,PRKN,PIK3CB,PLAUR,MAP2K1,PSEN1,PTGS2,PTPN1,RAF1,RB1,RELA,RPS6KB1,CX3CL1,CXCL12,SIAH2,SNAI1,SOD2,SRC,STAT3,TCF7L2,PRDX2,TMBIM6,TER…	92/243
12_Member	GO Biological Processes	GO:2001236	regulation of extrinsic apoptotic signaling pathway	-42.4851	-40.5221	183,207,351,356,367,467,596,598,637,652,857,959,1495,1540,1654,2017,2260,2729,2730,2876,2932,2950,3064,3162,3303,3383,3479,3552,3553,3685,3958,4000,4170,4763,4846,5054,5366,5894,5970,6198,6376,6478,6672,6714,6934,7001,7015,7042,7046,7057,7099,7124,7128,7186,8406,8600,8737,8743,8772,8829,8837,9821,10413,11315,29108,51703,406934	AGT,AKT1,APP,FASLG,AR,ATF3,BCL2,BCL2L1,BID,BMP4,CAV1,CD40LG,CTNNA1,CYLD,DDX3X,CTTN,FGFR1,GCLC,GCLM,GPX1,GSK3B,GSTP1,HTT,HMOX1,HSPA1A,ICAM1,IGF1,IL1A,IL1B,ITGAV,LGALS3,LMNA,MCL1,NF1,NOS3,SERPINE1,PMAIP1,RAF1,RELA,RPS6KB1,CX3CL1,SIAH2,SP100,SRC,TCF7L2,PRDX2,TERT,TGFB2,TGFBR1,THBS1,TLR4,TNF,TNFAIP3,TRAF2,SRPX,TNFSF11,RIPK1,TNFSF10,FADD,NRP1,CFLAR,RB1CC1,YAP1,PARK7,PYCARD,ACSL5,MIR142	67/167
12_Member	GO Biological Processes	GO:2001237	negative regulation of extrinsic apoptotic signaling pathway	-31.8616	-30.1613	207,367,596,598,652,1495,1654,2017,2729,2730,2876,2932,2950,3064,3162,3303,3383,3479,3552,3553,3685,3958,4000,4170,4846,5054,5894,5970,6198,6376,6478,6714,6934,7001,7015,7046,7057,7124,7128,8737,8829,8837,9821,10413,11315,406934	AKT1,AR,BCL2,BCL2L1,BMP4,CTNNA1,DDX3X,CTTN,GCLC,GCLM,GPX1,GSK3B,GSTP1,HTT,HMOX1,HSPA1A,ICAM1,IGF1,IL1A,IL1B,ITGAV,LGALS3,LMNA,MCL1,NOS3,SERPINE1,RAF1,RELA,RPS6KB1,CX3CL1,SIAH2,SRC,TCF7L2,PRDX2,TERT,TGFBR1,THBS1,TNF,TNFAIP3,RIPK1,NRP1,CFLAR,RB1CC1,YAP1,PARK7,MIR142	46/103
13_Summary	WikiPathways	WP3888	VEGFA VEGFR2 signaling	-84.7832	-81.7242	25,31,32,207,213,226,301,332,355,387,405,468,595,596,598,650,682,813,824,857,998,1003,1072,1385,1386,1387,1432,1465,1490,1495,1499,1500,1536,1558,1666,1839,1958,1960,1977,2035,2081,2130,2152,2308,2309,2317,2321,2335,2475,2597,2697,2746,2876,2885,2887,2932,3146,3164,3265,3303,3315,3320,3383,3486,3576,3685,3688,3690,3725,3791,3939,4193,4217,4313,4627,4688,4773,4790,4792,4846,5034,5230,5290,5295,529…	ABL1,ACACA,ACACB,AKT1,ALB,ALDOA,ANXA1,BIRC5,FAS,RHOA,ARNT,ATF4,CCND1,BCL2,BCL2L1,BMP2,BSG,CALU,CAPN2,CAV1,CDC42,CDH5,CFL1,CREB1,ATF2,CREBBP,MAPK14,CSRP1,CCN2,CTNNA1,CTNNB1,CTNND1,CYBB,CYP2C8,DECR1,HBEGF,EGR1,EGR3,EIF4E,EPB41,ERN1,EWSR1,F3,FOXO1,FOXO3,FLNB,FLT1,FN1,MTOR,GAPDH,GJA1,GLUD1,GPX1,GRB2,GRB10,GSK3B,HMGB1,NR4A1,HRAS,HSPA1A,HSPB1,HSP90AA1,ICAM1,IGFBP3,CXCL8,ITGAV,ITGB1,ITGB3,JUN,KDR,LDHA,M…	150/-
13_Member	WikiPathways	WP3888	VEGFA VEGFR2 signaling	-84.7832	-81.7242	25,31,32,207,213,226,301,332,355,387,405,468,595,596,598,650,682,813,824,857,998,1003,1072,1385,1386,1387,1432,1465,1490,1495,1499,1500,1536,1558,1666,1839,1958,1960,1977,2035,2081,2130,2152,2308,2309,2317,2321,2335,2475,2597,2697,2746,2876,2885,2887,2932,3146,3164,3265,3303,3315,3320,3383,3486,3576,3685,3688,3690,3725,3791,3939,4193,4217,4313,4627,4688,4773,4790,4792,4846,5034,5230,5290,5295,529…	ABL1,ACACA,ACACB,AKT1,ALB,ALDOA,ANXA1,BIRC5,FAS,RHOA,ARNT,ATF4,CCND1,BCL2,BCL2L1,BMP2,BSG,CALU,CAPN2,CAV1,CDC42,CDH5,CFL1,CREB1,ATF2,CREBBP,MAPK14,CSRP1,CCN2,CTNNA1,CTNNB1,CTNND1,CYBB,CYP2C8,DECR1,HBEGF,EGR1,EGR3,EIF4E,EPB41,ERN1,EWSR1,F3,FOXO1,FOXO3,FLNB,FLT1,FN1,MTOR,GAPDH,GJA1,GLUD1,GPX1,GRB2,GRB10,GSK3B,HMGB1,NR4A1,HRAS,HSPA1A,HSPB1,HSP90AA1,ICAM1,IGFBP3,CXCL8,ITGAV,ITGB1,ITGB3,JUN,KDR,LDHA,M…	150/432
14_Summary	GO Biological Processes	GO:0031667	response to nutrient levels	-83.1299	-80.1144	19,32,38,178,207,213,317,348,355,360,440,445,467,468,590,595,596,632,664,847,857,875,958,1026,1030,1119,1277,1291,1312,1327,1373,1374,1386,1387,1432,1535,1536,1543,1582,1591,1649,1728,1938,1965,2033,2056,2168,2180,2194,2203,2308,2309,2348,2353,2475,2538,2539,2629,2729,2730,2876,2890,2950,3141,3276,3309,3312,3485,3627,3651,3673,3920,3949,3952,3988,4023,4131,4217,4353,4524,4780,5105,5106,5166,5289,…	ABCA1,ACACB,ACAT1,AGL,AKT1,ALB,APAF1,APOE,FAS,AQP3,ASNS,ASS1,ATF3,ATF4,BCHE,CCND1,BCL2,BGLAP,BNIP3,CAT,CAV1,CBS,CD40,CDKN1A,CDKN2B,CHKA,COL1A1,COL6A1,COMT,COX4I1,CPS1,CPT1A,ATF2,CREBBP,MAPK14,CYBA,CYBB,CYP1A1,CYP8B1,CYP24A1,DDIT3,NQO1,EEF2,EIF2S1,EP300,EPO,FABP1,ACSL1,FASN,FBP1,FOXO1,FOXO3,FOLR1,FOS,MTOR,G6PC1,G6PD,GBA1,GCLC,GCLM,GPX1,GRIA1,GSTP1,HLCS,PRMT1,HSPA5,HSPA8,IGFBP2,CXCL10,PDX1,ITGA2,LA…	160/-
14_Member	GO Biological Processes	GO:0031667	response to nutrient levels	-83.1299	-80.1144	19,32,38,178,207,213,317,348,355,360,440,445,467,468,590,595,596,632,664,847,857,875,958,1026,1030,1119,1277,1291,1312,1327,1373,1374,1386,1387,1432,1535,1536,1543,1582,1591,1649,1728,1938,1965,2033,2056,2168,2180,2194,2203,2308,2309,2348,2353,2475,2538,2539,2629,2729,2730,2876,2890,2950,3141,3276,3309,3312,3485,3627,3651,3673,3920,3949,3952,3988,4023,4131,4217,4353,4524,4780,5105,5106,5166,5289,…	ABCA1,ACACB,ACAT1,AGL,AKT1,ALB,APAF1,APOE,FAS,AQP3,ASNS,ASS1,ATF3,ATF4,BCHE,CCND1,BCL2,BGLAP,BNIP3,CAT,CAV1,CBS,CD40,CDKN1A,CDKN2B,CHKA,COL1A1,COL6A1,COMT,COX4I1,CPS1,CPT1A,ATF2,CREBBP,MAPK14,CYBA,CYBB,CYP1A1,CYP8B1,CYP24A1,DDIT3,NQO1,EEF2,EIF2S1,EP300,EPO,FABP1,ACSL1,FASN,FBP1,FOXO1,FOXO3,FOLR1,FOS,MTOR,G6PC1,G6PD,GBA1,GCLC,GCLM,GPX1,GRIA1,GSTP1,HLCS,PRMT1,HSPA5,HSPA8,IGFBP2,CXCL10,PDX1,ITGA2,LA…	160/509
14_Member	GO Biological Processes	GO:0031669	cellular response to nutrient levels	-41.8607	-39.9191	213,355,440,467,468,596,632,857,1026,1030,1119,1277,1312,1386,1387,1591,1965,2033,2308,2309,2348,2353,2475,2629,3276,3309,3312,3920,3952,4023,4217,4780,5105,5166,5289,5337,5366,5465,5467,5562,5563,5564,5583,5594,5595,5599,5610,6198,6513,6667,6720,6721,7157,7248,7249,7351,7421,7494,7534,8140,8493,8644,8648,8678,8792,9451,9474,9681,10226,10533,22863,23411,54407,54474,55004,55332,55626,81631,83667,2…	ALB,FAS,ASNS,ATF3,ATF4,BCL2,BGLAP,CAV1,CDKN1A,CDKN2B,CHKA,COL1A1,COMT,ATF2,CREBBP,CYP24A1,EIF2S1,EP300,FOXO1,FOXO3,FOLR1,FOS,MTOR,GBA1,PRMT1,HSPA5,HSPA8,LAMP2,LEP,LPL,MAP3K5,NFE2L2,PCK1,PDK4,PIK3C3,PLD1,PMAIP1,PPARA,PPARD,PRKAA1,PRKAA2,PRKAB1,PRKCH,MAPK1,MAPK3,MAPK8,EIF2AK2,RPS6KB1,SLC2A1,SP1,SREBF1,SREBF2,TP53,TSC1,TSC2,UCP2,VDR,XBP1,YWHAZ,SLC7A5,PPM1D,AKR1C3,NCOA1,BECN1,TNFRSF11A,EIF2AK3,ATG5,D…	80/251
14_Member	GO Biological Processes	GO:0042594	response to starvation	-34.9402	-33.1707	38,213,355,440,467,468,596,632,857,1026,1119,1312,1373,1386,1649,1965,2168,2308,2309,2353,2475,2629,3309,3312,3920,4217,4780,5105,5106,5166,5289,5366,5465,5562,5563,5583,5594,5595,5599,5610,6513,6667,6720,6721,7157,7248,7249,7351,7494,7534,8140,8493,8644,8678,8792,9451,9474,9681,10226,10533,10891,22863,23367,23411,54407,54474,55626,81631,83667,255738	ACAT1,ALB,FAS,ASNS,ATF3,ATF4,BCL2,BGLAP,CAV1,CDKN1A,CHKA,COMT,CPS1,ATF2,DDIT3,EIF2S1,FABP1,FOXO1,FOXO3,FOS,MTOR,GBA1,HSPA5,HSPA8,LAMP2,MAP3K5,NFE2L2,PCK1,PCK2,PDK4,PIK3C3,PMAIP1,PPARA,PRKAA1,PRKAA2,PRKCH,MAPK1,MAPK3,MAPK8,EIF2AK2,SLC2A1,SP1,SREBF1,SREBF2,TP53,TSC1,TSC2,UCP2,XBP1,YWHAZ,SLC7A5,PPM1D,AKR1C3,BECN1,TNFRSF11A,EIF2AK3,ATG5,DEPDC5,PLIN3,ATG7,PPARGC1A,ATG14,LARP1,SIRT1,SLC38A2,KRT20,AMBRA…	70/232
14_Member	GO Biological Processes	GO:0009267	cellular response to starvation	-33.7398	-31.9964	213,355,440,467,468,596,632,857,1026,1119,1312,1386,1965,2308,2309,2353,2475,2629,3309,3312,3920,4217,4780,5105,5166,5289,5366,5465,5562,5563,5583,5594,5595,5599,5610,6513,6667,6720,6721,7157,7248,7249,7351,7494,7534,8140,8493,8644,8678,8792,9451,9474,9681,10226,10533,22863,23411,54407,54474,55626,81631,83667,255738	ALB,FAS,ASNS,ATF3,ATF4,BCL2,BGLAP,CAV1,CDKN1A,CHKA,COMT,ATF2,EIF2S1,FOXO1,FOXO3,FOS,MTOR,GBA1,HSPA5,HSPA8,LAMP2,MAP3K5,NFE2L2,PCK1,PDK4,PIK3C3,PMAIP1,PPARA,PRKAA1,PRKAA2,PRKCH,MAPK1,MAPK3,MAPK8,EIF2AK2,SLC2A1,SP1,SREBF1,SREBF2,TP53,TSC1,TSC2,UCP2,XBP1,YWHAZ,SLC7A5,PPM1D,AKR1C3,BECN1,TNFRSF11A,EIF2AK3,ATG5,DEPDC5,PLIN3,ATG7,ATG14,SIRT1,SLC38A2,KRT20,AMBRA1,MAP1LC3B,SESN2,PCSK9	63/193
14_Member	GO Biological Processes	GO:0042149	cellular response to glucose starvation	-15.4057	-14.1925	440,468,596,1119,2309,3309,4780,5289,5366,5562,5563,6513,7157,7494,7534,8140,8678,9451,10226,22863,23411,83667	ASNS,ATF4,BCL2,CHKA,FOXO3,HSPA5,NFE2L2,PIK3C3,PMAIP1,PRKAA1,PRKAA2,SLC2A1,TP53,XBP1,YWHAZ,SLC7A5,BECN1,EIF2AK3,PLIN3,ATG14,SIRT1,SESN2	22/50
14_Member	GO Biological Processes	GO:1990928	response to amino acid starvation	-12.172	-11.0847	355,467,468,1026,1386,1965,2475,4217,5583,5594,5595,5599,5610,7351,8678,9451,9681,23367,54407,83667	FAS,ATF3,ATF4,CDKN1A,ATF2,EIF2S1,MTOR,MAP3K5,PRKCH,MAPK1,MAPK3,MAPK8,EIF2AK2,UCP2,BECN1,EIF2AK3,DEPDC5,LARP1,SLC38A2,SESN2	20/55
14_Member	GO Biological Processes	GO:0034198	cellular response to amino acid starvation	-11.4673	-10.4081	355,467,468,1026,1386,1965,2475,4217,5583,5594,5595,5599,5610,7351,8678,9451,9681,54407,83667	FAS,ATF3,ATF4,CDKN1A,ATF2,EIF2S1,MTOR,MAP3K5,PRKCH,MAPK1,MAPK3,MAPK8,EIF2AK2,UCP2,BECN1,EIF2AK3,DEPDC5,SLC38A2,SESN2	19/53
15_Summary	GO Biological Processes	GO:0009410	response to xenobiotic stimulus	-82.0678	-79.1102	10,19,20,25,100,135,196,217,316,445,476,545,590,595,596,632,673,836,847,873,891,999,1019,1063,1244,1277,1291,1312,1373,1374,1385,1392,1499,1535,1536,1543,1544,1545,1548,1557,1558,1559,1565,1571,1576,1577,1728,1869,1906,1938,2026,2030,2168,2180,2203,2309,2353,2729,2730,2876,2890,2903,2938,2941,2950,3172,3320,3356,3485,3553,3586,3651,3673,3690,3725,3988,4015,4067,4131,4313,4316,4363,4524,4609,4659,…	NAT2,ABCA1,ABCA2,ABL1,ADA,ADORA2A,AHR,ALDH2,AOX1,ASS1,ATP1A1,ATR,BCHE,CCND1,BCL2,BGLAP,BRAF,CASP3,CAT,CBR1,CCNB1,CDH1,CDK4,CENPF,ABCC2,COL1A1,COL6A1,COMT,CPS1,CPT1A,CREB1,CRH,CTNNB1,CYBA,CYBB,CYP1A1,CYP1A2,CYP1B1,CYP2A6,CYP2C19,CYP2C8,CYP2C9,CYP2D6,CYP2E1,CYP3A4,CYP3A5,NQO1,E2F1,EDN1,EEF2,ENO2,SLC29A1,FABP1,ACSL1,FBP1,FOXO3,FOS,GCLC,GCLM,GPX1,GRIA1,GRIN2A,GSTA1,GSTA4,GSTP1,HNF4A,HSP90AA1,HTR2A,IG…	195/-
15_Member	GO Biological Processes	GO:0009410	response to xenobiotic stimulus	-82.0678	-79.1102	10,19,20,25,100,135,196,217,316,445,476,545,590,595,596,632,673,836,847,873,891,999,1019,1063,1244,1277,1291,1312,1373,1374,1385,1392,1499,1535,1536,1543,1544,1545,1548,1557,1558,1559,1565,1571,1576,1577,1728,1869,1906,1938,2026,2030,2168,2180,2203,2309,2353,2729,2730,2876,2890,2903,2938,2941,2950,3172,3320,3356,3485,3553,3586,3651,3673,3690,3725,3988,4015,4067,4131,4313,4316,4363,4524,4609,4659,…	NAT2,ABCA1,ABCA2,ABL1,ADA,ADORA2A,AHR,ALDH2,AOX1,ASS1,ATP1A1,ATR,BCHE,CCND1,BCL2,BGLAP,BRAF,CASP3,CAT,CBR1,CCNB1,CDH1,CDK4,CENPF,ABCC2,COL1A1,COL6A1,COMT,CPS1,CPT1A,CREB1,CRH,CTNNB1,CYBA,CYBB,CYP1A1,CYP1A2,CYP1B1,CYP2A6,CYP2C19,CYP2C8,CYP2C9,CYP2D6,CYP2E1,CYP3A4,CYP3A5,NQO1,E2F1,EDN1,EEF2,ENO2,SLC29A1,FABP1,ACSL1,FBP1,FOXO3,FOS,GCLC,GCLM,GPX1,GRIA1,GRIN2A,GSTA1,GSTA4,GSTP1,HNF4A,HSP90AA1,HTR2A,IG…	143/404
15_Member	GO Biological Processes	GO:0071466	cellular response to xenobiotic stimulus	-37.6104	-35.7723	10,19,100,196,217,316,590,673,873,1244,1543,1544,1545,1548,1557,1558,1559,1565,1571,1576,1577,1728,1869,1906,2030,2180,2203,2938,2941,2950,3172,3553,3690,4363,4609,4659,4780,4842,4843,5111,5243,5562,5563,5581,5621,5925,6283,6817,6818,6822,7037,7157,8647,8856,9370,10057,10257,10599,54575,54576,54577,54578,54600,54658,54659,55315,119391	NAT2,ABCA1,ADA,AHR,ALDH2,AOX1,BCHE,BRAF,CBR1,ABCC2,CYP1A1,CYP1A2,CYP1B1,CYP2A6,CYP2C19,CYP2C8,CYP2C9,CYP2D6,CYP2E1,CYP3A4,CYP3A5,NQO1,E2F1,EDN1,SLC29A1,ACSL1,FBP1,GSTA1,GSTA4,GSTP1,HNF4A,IL1B,ITGB3,ABCC1,MYC,PPP1R12A,NFE2L2,NOS1,NOS2,PCNA,ABCB1,PRKAA1,PRKAA2,PRKCE,PRNP,RB1,S100A12,SULT1A1,SULT1A3,SULT2A1,TFRC,TP53,ABCB11,NR1I2,ADIPOQ,ABCC5,ABCC4,SLCO1B1,UGT1A10,UGT1A8,UGT1A7,UGT1A6,UGT1A9,UGT1A1,…	67/194
15_Member	GO Biological Processes	GO:0006805	xenobiotic metabolic process	-27.5928	-26.0024	10,100,196,217,316,590,873,1244,1543,1544,1545,1548,1557,1558,1559,1565,1571,1576,1577,1728,2030,2180,2938,2941,2950,3172,4363,4842,5243,5581,6283,6817,6818,6822,8647,8856,10057,10257,10599,54575,54576,54577,54578,54600,54658,54659,55315,119391	NAT2,ADA,AHR,ALDH2,AOX1,BCHE,CBR1,ABCC2,CYP1A1,CYP1A2,CYP1B1,CYP2A6,CYP2C19,CYP2C8,CYP2C9,CYP2D6,CYP2E1,CYP3A4,CYP3A5,NQO1,SLC29A1,ACSL1,GSTA1,GSTA4,GSTP1,HNF4A,ABCC1,NOS1,ABCB1,PRKCE,S100A12,SULT1A1,SULT1A3,SULT2A1,ABCB11,NR1I2,ABCC5,ABCC4,SLCO1B1,UGT1A10,UGT1A8,UGT1A7,UGT1A6,UGT1A9,UGT1A1,UGT1A3,SLC29A3,GSTO2	48/136
15_Member	Reactome Gene Sets	R-HSA-9748784	Drug ADME	-22.7939	-21.3493	10,100,213,590,682,866,1244,1557,1558,1559,1565,1571,1576,2030,2938,2950,3251,4363,5105,5243,5444,5879,6817,6818,6822,7498,9376,9429,10057,10257,10599,54575,54576,54577,54578,54600,54658,54659,55315	NAT2,ADA,ALB,BCHE,BSG,SERPINA6,ABCC2,CYP2C19,CYP2C8,CYP2C9,CYP2D6,CYP2E1,CYP3A4,SLC29A1,GSTA1,GSTP1,HPRT1,ABCC1,PCK1,ABCB1,PON1,RAC1,SULT1A1,SULT1A3,SULT2A1,XDH,SLC22A8,ABCG2,ABCC5,ABCC4,SLCO1B1,UGT1A10,UGT1A8,UGT1A7,UGT1A6,UGT1A9,UGT1A1,UGT1A3,SLC29A3	39/109
15_Member	Reactome Gene Sets	R-HSA-211859	Biological oxidations	-20.1905	-18.8175	10,196,216,217,219,405,1312,1543,1544,1545,1548,1557,1558,1559,1565,1571,1576,1577,1582,1588,1591,1595,2232,2729,2730,2938,2941,2950,3326,4128,4129,4548,5742,6256,6817,6818,6822,8639,8648,9971,10499,10728,54575,54576,54577,54578,54600,54658,54659,119391,373156	NAT2,AHR,ALDH1A1,ALDH2,ALDH1B1,ARNT,COMT,CYP1A1,CYP1A2,CYP1B1,CYP2A6,CYP2C19,CYP2C8,CYP2C9,CYP2D6,CYP2E1,CYP3A4,CYP3A5,CYP8B1,CYP19A1,CYP24A1,CYP51A1,FDXR,GCLC,GCLM,GSTA1,GSTA4,GSTP1,HSP90AB1,MAOA,MAOB,MTR,PTGS1,RXRA,SULT1A1,SULT1A3,SULT2A1,AOC3,NCOA1,NR1H4,NCOA2,PTGES3,UGT1A10,UGT1A8,UGT1A7,UGT1A6,UGT1A9,UGT1A1,UGT1A3,GSTO2,GSTK1	51/217
15_Member	KEGG Pathway	hsa05204	Chemical carcinogenesis - DNA adducts	-17.8767	-16.578	10,873,1543,1544,1545,1548,1557,1558,1559,1571,1576,1577,2938,2941,2950,5743,6817,6818,6822,54575,54576,54577,54578,54600,54658,54659,119391,373156	NAT2,CBR1,CYP1A1,CYP1A2,CYP1B1,CYP2A6,CYP2C19,CYP2C8,CYP2C9,CYP2E1,CYP3A4,CYP3A5,GSTA1,GSTA4,GSTP1,PTGS2,SULT1A1,SULT1A3,SULT2A1,UGT1A10,UGT1A8,UGT1A7,UGT1A6,UGT1A9,UGT1A1,UGT1A3,GSTO2,GSTK1	28/71
15_Member	GO Biological Processes	GO:0006721	terpenoid metabolic process	-16.2014	-14.9612	39,216,231,1392,1543,1544,1545,1557,1558,1559,1565,1571,1576,1577,2168,2222,2224,3156,3157,3949,3988,4023,5950,7276,8644,54344,54576,54577,54600,54658,54659,57104,84649	ACAT2,ALDH1A1,AKR1B1,CRH,CYP1A1,CYP1A2,CYP1B1,CYP2C19,CYP2C8,CYP2C9,CYP2D6,CYP2E1,CYP3A4,CYP3A5,FABP1,FDFT1,FDPS,HMGCR,HMGCS1,LDLR,LIPA,LPL,RBP4,TTR,AKR1C3,DPM3,UGT1A8,UGT1A7,UGT1A9,UGT1A1,UGT1A3,PNPLA2,DGAT2	33/114
15_Member	Reactome Gene Sets	R-HSA-211945	Phase I - Functionalization of compounds	-15.401	-14.1887	196,216,217,219,405,1543,1544,1545,1548,1557,1558,1559,1565,1571,1576,1577,1582,1588,1591,1595,2232,3326,4128,4129,5742,6256,8639,8648,9971,10499,10728	AHR,ALDH1A1,ALDH2,ALDH1B1,ARNT,CYP1A1,CYP1A2,CYP1B1,CYP2A6,CYP2C19,CYP2C8,CYP2C9,CYP2D6,CYP2E1,CYP3A4,CYP3A5,CYP8B1,CYP19A1,CYP24A1,CYP51A1,FDXR,HSP90AB1,MAOA,MAOB,PTGS1,RXRA,AOC3,NCOA1,NR1H4,NCOA2,PTGES3	31/106
15_Member	GO Biological Processes	GO:0006720	isoprenoid metabolic process	-15.1193	-13.9158	39,216,231,1392,1543,1544,1545,1557,1558,1559,1565,1571,1576,1577,2168,2222,2224,3156,3157,3949,3988,4023,5950,7276,8644,54344,54576,54577,54600,54658,54659,57104,84649	ACAT2,ALDH1A1,AKR1B1,CRH,CYP1A1,CYP1A2,CYP1B1,CYP2C19,CYP2C8,CYP2C9,CYP2D6,CYP2E1,CYP3A4,CYP3A5,FABP1,FDFT1,FDPS,HMGCR,HMGCS1,LDLR,LIPA,LPL,RBP4,TTR,AKR1C3,DPM3,UGT1A8,UGT1A7,UGT1A9,UGT1A1,UGT1A3,PNPLA2,DGAT2	33/123
15_Member	WikiPathways	WP691	Tamoxifen metabolism	-14.9911	-13.791	1543,1544,1545,1548,1557,1558,1559,1565,1571,1576,1577,6817,6822,54575,54576	CYP1A1,CYP1A2,CYP1B1,CYP2A6,CYP2C19,CYP2C8,CYP2C9,CYP2D6,CYP2E1,CYP3A4,CYP3A5,SULT1A1,SULT2A1,UGT1A10,UGT1A8	15/21
15_Member	KEGG Pathway	hsa00982	Drug metabolism - cytochrome P450	-13.3409	-12.2094	316,1544,1548,1557,1558,1559,1565,1571,1576,1577,2938,2941,2950,4128,4129,54575,54576,54577,54578,54600,54658,54659,119391,373156	AOX1,CYP1A2,CYP2A6,CYP2C19,CYP2C8,CYP2C9,CYP2D6,CYP2E1,CYP3A4,CYP3A5,GSTA1,GSTA4,GSTP1,MAOA,MAOB,UGT1A10,UGT1A8,UGT1A7,UGT1A6,UGT1A9,UGT1A1,UGT1A3,GSTO2,GSTK1	24/73
15_Member	WikiPathways	WP702	Metapathway biotransformation Phase I and II	-13.2824	-12.1539	10,231,1312,1543,1544,1545,1548,1557,1558,1559,1565,1571,1576,1577,1582,1588,1591,1595,2053,2877,2878,2879,2936,2938,2941,2950,3176,6817,6822,8644,54575,54577,54578,54600,54658,54659,119391,373156	NAT2,AKR1B1,COMT,CYP1A1,CYP1A2,CYP1B1,CYP2A6,CYP2C19,CYP2C8,CYP2C9,CYP2D6,CYP2E1,CYP3A4,CYP3A5,CYP8B1,CYP19A1,CYP24A1,CYP51A1,EPHX2,GPX2,GPX3,GPX4,GSR,GSTA1,GSTA4,GSTP1,HNMT,SULT1A1,SULT2A1,AKR1C3,UGT1A10,UGT1A7,UGT1A6,UGT1A9,UGT1A1,UGT1A3,GSTO2,GSTK1	38/184
15_Member	GO Biological Processes	GO:0008210	estrogen metabolic process	-12.9909	-11.872	1543,1544,1545,1558,1559,1565,1576,1577,1588,3294,3295,6817,54575,54576,54577,54578,54600,54658,54659	CYP1A1,CYP1A2,CYP1B1,CYP2C8,CYP2C9,CYP2D6,CYP3A4,CYP3A5,CYP19A1,HSD17B2,HSD17B4,SULT1A1,UGT1A10,UGT1A8,UGT1A7,UGT1A6,UGT1A9,UGT1A1,UGT1A3	19/45
15_Member	GO Biological Processes	GO:0042178	xenobiotic catabolic process	-12.7417	-11.6308	1543,1544,1545,1548,1557,1558,1559,1565,1576,1577,2180,4842,5581,8856,54575,54577	CYP1A1,CYP1A2,CYP1B1,CYP2A6,CYP2C19,CYP2C8,CYP2C9,CYP2D6,CYP3A4,CYP3A5,ACSL1,NOS1,PRKCE,NR1I2,UGT1A10,UGT1A7	16/31
15_Member	Reactome Gene Sets	R-HSA-211897	Cytochrome P450 - arranged by substrate type	-12.4251	-11.3282	196,405,1543,1544,1545,1548,1557,1558,1559,1565,1571,1576,1577,1582,1588,1591,1595,2232,6256,8648,9971,10499	AHR,ARNT,CYP1A1,CYP1A2,CYP1B1,CYP2A6,CYP2C19,CYP2C8,CYP2C9,CYP2D6,CYP2E1,CYP3A4,CYP3A5,CYP8B1,CYP19A1,CYP24A1,CYP51A1,FDXR,RXRA,NCOA1,NR1H4,NCOA2	22/66
15_Member	WikiPathways	WP5276	Estrogen metabolism	-12.2052	-11.1153	1312,1544,1545,1557,1558,1559,1576,1577,1588,3294,3295,8644,54575,54576	COMT,CYP1A2,CYP1B1,CYP2C19,CYP2C8,CYP2C9,CYP3A4,CYP3A5,CYP19A1,HSD17B2,HSD17B4,AKR1C3,UGT1A10,UGT1A8	14/24
15_Member	KEGG Pathway	hsa00980	Metabolism of xenobiotics by cytochrome P450	-11.5597	-10.4943	873,1543,1544,1545,1548,1559,1565,1571,1576,1577,2938,2941,2950,6822,54575,54576,54577,54578,54600,54658,54659,119391,373156	CBR1,CYP1A1,CYP1A2,CYP1B1,CYP2A6,CYP2C9,CYP2D6,CYP2E1,CYP3A4,CYP3A5,GSTA1,GSTA4,GSTP1,SULT2A1,UGT1A10,UGT1A8,UGT1A7,UGT1A6,UGT1A9,UGT1A1,UGT1A3,GSTO2,GSTK1	23/79
15_Member	WikiPathways	WP697	Estrogen metabolism	-11.5297	-10.4677	1312,1543,1544,1545,1576,1728,2938,6817,54578,54600,54658,54659	COMT,CYP1A1,CYP1A2,CYP1B1,CYP3A4,NQO1,GSTA1,SULT1A1,UGT1A6,UGT1A9,UGT1A1,UGT1A3	12/18
16_Summary	GO Biological Processes	GO:0006979	response to oxidative stress	-80.1199	-77.1971	25,142,207,259,337,348,358,388,405,406,468,472,538,596,664,824,836,847,948,983,1072,1277,1291,1312,1386,1545,1612,1728,1843,1906,1909,1938,1965,2021,2067,2081,2146,2168,2308,2309,2353,2539,2729,2730,2876,2877,2878,2879,2936,2950,3039,3043,3091,3162,3163,3240,3303,3569,3717,3848,4137,4151,4217,4313,4353,4363,4504,4669,4780,4846,4891,4968,5052,5071,5111,5562,5563,5578,5580,5599,5601,5604,5621,5663,…	ABL1,PARP1,AKT1,AMBP,APOA4,APOE,AQP1,RHOB,ARNT,BMAL1,ATF4,ATM,ATP7A,BCL2,BNIP3,CAPN2,CASP3,CAT,CD36,CDK1,CFL1,COL1A1,COL6A1,COMT,ATF2,CYP1B1,DAPK1,NQO1,DUSP1,EDN1,EDNRA,EEF2,EIF2S1,ENDOG,ERCC1,ERN1,EZH2,FABP1,FOXO1,FOXO3,FOS,G6PD,GCLC,GCLM,GPX1,GPX2,GPX3,GPX4,GSR,GSTP1,HBA1,HBB,HIF1A,HMOX1,HMOX2,HP,HSPA1A,IL6,JAK2,KRT1,MAPT,MB,MAP3K5,MMP2,MPO,ABCC1,MT3,NAGLU,NFE2L2,NOS3,SLC11A2,OGG1,PRDX1,PRKN,PC…	166/-
16_Member	GO Biological Processes	GO:0006979	response to oxidative stress	-80.1199	-77.1971	25,142,207,259,337,348,358,388,405,406,468,472,538,596,664,824,836,847,948,983,1072,1277,1291,1312,1386,1545,1612,1728,1843,1906,1909,1938,1965,2021,2067,2081,2146,2168,2308,2309,2353,2539,2729,2730,2876,2877,2878,2879,2936,2950,3039,3043,3091,3162,3163,3240,3303,3569,3717,3848,4137,4151,4217,4313,4353,4363,4504,4669,4780,4846,4891,4968,5052,5071,5111,5562,5563,5578,5580,5599,5601,5604,5621,5663,…	ABL1,PARP1,AKT1,AMBP,APOA4,APOE,AQP1,RHOB,ARNT,BMAL1,ATF4,ATM,ATP7A,BCL2,BNIP3,CAPN2,CASP3,CAT,CD36,CDK1,CFL1,COL1A1,COL6A1,COMT,ATF2,CYP1B1,DAPK1,NQO1,DUSP1,EDN1,EDNRA,EEF2,EIF2S1,ENDOG,ERCC1,ERN1,EZH2,FABP1,FOXO1,FOXO3,FOS,G6PD,GCLC,GCLM,GPX1,GPX2,GPX3,GPX4,GSR,GSTP1,HBA1,HBB,HIF1A,HMOX1,HMOX2,HP,HSPA1A,IL6,JAK2,KRT1,MAPT,MB,MAP3K5,MMP2,MPO,ABCC1,MT3,NAGLU,NFE2L2,NOS3,SLC11A2,OGG1,PRDX1,PRKN,PC…	141/403
16_Member	GO Biological Processes	GO:0062197	cellular response to chemical stress	-75.847	-73.0533	25,142,231,259,337,355,358,388,405,406,468,472,476,538,664,834,836,847,857,948,983,1072,1386,1545,1612,1649,1654,1728,1906,1909,1965,2021,2056,2081,2146,2168,2203,2308,2309,2353,2475,2539,2547,2876,2877,2878,2879,2936,3091,3303,3569,4137,4151,4217,4313,4353,4363,4504,4638,4669,4780,4846,4891,4968,5052,5071,5111,5290,5339,5562,5563,5580,5599,5601,5743,5829,5970,5971,6416,6513,6517,6622,6647,6648,6…	ABL1,PARP1,AKR1B1,AMBP,APOA4,FAS,AQP1,RHOB,ARNT,BMAL1,ATF4,ATM,ATP1A1,ATP7A,BNIP3,CASP1,CASP3,CAT,CAV1,CD36,CDK1,CFL1,ATF2,CYP1B1,DAPK1,DDIT3,DDX3X,NQO1,EDN1,EDNRA,EIF2S1,ENDOG,EPO,ERN1,EZH2,FABP1,FBP1,FOXO1,FOXO3,FOS,MTOR,G6PD,XRCC6,GPX1,GPX2,GPX3,GPX4,GSR,HIF1A,HSPA1A,IL6,MAPT,MB,MAP3K5,MMP2,MPO,ABCC1,MT3,MYLK,NAGLU,NFE2L2,NOS3,SLC11A2,OGG1,PRDX1,PRKN,PCNA,PIK3CA,PLEC,PRKAA1,PRKAA2,PRKCD,MAPK8,…	118/289
16_Member	GO Biological Processes	GO:0034599	cellular response to oxidative stress	-57.1829	-54.8319	25,142,259,337,358,388,405,406,468,472,538,664,847,948,983,1072,1386,1545,1612,1728,1906,1909,1965,2021,2081,2146,2168,2308,2309,2353,2539,2876,2877,2878,2879,2936,3091,3303,3569,4137,4151,4217,4313,4353,4363,4504,4669,4780,4846,4891,4968,5052,5071,5111,5562,5563,5580,5599,5601,5829,5970,6416,6622,6647,6648,6714,7001,7128,7157,7168,7295,7350,7494,8678,8737,9131,9361,9817,10105,10891,11035,11315,2…	ABL1,PARP1,AMBP,APOA4,AQP1,RHOB,ARNT,BMAL1,ATF4,ATM,ATP7A,BNIP3,CAT,CD36,CDK1,CFL1,ATF2,CYP1B1,DAPK1,NQO1,EDN1,EDNRA,EIF2S1,ENDOG,ERN1,EZH2,FABP1,FOXO1,FOXO3,FOS,G6PD,GPX1,GPX2,GPX3,GPX4,GSR,HIF1A,HSPA1A,IL6,MAPT,MB,MAP3K5,MMP2,MPO,ABCC1,MT3,NAGLU,NFE2L2,NOS3,SLC11A2,OGG1,PRDX1,PRKN,PCNA,PRKAA1,PRKAA2,PRKCD,MAPK8,MAPK9,PXN,RELA,MAP2K4,SNCA,SOD1,SOD2,SRC,PRDX2,TNFAIP3,TP53,TPM1,TXN,UCP1,XBP1,BECN1…	91/229
16_Member	GO Biological Processes	GO:0000302	response to reactive oxygen species	-50.196	-48.04	25,259,337,348,358,388,472,538,596,664,824,836,847,983,1072,1277,1291,1545,1728,1843,1906,1938,2081,2146,2168,2353,2876,2950,3039,3043,3091,3162,3240,3569,4137,4151,4217,4313,4353,4504,4780,4846,4968,5052,5111,5562,5578,5580,5599,5601,5829,5970,6416,6647,6648,6714,7001,7128,7168,7295,7350,7351,8678,8737,9131,10105,10628,11035,11315,23411,25824,114757,406884,407040	ABL1,AMBP,APOA4,APOE,AQP1,RHOB,ATM,ATP7A,BCL2,BNIP3,CAPN2,CASP3,CAT,CDK1,CFL1,COL1A1,COL6A1,CYP1B1,NQO1,DUSP1,EDN1,EEF2,ERN1,EZH2,FABP1,FOS,GPX1,GSTP1,HBA1,HBB,HIF1A,HMOX1,HP,IL6,MAPT,MB,MAP3K5,MMP2,MPO,MT3,NFE2L2,NOS3,OGG1,PRDX1,PCNA,PRKAA1,PRKCA,PRKCD,MAPK8,MAPK9,PXN,RELA,MAP2K4,SOD1,SOD2,SRC,PRDX2,TNFAIP3,TPM1,TXN,UCP1,UCP2,BECN1,RIPK1,AIFM1,PPIF,TXNIP,RIPK3,PARK7,SIRT1,PRDX5,CYGB,MIRLET7B,MIR…	74/169
16_Member	GO Biological Processes	GO:0034614	cellular response to reactive oxygen species	-39.2353	-37.3524	25,259,337,358,388,472,538,664,847,983,1072,1545,1728,1906,2081,2146,2168,2353,3569,4137,4151,4217,4313,4353,4504,4780,4846,4968,5052,5111,5562,5580,5599,5601,5829,5970,6416,6647,6648,6714,7001,7128,7168,7295,7350,8678,8737,9131,10105,11035,11315,23411,25824,114757,406884,407040	ABL1,AMBP,APOA4,AQP1,RHOB,ATM,ATP7A,BNIP3,CAT,CDK1,CFL1,CYP1B1,NQO1,EDN1,ERN1,EZH2,FABP1,FOS,IL6,MAPT,MB,MAP3K5,MMP2,MPO,MT3,NFE2L2,NOS3,OGG1,PRDX1,PCNA,PRKAA1,PRKCD,MAPK8,MAPK9,PXN,RELA,MAP2K4,SOD1,SOD2,SRC,PRDX2,TNFAIP3,TPM1,TXN,UCP1,BECN1,RIPK1,AIFM1,PPIF,RIPK3,PARK7,SIRT1,PRDX5,CYGB,MIRLET7B,MIR34A	56/123
16_Member	GO Biological Processes	GO:0042542	response to hydrogen peroxide	-31.5992	-29.9088	25,358,388,596,664,824,836,847,983,1072,1277,1545,1843,1906,1938,2081,2146,2168,2876,3039,3043,3162,3240,3569,4217,4313,4780,5111,5562,5580,5970,6647,6648,6714,7128,7295,8678,8737,9131,10105,10628,11035,11315,23411	ABL1,AQP1,RHOB,BCL2,BNIP3,CAPN2,CASP3,CAT,CDK1,CFL1,COL1A1,CYP1B1,DUSP1,EDN1,EEF2,ERN1,EZH2,FABP1,GPX1,HBA1,HBB,HMOX1,HP,IL6,MAP3K5,MMP2,NFE2L2,PCNA,PRKAA1,PRKCD,RELA,SOD1,SOD2,SRC,TNFAIP3,TXN,BECN1,RIPK1,AIFM1,PPIF,TXNIP,RIPK3,PARK7,SIRT1	44/94
16_Member	GO Biological Processes	GO:0070301	cellular response to hydrogen peroxide	-20.5446	-19.162	25,358,388,664,847,983,1072,1545,1906,2081,2146,2168,3569,4217,4780,5111,5562,5580,5970,6714,7128,7295,8678,8737,9131,10105,11035,11315,23411	ABL1,AQP1,RHOB,BNIP3,CAT,CDK1,CFL1,CYP1B1,EDN1,ERN1,EZH2,FABP1,IL6,MAP3K5,NFE2L2,PCNA,PRKAA1,PRKCD,RELA,SRC,TNFAIP3,TXN,BECN1,RIPK1,AIFM1,PPIF,RIPK3,PARK7,SIRT1	29/64
17_Summary	GO Biological Processes	GO:0006954	inflammatory response	-79.358	-76.4674	12,135,177,185,197,207,240,241,246,301,329,330,351,445,558,650,718,720,727,728,834,836,837,839,840,841,929,948,958,959,960,1051,1147,1291,1392,1401,1535,1536,2056,2147,2149,2152,2168,2207,2335,2353,2358,2475,2908,2919,2920,2921,3039,3043,3091,3146,3162,3164,3240,3269,3339,3458,3459,3551,3552,3553,3554,3556,3565,3566,3567,3569,3572,3576,3596,3606,3620,3627,3630,3684,3688,3689,3717,3725,3827,3988,4…	SERPINA3,ADORA2A,AGER,AGTR1,AHSG,AKT1,ALOX5,ALOX5AP,ALOX15,ANXA1,BIRC2,BIRC3,APP,ASS1,AXL,BMP2,C3,C4A,C5,C5AR1,CASP1,CASP3,CASP4,CASP6,CASP7,CASP8,CD14,CD36,CD40,CD40LG,CD44,CEBPB,CHUK,COL6A1,CRH,CRP,CYBA,CYBB,EPO,F2,F2R,F3,FABP1,FCER1G,FN1,FOS,FPR2,MTOR,NR3C1,CXCL1,CXCL2,CXCL3,HBA1,HBB,HIF1A,HMGB1,HMOX1,NR4A1,HP,HRH1,HSPG2,IFNG,IFNGR1,IKBKB,IL1A,IL1B,IL1R1,IL1RAP,IL4,IL4R,IL5,IL6,IL6ST,CXCL8,IL1…	303/-
17_Member	GO Biological Processes	GO:0006954	inflammatory response	-79.358	-76.4674	12,135,177,185,197,207,240,241,246,301,329,330,351,445,558,650,718,720,727,728,834,836,837,839,840,841,929,948,958,959,960,1051,1147,1291,1392,1401,1535,1536,2056,2147,2149,2152,2168,2207,2335,2353,2358,2475,2908,2919,2920,2921,3039,3043,3091,3146,3162,3164,3240,3269,3339,3458,3459,3551,3552,3553,3554,3556,3565,3566,3567,3569,3572,3576,3596,3606,3620,3627,3630,3684,3688,3689,3717,3725,3827,3988,4…	SERPINA3,ADORA2A,AGER,AGTR1,AHSG,AKT1,ALOX5,ALOX5AP,ALOX15,ANXA1,BIRC2,BIRC3,APP,ASS1,AXL,BMP2,C3,C4A,C5,C5AR1,CASP1,CASP3,CASP4,CASP6,CASP7,CASP8,CD14,CD36,CD40,CD40LG,CD44,CEBPB,CHUK,COL6A1,CRH,CRP,CYBA,CYBB,EPO,F2,F2R,F3,FABP1,FCER1G,FN1,FOS,FPR2,MTOR,NR3C1,CXCL1,CXCL2,CXCL3,HBA1,HBB,HIF1A,HMGB1,HMOX1,NR4A1,HP,HRH1,HSPG2,IFNG,IFNGR1,IKBKB,IL1A,IL1B,IL1R1,IL1RAP,IL4,IL4R,IL5,IL6,IL6ST,CXCL8,IL1…	171/617
17_Member	GO Biological Processes	GO:0032103	positive regulation of response to external stimulus	-65.5584	-62.9689	164,177,183,185,331,351,354,383,673,718,728,834,836,837,839,929,948,1050,1051,1147,1326,1374,1387,1535,1540,1654,1906,2017,2033,2147,2152,2167,2207,2247,2260,2358,2547,3146,3303,3315,3320,3329,3356,3458,3551,3552,3553,3554,3556,3558,3569,3572,3576,3606,3620,3627,3673,3791,3916,3949,4023,4067,4088,4233,4282,4363,4615,4669,4792,4938,5054,5155,5159,5289,5320,5327,5328,5340,5345,5578,5581,5591,5594,5…	AP1G1,AGER,AGT,AGTR1,XIAP,APP,KLK3,ARG1,BRAF,C3,C5AR1,CASP1,CASP3,CASP4,CASP6,CD14,CD36,CEBPA,CEBPB,CHUK,MAP3K8,CPT1A,CREBBP,CYBA,CYLD,DDX3X,EDN1,CTTN,EP300,F2,F3,FABP4,FCER1G,FGF2,FGFR1,FPR2,XRCC6,HMGB1,HSPA1A,HSPB1,HSP90AA1,HSPD1,HTR2A,IFNG,IKBKB,IL1A,IL1B,IL1R1,IL1RAP,IL2,IL6,IL6ST,CXCL8,IL18,IDO1,CXCL10,ITGA2,KDR,LAMP1,LDLR,LPL,LYN,SMAD3,MET,MIF,ABCC1,MYD88,NAGLU,NFKBIA,OAS1,SERPINE1,PDGFB,PD…	154/606
17_Member	GO Biological Processes	GO:0050727	regulation of inflammatory response	-57.2458	-54.8903	100,135,177,183,185,196,197,240,246,301,329,330,331,335,348,351,405,613,718,834,836,837,1003,1050,1051,1326,1432,1540,1588,1776,2099,2167,2207,2358,2629,2876,2950,3356,3458,3479,3552,3553,3554,3556,3558,3565,3569,3572,3586,3596,3606,3620,3630,3717,3848,3949,4023,4067,4088,4318,4363,4615,4790,4792,4907,5054,5320,5465,5467,5468,5575,5580,5594,5595,5682,5743,5925,5970,6223,6279,6280,6283,6348,6352,6…	ADA,ADORA2A,AGER,AGT,AGTR1,AHR,AHSG,ALOX5,ALOX15,ANXA1,BIRC2,BIRC3,XIAP,APOA1,APOE,APP,ARNT,BCR,C3,CASP1,CASP3,CASP4,CDH5,CEBPA,CEBPB,MAP3K8,MAPK14,CYLD,CYP19A1,DNASE1L3,ESR1,FABP4,FCER1G,FPR2,GBA1,GPX1,GSTP1,HTR2A,IFNG,IGF1,IL1A,IL1B,IL1R1,IL1RAP,IL2,IL4,IL6,IL6ST,IL10,IL13,IL18,IDO1,INS,JAK2,KRT1,LDLR,LPL,LYN,SMAD3,MMP9,ABCC1,MYD88,NFKB1,NFKBIA,NT5E,SERPINE1,PLA2G2A,PPARA,PPARD,PPARG,PRKAR1B,PR…	129/485
17_Member	GO Biological Processes	GO:0031349	positive regulation of defense response	-51.1216	-48.9331	164,183,185,331,351,354,383,718,834,836,837,839,929,948,1050,1051,1147,1326,1374,1387,1392,1535,1540,1654,2033,2167,2207,2358,2547,3146,3303,3320,3329,3356,3458,3551,3552,3553,3554,3556,3558,3569,3572,3606,3620,3916,3949,4023,4067,4363,4615,4669,4792,4938,5054,5289,5320,5581,5591,5594,5595,5599,5608,5743,5970,6197,6223,6279,6280,6283,6348,6352,6376,6622,6714,6774,7040,7097,7099,7124,7128,7132,718…	AP1G1,AGT,AGTR1,XIAP,APP,KLK3,ARG1,C3,CASP1,CASP3,CASP4,CASP6,CD14,CD36,CEBPA,CEBPB,CHUK,MAP3K8,CPT1A,CREBBP,CRH,CYBA,CYLD,DDX3X,EP300,FABP4,FCER1G,FPR2,XRCC6,HMGB1,HSPA1A,HSP90AA1,HSPD1,HTR2A,IFNG,IKBKB,IL1A,IL1B,IL1R1,IL1RAP,IL2,IL6,IL6ST,IL18,IDO1,LAMP1,LDLR,LPL,LYN,ABCC1,MYD88,NAGLU,NFKBIA,OAS1,SERPINE1,PIK3C3,PLA2G2A,PRKCE,PRKDC,MAPK1,MAPK3,MAPK8,MAP2K6,PTGS2,RELA,RPS6KA3,RPS19,S100A8,S100A9…	121/478
17_Member	GO Biological Processes	GO:0050729	positive regulation of inflammatory response	-38.2265	-36.3744	183,185,351,718,834,836,837,1050,1051,1326,2167,2207,3356,3458,3552,3553,3554,3556,3558,3569,3572,3606,3620,3949,4023,4363,4792,5054,5320,5594,5595,5743,6223,6279,6280,6283,6348,6352,6376,6622,6774,7040,7097,7099,7124,7132,7474,8600,8717,8737,8792,9575,11315,22861,26471,27250,29108,54209,79792,114548,283131,406934,406991,407004,100506742	AGT,AGTR1,APP,C3,CASP1,CASP3,CASP4,CEBPA,CEBPB,MAP3K8,FABP4,FCER1G,HTR2A,IFNG,IL1A,IL1B,IL1R1,IL1RAP,IL2,IL6,IL6ST,IL18,IDO1,LDLR,LPL,ABCC1,NFKBIA,SERPINE1,PLA2G2A,MAPK1,MAPK3,PTGS2,RPS19,S100A8,S100A9,S100A12,CCL3,CCL5,CX3CL1,SNCA,STAT3,TGFB1,TLR2,TLR4,TNF,TNFRSF1A,WNT5A,TNFSF11,TRADD,RIPK1,TNFRSF11A,CLOCK,PARK7,NLRP1,NUPR1,PDCD4,PYCARD,TREM2,GSDMD,NLRP3,NEAT1,MIR142,MIR21,MIR22,CASP12	65/178
17_Member	GO Biological Processes	GO:0042742	defense response to bacterium	-13.5944	-12.4536	306,331,351,358,567,602,728,834,837,840,948,1051,1401,2147,2207,2358,3240,3553,3569,3586,3606,4316,4353,4363,4615,4790,4843,4938,5054,5320,5580,6223,6279,6280,6283,6403,6464,6868,7018,7097,7099,7124,7132,9636,9971,10133,22861,29108,29110,54209,57817,79792,116842,406884,653361	ANXA3,XIAP,APP,AQP1,B2M,BCL3,C5AR1,CASP1,CASP4,CASP7,CD36,CEBPB,CRP,F2,FCER1G,FPR2,HP,IL1B,IL6,IL10,IL18,MMP7,MPO,ABCC1,MYD88,NFKB1,NOS2,OAS1,SERPINE1,PLA2G2A,PRKCD,RPS19,S100A8,S100A9,S100A12,SELP,SHC1,ADAM17,TF,TLR2,TLR4,TNF,TNFRSF1A,ISG15,NR1H4,OPTN,NLRP1,PYCARD,TBK1,TREM2,HAMP,GSDMD,LEAP2,MIRLET7B,NCF1	55/348
18_Summary	KEGG Pathway	hsa05205	Proteoglycans in cancer	-79.1258	-76.2505	60,207,208,355,356,369,387,595,673,818,836,857,858,960,998,1026,1277,1278,1432,1499,1514,1839,1956,1975,2017,2064,2099,2247,2260,2316,2335,2475,2535,2885,3059,3091,3265,3339,3479,3480,3481,3673,3678,3685,3688,3690,3708,3709,3710,3791,3845,4087,4193,4233,4313,4318,4609,4659,4893,5290,5291,5295,5296,5328,5329,5567,5578,5579,5594,5595,5604,5605,5747,5829,5879,5894,6194,6198,6469,6714,6774,7040,7042,…	ACTB,AKT1,AKT2,FAS,FASLG,ARAF,RHOA,CCND1,BRAF,CAMK2G,CASP3,CAV1,CAV2,CD44,CDC42,CDKN1A,COL1A1,COL1A2,MAPK14,CTNNB1,CTSL,HBEGF,EGFR,EIF4B,CTTN,ERBB2,ESR1,FGF2,FGFR1,FLNA,FN1,MTOR,FZD2,GRB2,HCLS1,HIF1A,HRAS,HSPG2,IGF1,IGF1R,IGF2,ITGA2,ITGA5,ITGAV,ITGB1,ITGB3,ITPR1,ITPR2,ITPR3,KDR,KRAS,SMAD2,MDM2,MET,MMP2,MMP9,MYC,PPP1R12A,NRAS,PIK3CA,PIK3CB,PIK3R1,PIK3R2,PLAU,PLAUR,PRKACB,PRKCA,PRKCB,MAPK1,MAPK3,MA…	431/-
18_Member	KEGG Pathway	hsa05205	Proteoglycans in cancer	-79.1258	-76.2505	60,207,208,355,356,369,387,595,673,818,836,857,858,960,998,1026,1277,1278,1432,1499,1514,1839,1956,1975,2017,2064,2099,2247,2260,2316,2335,2475,2535,2885,3059,3091,3265,3339,3479,3480,3481,3673,3678,3685,3688,3690,3708,3709,3710,3791,3845,4087,4193,4233,4313,4318,4609,4659,4893,5290,5291,5295,5296,5328,5329,5567,5578,5579,5594,5595,5604,5605,5747,5829,5879,5894,6194,6198,6469,6714,6774,7040,7042,…	ACTB,AKT1,AKT2,FAS,FASLG,ARAF,RHOA,CCND1,BRAF,CAMK2G,CASP3,CAV1,CAV2,CD44,CDC42,CDKN1A,COL1A1,COL1A2,MAPK14,CTNNB1,CTSL,HBEGF,EGFR,EIF4B,CTTN,ERBB2,ESR1,FGF2,FGFR1,FLNA,FN1,MTOR,FZD2,GRB2,HCLS1,HIF1A,HRAS,HSPG2,IGF1,IGF1R,IGF2,ITGA2,ITGA5,ITGAV,ITGB1,ITGB3,ITPR1,ITPR2,ITPR3,KDR,KRAS,SMAD2,MDM2,MET,MMP2,MMP9,MYC,PPP1R12A,NRAS,PIK3CA,PIK3CB,PIK3R1,PIK3R2,PLAU,PLAUR,PRKACB,PRKCA,PRKCB,MAPK1,MAPK3,MA…	104/204
18_Member	Reactome Gene Sets	R-HSA-9006934	Signaling by Receptor Tyrosine Kinases	-79.0969	-76.2362	60,135,207,208,348,387,558,627,673,801,857,998,1003,1111,1277,1278,1281,1282,1284,1289,1291,1385,1386,1432,1495,1499,1500,1509,1535,1536,1729,1759,1786,1839,1950,1956,1958,1959,1960,2033,2064,2099,2152,2246,2247,2260,2261,2321,2324,2335,2353,2475,2591,2885,2887,3091,3265,3315,3320,3397,3399,3416,3479,3480,3481,3630,3643,3667,3673,3685,3688,3690,3708,3709,3710,3717,3727,3728,3791,3845,3918,3925,40…	ACTB,ADORA2A,AKT1,AKT2,APOE,RHOA,AXL,BDNF,BRAF,CALM1,CAV1,CDC42,CDH5,CHEK1,COL1A1,COL1A2,COL3A1,COL4A1,COL4A2,COL5A1,COL6A1,CREB1,ATF2,MAPK14,CTNNA1,CTNNB1,CTNND1,CTSD,CYBA,CYBB,DIAPH1,DNM1,DNMT1,HBEGF,EGF,EGFR,EGR1,EGR2,EGR3,EP300,ERBB2,ESR1,F3,FGF1,FGF2,FGFR1,FGFR3,FLT1,FLT4,FN1,FOS,MTOR,GALNT3,GRB2,GRB10,HIF1A,HRAS,HSPB1,HSP90AA1,ID1,ID3,IDE,IGF1,IGF1R,IGF2,INS,INSR,IRS1,ITGA2,ITGAV,ITGB1,ITGB…	159/531
18_Member	KEGG Pathway	hsa04151	PI3K-Akt signaling pathway	-75.4036	-72.6341	207,208,356,468,572,595,596,598,627,842,894,896,898,1017,1019,1021,1026,1027,1147,1277,1278,1282,1284,1291,1385,1386,1942,1950,1956,1975,1977,1978,2056,2064,2149,2246,2247,2260,2261,2309,2321,2324,2335,2475,2538,2784,2885,2932,2997,3164,3265,3320,3326,3479,3480,3481,3551,3558,3565,3566,3569,3630,3643,3667,3673,3674,3678,3685,3688,3690,3716,3717,3791,3845,3918,4170,4193,4233,4602,4609,4790,4803,48…	AKT1,AKT2,FASLG,ATF4,BAD,CCND1,BCL2,BCL2L1,BDNF,CASP9,CCND2,CCND3,CCNE1,CDK2,CDK4,CDK6,CDKN1A,CDKN1B,CHUK,COL1A1,COL1A2,COL4A1,COL4A2,COL6A1,CREB1,ATF2,EFNA1,EGF,EGFR,EIF4B,EIF4E,EIF4EBP1,EPO,ERBB2,F2R,FGF1,FGF2,FGFR1,FGFR3,FOXO3,FLT1,FLT4,FN1,MTOR,G6PC1,GNB3,GRB2,GSK3B,GYS1,NR4A1,HRAS,HSP90AA1,HSP90AB1,IGF1,IGF1R,IGF2,IKBKB,IL2,IL4,IL4R,IL6,INS,INSR,IRS1,ITGA2,ITGA2B,ITGA5,ITGAV,ITGB1,ITGB3,JAK1…	130/362
18_Member	WikiPathways	WP4172	PI3K Akt signaling	-72.807	-70.0925	207,208,356,468,572,595,596,598,627,842,894,896,898,1017,1019,1021,1026,1027,1147,1277,1278,1282,1284,1291,1385,1386,1942,1950,1956,1975,1977,1978,2056,2149,2246,2247,2260,2261,2309,2321,2324,2335,2475,2538,2784,2885,2932,2997,3265,3320,3326,3479,3480,3481,3551,3558,3565,3566,3569,3630,3643,3667,3673,3674,3678,3685,3688,3690,3716,3717,3791,3845,3918,4170,4193,4233,4602,4609,4790,4803,4846,4893,51…	AKT1,AKT2,FASLG,ATF4,BAD,CCND1,BCL2,BCL2L1,BDNF,CASP9,CCND2,CCND3,CCNE1,CDK2,CDK4,CDK6,CDKN1A,CDKN1B,CHUK,COL1A1,COL1A2,COL4A1,COL4A2,COL6A1,CREB1,ATF2,EFNA1,EGF,EGFR,EIF4B,EIF4E,EIF4EBP1,EPO,F2R,FGF1,FGF2,FGFR1,FGFR3,FOXO3,FLT1,FLT4,FN1,MTOR,G6PC1,GNB3,GRB2,GSK3B,GYS1,HRAS,HSP90AA1,HSP90AB1,IGF1,IGF1R,IGF2,IKBKB,IL2,IL4,IL4R,IL6,INS,INSR,IRS1,ITGA2,ITGA2B,ITGA5,ITGAV,ITGB1,ITGB3,JAK1,JAK2,KDR,KR…	124/340
18_Member	Reactome Gene Sets	R-HSA-5663202	Diseases of signal transduction by growth factor receptors and second messengers	-69.6701	-67.0226	60,207,208,324,369,572,597,598,613,627,673,801,818,842,891,1026,1027,1051,1147,1385,1387,1499,1786,1839,1950,1956,2033,2064,2099,2100,2246,2247,2260,2261,2305,2308,2309,2335,2475,2885,2931,2932,3164,3265,3280,3320,3586,3667,3674,3690,3717,3725,3791,3845,4000,4008,4067,4087,4088,4089,4170,4193,4233,4609,4627,4763,4851,4869,4893,5037,5155,5159,5290,5291,5294,5295,5296,5594,5595,5599,5601,5604,5605,…	ACTB,AKT1,AKT2,APC,ARAF,BAD,BCL2A1,BCL2L1,BCR,BDNF,BRAF,CALM1,CAMK2G,CASP9,CCNB1,CDKN1A,CDKN1B,CEBPB,CHUK,CREB1,CREBBP,CTNNB1,DNMT1,HBEGF,EGF,EGFR,EP300,ERBB2,ESR1,ESR2,FGF1,FGF2,FGFR1,FGFR3,FOXM1,FOXO1,FOXO3,FN1,MTOR,GRB2,GSK3A,GSK3B,NR4A1,HRAS,HES1,HSP90AA1,IL10,IRS1,ITGA2B,ITGB3,JAK2,JUN,KDR,KRAS,LMNA,LMO7,LYN,SMAD2,SMAD3,SMAD4,MCL1,MDM2,MET,MYC,MYH9,NF1,NOTCH1,NPM1,NRAS,PEBP1,PDGFB,PDGFRB,PIK…	138/452
18_Member	WikiPathways	WP3932	Focal adhesion PI3K Akt mTOR signaling	-64.103	-61.5781	31,207,208,468,572,842,1026,1027,1277,1278,1281,1282,1284,1289,1385,1386,1942,1950,1956,1975,1977,1978,2056,2149,2246,2247,2260,2261,2308,2309,2321,2324,2335,2475,2784,2885,2932,2997,3091,3169,3265,3320,3326,3479,3480,3551,3558,3566,3630,3643,3667,3673,3674,3678,3684,3685,3688,3689,3690,3716,3717,3791,3845,3918,4193,4233,4803,4842,4843,4846,4893,5155,5159,5209,5290,5291,5294,5295,5296,5562,5563,5…	ACACA,AKT1,AKT2,ATF4,BAD,CASP9,CDKN1A,CDKN1B,COL1A1,COL1A2,COL3A1,COL4A1,COL4A2,COL5A1,CREB1,ATF2,EFNA1,EGF,EGFR,EIF4B,EIF4E,EIF4EBP1,EPO,F2R,FGF1,FGF2,FGFR1,FGFR3,FOXO1,FOXO3,FLT1,FLT4,FN1,MTOR,GNB3,GRB2,GSK3B,GYS1,HIF1A,FOXA1,HRAS,HSP90AA1,HSP90AB1,IGF1,IGF1R,IKBKB,IL2,IL4R,INS,INSR,IRS1,ITGA2,ITGA2B,ITGA5,ITGAM,ITGAV,ITGB1,ITGB2,ITGB3,JAK1,JAK2,KDR,KRAS,LAMC2,MDM2,MET,NGF,NOS1,NOS2,NOS3,NRAS,P…	110/304
18_Member	KEGG Pathway	hsa05165	Human papillomavirus infection	-61.3905	-58.9449	207,208,324,355,356,472,545,572,578,581,595,836,841,890,894,896,898,998,1017,1019,1021,1026,1027,1147,1277,1278,1282,1284,1291,1385,1387,1499,1739,1869,1950,1956,1978,2033,2308,2335,2475,2535,2885,2932,3265,3280,3551,3673,3674,3678,3685,3688,3690,3716,3845,3918,4193,4790,4851,4854,4893,5159,5290,5291,5295,5296,5315,5567,5594,5595,5604,5605,5610,5663,5728,5743,5747,5829,5894,5925,5970,5986,6198,66…	AKT1,AKT2,APC,FAS,FASLG,ATM,ATR,BAD,BAK1,BAX,CCND1,CASP3,CASP8,CCNA2,CCND2,CCND3,CCNE1,CDC42,CDK2,CDK4,CDK6,CDKN1A,CDKN1B,CHUK,COL1A1,COL1A2,COL4A1,COL4A2,COL6A1,CREB1,CREBBP,CTNNB1,DLG1,E2F1,EGF,EGFR,EIF4EBP1,EP300,FOXO1,FN1,MTOR,FZD2,GRB2,GSK3B,HRAS,HES1,IKBKB,ITGA2,ITGA2B,ITGA5,ITGAV,ITGB1,ITGB3,JAK1,KRAS,LAMC2,MDM2,NFKB1,NOTCH1,NOTCH3,NRAS,PDGFRB,PIK3CA,PIK3CB,PIK3R1,PIK3R2,PKM,PRKACB,MAPK1,M…	112/333
18_Member	GO Biological Processes	GO:0007167	enzyme-linked receptor protein signaling pathway	-58.4519	-56.0683	25,142,207,208,324,467,558,627,650,652,657,673,836,858,860,1003,1030,1277,1278,1281,1282,1284,1291,1385,1386,1432,1490,1499,1601,1839,1942,1950,1956,1958,2043,2050,2064,2067,2202,2246,2247,2260,2261,2308,2321,2324,2353,2444,2551,2591,2885,2887,2931,2932,3265,3315,3397,3416,3479,3480,3481,3484,3572,3630,3643,3667,3690,3716,3717,3725,3791,3925,3976,3977,4015,4067,4086,4087,4088,4089,4233,4313,4318,…	ABL1,PARP1,AKT1,AKT2,APC,ATF3,AXL,BDNF,BMP2,BMP4,BMPR1A,BRAF,CASP3,CAV2,RUNX2,CDH5,CDKN2B,COL1A1,COL1A2,COL3A1,COL4A1,COL4A2,COL6A1,CREB1,ATF2,MAPK14,CCN2,CTNNB1,DAB2,HBEGF,EFNA1,EGF,EGFR,EGR1,EPHA4,EPHB4,ERBB2,ERCC1,EFEMP1,FGF1,FGF2,FGFR1,FGFR3,FOXO1,FLT1,FLT4,FOS,FRK,GABPA,GALNT3,GRB2,GRB10,GSK3A,GSK3B,HRAS,HSPB1,ID1,IDE,IGF1,IGF1R,IGF2,IGFBP1,IL6ST,INS,INSR,IRS1,ITGB3,JAK1,JAK2,JUN,KDR,STMN1,L…	149/635
18_Member	KEGG Pathway	hsa04510	Focal adhesion	-47.7318	-45.6517	60,207,208,329,330,331,387,572,595,596,673,824,857,858,894,896,998,1277,1278,1282,1284,1291,1499,1729,1950,1956,2064,2316,2317,2321,2324,2335,2885,2932,3265,3479,3480,3673,3674,3678,3685,3688,3690,3725,3791,3918,4233,4638,4659,5155,5159,5290,5291,5295,5296,5578,5579,5594,5595,5599,5601,5604,5728,5747,5829,5879,5894,5908,6464,6696,6714,7057,7094,7422,7448,8503,9475,10000	ACTB,AKT1,AKT2,BIRC2,BIRC3,XIAP,RHOA,BAD,CCND1,BCL2,BRAF,CAPN2,CAV1,CAV2,CCND2,CCND3,CDC42,COL1A1,COL1A2,COL4A1,COL4A2,COL6A1,CTNNB1,DIAPH1,EGF,EGFR,ERBB2,FLNA,FLNB,FLT1,FLT4,FN1,GRB2,GSK3B,HRAS,IGF1,IGF1R,ITGA2,ITGA2B,ITGA5,ITGAV,ITGB1,ITGB3,JUN,KDR,LAMC2,MET,MYLK,PPP1R12A,PDGFB,PDGFRB,PIK3CA,PIK3CB,PIK3R1,PIK3R2,PRKCA,PRKCB,MAPK1,MAPK3,MAPK8,MAPK9,MAP2K1,PTEN,PTK2,PXN,RAC1,RAF1,RAP1B,SHC1,SPP1,…	78/203
18_Member	GO Biological Processes	GO:0007169	cell surface receptor protein tyrosine kinase signaling pathway	-46.8225	-44.7748	25,207,208,324,558,627,673,836,858,1277,1282,1284,1291,1432,1490,1499,1839,1942,1950,1956,2043,2050,2064,2067,2202,2246,2247,2260,2261,2308,2321,2324,2444,2551,2591,2885,2887,2931,2932,3265,3315,3416,3479,3480,3481,3484,3630,3643,3667,3690,3716,3717,3791,3925,4015,4067,4233,4313,4318,4803,5155,5159,5166,5290,5291,5295,5296,5327,5594,5595,5604,5605,5747,5770,5795,5829,5879,5894,5970,6272,6416,6464…	ABL1,AKT1,AKT2,APC,AXL,BDNF,BRAF,CASP3,CAV2,COL1A1,COL4A1,COL4A2,COL6A1,MAPK14,CCN2,CTNNB1,HBEGF,EFNA1,EGF,EGFR,EPHA4,EPHB4,ERBB2,ERCC1,EFEMP1,FGF1,FGF2,FGFR1,FGFR3,FOXO1,FLT1,FLT4,FRK,GABPA,GALNT3,GRB2,GRB10,GSK3A,GSK3B,HRAS,HSPB1,IDE,IGF1,IGF1R,IGF2,IGFBP1,INS,INSR,IRS1,ITGB3,JAK1,JAK2,KDR,STMN1,LOX,LYN,MET,MMP2,MMP9,NGF,PDGFB,PDGFRB,PDK4,PIK3CA,PIK3CB,PIK3R1,PIK3R2,PLAT,MAPK1,MAPK3,MAP2K1,MAP2…	110/431
18_Member	WikiPathways	WP306	Focal adhesion	-46.2879	-44.249	60,207,208,329,330,331,387,572,595,596,673,824,857,858,894,896,998,1277,1278,1282,1284,1499,1729,1950,1956,2064,2316,2317,2321,2335,2885,2932,3265,3479,3480,3673,3674,3678,3685,3688,3690,3725,3791,3918,4233,4638,4659,5155,5159,5290,5291,5295,5296,5578,5579,5594,5595,5599,5601,5604,5728,5747,5829,5879,5894,5908,6464,6696,6714,7057,7094,7422,7448,8503,9475,10000	ACTB,AKT1,AKT2,BIRC2,BIRC3,XIAP,RHOA,BAD,CCND1,BCL2,BRAF,CAPN2,CAV1,CAV2,CCND2,CCND3,CDC42,COL1A1,COL1A2,COL4A1,COL4A2,CTNNB1,DIAPH1,EGF,EGFR,ERBB2,FLNA,FLNB,FLT1,FN1,GRB2,GSK3B,HRAS,IGF1,IGF1R,ITGA2,ITGA2B,ITGA5,ITGAV,ITGB1,ITGB3,JUN,KDR,LAMC2,MET,MYLK,PPP1R12A,PDGFB,PDGFRB,PIK3CA,PIK3CB,PIK3R1,PIK3R2,PRKCA,PRKCB,MAPK1,MAPK3,MAPK8,MAPK9,MAP2K1,PTEN,PTK2,PXN,RAC1,RAF1,RAP1B,SHC1,SPP1,SRC,THBS1,TL…	76/199
18_Member	Reactome Gene Sets	R-HSA-9006925	Intracellular signaling by second messengers	-45.0131	-43.0017	207,208,572,627,801,818,842,1026,1027,1107,1147,1385,1386,1457,1459,1839,1950,1956,1958,2064,2099,2100,2122,2146,2246,2247,2260,2261,2308,2309,2444,2475,2885,2931,2932,3164,3556,3630,3643,3667,3708,3709,3710,3725,4193,4233,4615,5155,5159,5290,5291,5294,5295,5296,5468,5567,5575,5578,5580,5581,5594,5595,5682,5683,5684,5686,5689,5693,5708,5718,5728,5879,6446,6615,6714,7039,7157,7189,7249,7311,7314,8…	AKT1,AKT2,BAD,BDNF,CALM1,CAMK2G,CASP9,CDKN1A,CDKN1B,CHD3,CHUK,CREB1,ATF2,CSNK2A1,CSNK2A2,HBEGF,EGF,EGFR,EGR1,ERBB2,ESR1,ESR2,MECOM,EZH2,FGF1,FGF2,FGFR1,FGFR3,FOXO1,FOXO3,FRK,MTOR,GRB2,GSK3A,GSK3B,NR4A1,IL1RAP,INS,INSR,IRS1,ITPR1,ITPR2,ITPR3,JUN,MDM2,MET,MYD88,PDGFB,PDGFRB,PIK3CA,PIK3CB,PIK3CG,PIK3R1,PIK3R2,PPARG,PRKACB,PRKAR1B,PRKCA,PRKCD,PRKCE,MAPK1,MAPK3,PSMA1,PSMA2,PSMA3,PSMA5,PSMB1,PSMB5,PSMD…	91/304
18_Member	Reactome Gene Sets	R-HSA-1257604	PIP3 activates AKT signaling	-41.2603	-39.3291	207,208,572,627,842,1026,1027,1107,1147,1385,1386,1457,1459,1839,1950,1956,1958,2064,2099,2100,2122,2146,2246,2247,2260,2261,2308,2309,2444,2475,2885,2931,2932,3164,3556,3630,3643,3667,3725,4193,4233,4615,5155,5159,5290,5291,5294,5295,5296,5468,5594,5595,5682,5683,5684,5686,5689,5693,5708,5718,5728,5879,6446,6615,6714,7039,7157,7189,7249,7311,7314,8503,8658,8660,9846,10000,11047,55004,57761,84335…	AKT1,AKT2,BAD,BDNF,CASP9,CDKN1A,CDKN1B,CHD3,CHUK,CREB1,ATF2,CSNK2A1,CSNK2A2,HBEGF,EGF,EGFR,EGR1,ERBB2,ESR1,ESR2,MECOM,EZH2,FGF1,FGF2,FGFR1,FGFR3,FOXO1,FOXO3,FRK,MTOR,GRB2,GSK3A,GSK3B,NR4A1,IL1RAP,INS,INSR,IRS1,JUN,MDM2,MET,MYD88,PDGFB,PDGFRB,PIK3CA,PIK3CB,PIK3CG,PIK3R1,PIK3R2,PPARG,MAPK1,MAPK3,PSMA1,PSMA2,PSMA3,PSMA5,PSMB1,PSMB5,PSMD2,PSMD12,PTEN,RAC1,SGK1,SNAI1,SRC,TGFA,TP53,TRAF6,TSC2,UBA52,UBB…	81/262
18_Member	KEGG Pathway	hsa04518	Integrin signaling	-35.0303	-33.2572	60,207,208,595,718,894,896,998,999,1277,1278,1282,1284,1291,1499,1950,1956,2064,2316,2317,2321,2324,2335,2475,2932,3383,3479,3480,3673,3674,3678,3684,3685,3688,3689,3690,3791,3918,4233,5155,5159,5290,5291,5295,5296,5747,5829,5879,6696,6714,7040,7057,7094,7412,7422,7448,8503,10000	ACTB,AKT1,AKT2,CCND1,C3,CCND2,CCND3,CDC42,CDH1,COL1A1,COL1A2,COL4A1,COL4A2,COL6A1,CTNNB1,EGF,EGFR,ERBB2,FLNA,FLNB,FLT1,FLT4,FN1,MTOR,GSK3B,ICAM1,IGF1,IGF1R,ITGA2,ITGA2B,ITGA5,ITGAM,ITGAV,ITGB1,ITGB2,ITGB3,KDR,LAMC2,MET,PDGFB,PDGFRB,PIK3CA,PIK3CB,PIK3R1,PIK3R2,PTK2,PXN,RAC1,SPP1,SRC,TGFB1,THBS1,TLN1,VCAM1,VEGFA,VTN,PIK3R3,AKT3	58/154
18_Member	KEGG Pathway	hsa04015	Rap1 signaling pathway	-33.8977	-32.1488	60,135,207,208,387,673,801,889,998,999,1432,1499,1500,1942,1950,1956,2149,2246,2247,2260,2261,2321,2324,2770,2903,3265,3397,3479,3480,3630,3643,3674,3684,3688,3689,3690,3791,3845,4233,4803,4893,5155,5159,5290,5291,5295,5296,5578,5579,5594,5595,5604,5605,5608,5879,5894,5908,6714,7057,7094,7422,8503,9693,10000,23683,26291	ACTB,ADORA2A,AKT1,AKT2,RHOA,BRAF,CALM1,KRIT1,CDC42,CDH1,MAPK14,CTNNB1,CTNND1,EFNA1,EGF,EGFR,F2R,FGF1,FGF2,FGFR1,FGFR3,FLT1,FLT4,GNAI1,GRIN2A,HRAS,ID1,IGF1,IGF1R,INS,INSR,ITGA2B,ITGAM,ITGB1,ITGB2,ITGB3,KDR,KRAS,MET,NGF,NRAS,PDGFB,PDGFRB,PIK3CA,PIK3CB,PIK3R1,PIK3R2,PRKCA,PRKCB,MAPK1,MAPK3,MAP2K1,MAP2K2,MAP2K6,RAC1,RAF1,RAP1B,SRC,THBS1,TLN1,VEGFA,PIK3R3,RAPGEF2,AKT3,PRKD3,FGF21	66/212
18_Member	Reactome Gene Sets	R-HSA-5683057	MAPK family signaling cascades	-33.5049	-31.7671	60,369,598,673,801,818,896,983,998,1739,1839,1843,1950,1956,2064,2118,2246,2247,2260,2261,2308,2309,2335,2885,3265,3315,3558,3567,3569,3572,3667,3674,3690,3716,3717,3725,3845,4233,4609,4684,4747,4763,4893,5037,5155,5159,5290,5291,5295,5296,5567,5594,5595,5604,5605,5682,5683,5684,5686,5689,5693,5708,5718,5747,5879,5894,5908,6464,6709,6711,6714,7039,7094,7311,7314,8660,9693,11047,153090	ACTB,ARAF,BCL2L1,BRAF,CALM1,CAMK2G,CCND3,CDK1,CDC42,DLG1,HBEGF,DUSP1,EGF,EGFR,ERBB2,ETV4,FGF1,FGF2,FGFR1,FGFR3,FOXO1,FOXO3,FN1,GRB2,HRAS,HSPB1,IL2,IL5,IL6,IL6ST,IRS1,ITGA2B,ITGB3,JAK1,JAK2,JUN,KRAS,MET,MYC,NCAM1,NEFL,NF1,NRAS,PEBP1,PDGFB,PDGFRB,PIK3CA,PIK3CB,PIK3R1,PIK3R2,PRKACB,MAPK1,MAPK3,MAP2K1,MAP2K2,PSMA1,PSMA2,PSMA3,PSMA5,PSMB1,PSMB5,PSMD2,PSMD12,PTK2,RAC1,RAF1,RAP1B,SHC1,SPTAN1,SPTBN1,SRC,…	79/311
18_Member	KEGG Pathway	hsa04014	Ras signaling pathway	-31.4157	-29.7302	25,207,208,356,387,572,598,627,801,998,1147,1942,1950,1956,2246,2247,2260,2261,2321,2324,2784,2885,2903,3265,3479,3480,3481,3551,3630,3643,3791,3845,4233,4763,4790,4803,4893,5155,5159,5290,5291,5295,5296,5320,5337,5567,5578,5579,5594,5595,5599,5601,5604,5605,5879,5894,5908,5970,6464,7039,7422,8503,9846,10000,10928,26291,29110	ABL1,AKT1,AKT2,FASLG,RHOA,BAD,BCL2L1,BDNF,CALM1,CDC42,CHUK,EFNA1,EGF,EGFR,FGF1,FGF2,FGFR1,FGFR3,FLT1,FLT4,GNB3,GRB2,GRIN2A,HRAS,IGF1,IGF1R,IGF2,IKBKB,INS,INSR,KDR,KRAS,MET,NF1,NFKB1,NGF,NRAS,PDGFB,PDGFRB,PIK3CA,PIK3CB,PIK3R1,PIK3R2,PLA2G2A,PLD1,PRKACB,PRKCA,PRKCB,MAPK1,MAPK3,MAPK8,MAPK9,MAP2K1,MAP2K2,RAC1,RAF1,RAP1B,RELA,SHC1,TGFA,VEGFA,PIK3R3,GAB2,AKT3,RALBP1,FGF21,TBK1	67/238
18_Member	Reactome Gene Sets	R-HSA-2219528	PI3K/AKT Signaling in Cancer	-29.8786	-28.223	207,208,572,627,842,1026,1027,1147,1385,1839,1950,1956,2064,2099,2100,2246,2247,2260,2261,2308,2309,2475,2885,2931,2932,3164,3667,4193,4233,5155,5159,5290,5291,5294,5295,5296,5728,5879,6714,7039,7249,8503,8660,9846,10000,84335	AKT1,AKT2,BAD,BDNF,CASP9,CDKN1A,CDKN1B,CHUK,CREB1,HBEGF,EGF,EGFR,ERBB2,ESR1,ESR2,FGF1,FGF2,FGFR1,FGFR3,FOXO1,FOXO3,MTOR,GRB2,GSK3A,GSK3B,NR4A1,IRS1,MDM2,MET,PDGFB,PDGFRB,PIK3CA,PIK3CB,PIK3CG,PIK3R1,PIK3R2,PTEN,RAC1,SRC,TGFA,TSC2,PIK3R3,IRS2,GAB2,AKT3,AKT1S1	46/112
18_Member	Reactome Gene Sets	R-HSA-5684996	MAPK1/MAPK3 signaling	-29.2781	-27.6402	60,369,598,673,801,818,983,1739,1839,1843,1950,1956,2064,2246,2247,2260,2261,2335,2885,3265,3558,3567,3569,3572,3667,3674,3690,3716,3717,3845,4233,4684,4747,4763,4893,5037,5155,5159,5290,5291,5295,5296,5594,5595,5604,5605,5682,5683,5684,5686,5689,5693,5708,5718,5747,5894,5908,6464,6709,6711,6714,7039,7094,7311,7314,8660,9693,11047,153090	ACTB,ARAF,BCL2L1,BRAF,CALM1,CAMK2G,CDK1,DLG1,HBEGF,DUSP1,EGF,EGFR,ERBB2,FGF1,FGF2,FGFR1,FGFR3,FN1,GRB2,HRAS,IL2,IL5,IL6,IL6ST,IRS1,ITGA2B,ITGB3,JAK1,JAK2,KRAS,MET,NCAM1,NEFL,NF1,NRAS,PEBP1,PDGFB,PDGFRB,PIK3CA,PIK3CB,PIK3R1,PIK3R2,MAPK1,MAPK3,MAP2K1,MAP2K2,PSMA1,PSMA2,PSMA3,PSMA5,PSMB1,PSMB5,PSMD2,PSMD12,PTK2,RAF1,RAP1B,SHC1,SPTAN1,SPTBN1,SRC,TGFA,TLN1,UBA52,UBB,IRS2,RAPGEF2,ADRM1,DAB2IP	69/272
18_Member	Reactome Gene Sets	R-HSA-5673001	RAF/MAP kinase cascade	-27.4191	-25.8349	60,369,598,673,801,818,1739,1839,1843,1950,1956,2064,2246,2247,2260,2261,2335,2885,3265,3558,3567,3667,3674,3690,3716,3717,3845,4233,4684,4747,4763,4893,5037,5155,5159,5290,5291,5295,5296,5594,5595,5604,5605,5682,5683,5684,5686,5689,5693,5708,5718,5747,5894,5908,6464,6709,6711,6714,7039,7094,7311,7314,8660,9693,11047,153090	ACTB,ARAF,BCL2L1,BRAF,CALM1,CAMK2G,DLG1,HBEGF,DUSP1,EGF,EGFR,ERBB2,FGF1,FGF2,FGFR1,FGFR3,FN1,GRB2,HRAS,IL2,IL5,IRS1,ITGA2B,ITGB3,JAK1,JAK2,KRAS,MET,NCAM1,NEFL,NF1,NRAS,PEBP1,PDGFB,PDGFRB,PIK3CA,PIK3CB,PIK3R1,PIK3R2,MAPK1,MAPK3,MAP2K1,MAP2K2,PSMA1,PSMA2,PSMA3,PSMA5,PSMB1,PSMB5,PSMD2,PSMD12,PTK2,RAF1,RAP1B,SHC1,SPTAN1,SPTBN1,SRC,TGFA,TLN1,UBA52,UBB,IRS2,RAPGEF2,ADRM1,DAB2IP	66/266
18_Member	KEGG Pathway	hsa04810	Regulation of actin cytoskeleton	-26.0132	-24.4693	60,207,208,324,369,387,673,727,998,1072,1729,1950,1956,2147,2149,2246,2247,2260,2261,2335,2934,3265,3630,3673,3674,3678,3684,3685,3688,3689,3690,3827,3845,4627,4638,4659,4893,5155,5159,5290,5291,5295,5296,5594,5595,5604,5605,5747,5829,5879,5894,6387,6714,7852,8503,8936,9475,10000,10787,26291	ACTB,AKT1,AKT2,APC,ARAF,RHOA,BRAF,C5,CDC42,CFL1,DIAPH1,EGF,EGFR,F2,F2R,FGF1,FGF2,FGFR1,FGFR3,FN1,GSN,HRAS,INS,ITGA2,ITGA2B,ITGA5,ITGAM,ITGAV,ITGB1,ITGB2,ITGB3,KNG1,KRAS,MYH9,MYLK,PPP1R12A,NRAS,PDGFB,PDGFRB,PIK3CA,PIK3CB,PIK3R1,PIK3R2,MAPK1,MAPK3,MAP2K1,MAP2K2,PTK2,PXN,RAC1,RAF1,CXCL12,SRC,CXCR4,PIK3R3,WASF1,ROCK2,AKT3,NCKAP1,FGF21	60/232
18_Member	WikiPathways	WP4223	Ras signaling	-25.372	-23.8512	25,207,208,356,387,572,598,801,998,1147,1956,2260,2261,2321,2324,2784,2885,2903,3265,3480,3551,3643,3791,3845,4233,4763,4790,4893,5159,5290,5291,5295,5296,5320,5337,5567,5578,5579,5594,5595,5599,5601,5604,5605,5879,5894,5908,5970,6464,8503,9846,10000,10928	ABL1,AKT1,AKT2,FASLG,RHOA,BAD,BCL2L1,CALM1,CDC42,CHUK,EGFR,FGFR1,FGFR3,FLT1,FLT4,GNB3,GRB2,GRIN2A,HRAS,IGF1R,IKBKB,INSR,KDR,KRAS,MET,NF1,NFKB1,NRAS,PDGFRB,PIK3CA,PIK3CB,PIK3R1,PIK3R2,PLA2G2A,PLD1,PRKACB,PRKCA,PRKCB,MAPK1,MAPK3,MAPK8,MAPK9,MAP2K1,MAP2K2,RAC1,RAF1,RAP1B,RELA,SHC1,PIK3R3,GAB2,AKT3,RALBP1	53/185
18_Member	Reactome Gene Sets	R-HSA-199418	Negative regulation of the PI3K/AKT network	-20.8953	-19.5025	207,208,627,1839,1950,1956,2064,2099,2100,2246,2247,2260,2261,2885,3556,3630,3643,3667,4233,4615,5155,5159,5290,5291,5294,5295,5296,5594,5595,5728,5879,6714,7039,7189,8503,8660,9846,10000,57761	AKT1,AKT2,BDNF,HBEGF,EGF,EGFR,ERBB2,ESR1,ESR2,FGF1,FGF2,FGFR1,FGFR3,GRB2,IL1RAP,INS,INSR,IRS1,MET,MYD88,PDGFB,PDGFRB,PIK3CA,PIK3CB,PIK3CG,PIK3R1,PIK3R2,MAPK1,MAPK3,PTEN,RAC1,SRC,TGFA,TRAF6,PIK3R3,IRS2,GAB2,AKT3,TRIB3	39/121
18_Member	WikiPathways	WP51	Regulation of actin cytoskeleton	-20.7188	-19.3309	60,324,387,673,929,998,1072,1729,1950,1956,2147,2149,2246,2247,2260,2261,2335,2934,3845,4638,4659,4893,5155,5159,5289,5290,5291,5294,5295,5296,5594,5595,5604,5605,5747,5829,5879,5894,8503,8936,9475,10787,26291	ACTB,APC,RHOA,BRAF,CD14,CDC42,CFL1,DIAPH1,EGF,EGFR,F2,F2R,FGF1,FGF2,FGFR1,FGFR3,FN1,GSN,KRAS,MYLK,PPP1R12A,NRAS,PDGFB,PDGFRB,PIK3C3,PIK3CA,PIK3CB,PIK3CG,PIK3R1,PIK3R2,MAPK1,MAPK3,MAP2K1,MAP2K2,PTK2,PXN,RAC1,RAF1,PIK3R3,WASF1,ROCK2,NCKAP1,FGF21	43/150
18_Member	Reactome Gene Sets	R-HSA-6811558	PI5P, PP2A and IER3 Regulate PI3K/AKT Signaling	-18.053	-16.7483	207,627,1839,1950,1956,2064,2099,2100,2246,2247,2260,2261,2885,3556,3630,3643,3667,4233,4615,5155,5159,5290,5291,5294,5295,5296,5594,5595,5879,6714,7039,7189,8503,8660,9846	AKT1,BDNF,HBEGF,EGF,EGFR,ERBB2,ESR1,ESR2,FGF1,FGF2,FGFR1,FGFR3,GRB2,IL1RAP,INS,INSR,IRS1,MET,MYD88,PDGFB,PDGFRB,PIK3CA,PIK3CB,PIK3CG,PIK3R1,PIK3R2,MAPK1,MAPK3,RAC1,SRC,TGFA,TRAF6,PIK3R3,IRS2,GAB2	35/114
18_Member	Reactome Gene Sets	R-HSA-2219530	Constitutive Signaling by Aberrant PI3K in Cancer	-14.3563	-13.1862	627,1839,1950,1956,2064,2099,2100,2246,2247,2260,2261,2885,3667,4233,5155,5159,5290,5291,5294,5295,5296,5879,6714,7039,8503,8660,9846	BDNF,HBEGF,EGF,EGFR,ERBB2,ESR1,ESR2,FGF1,FGF2,FGFR1,FGFR3,GRB2,IRS1,MET,PDGFB,PDGFRB,PIK3CA,PIK3CB,PIK3CG,PIK3R1,PIK3R2,RAC1,SRC,TGFA,PIK3R3,IRS2,GAB2	27/86
19_Summary	GO Biological Processes	GO:0071396	cellular response to lipid	-75.3261	-72.5681	19,25,31,196,207,301,358,367,387,445,472,476,558,567,572,613,632,824,834,840,842,890,891,929,948,949,958,1019,1051,1080,1277,1373,1374,1385,1392,1432,1535,1591,1616,1869,1906,1956,1977,2099,2100,2203,2309,2353,2770,2908,2931,2932,2950,3032,3146,3280,3303,3312,3399,3552,3553,3569,3576,3586,3606,3627,3667,3673,3717,3727,3949,3952,4023,4067,4313,4318,4615,4790,4792,4793,4843,4846,5054,5105,5106,5166…	ABCA1,ABL1,ACACA,AHR,AKT1,ANXA1,AQP1,AR,RHOA,ASS1,ATM,ATP1A1,AXL,B2M,BAD,BCR,BGLAP,CAPN2,CASP1,CASP7,CASP9,CCNA2,CCNB1,CD14,CD36,SCARB1,CD40,CDK4,CEBPB,CFTR,COL1A1,CPS1,CPT1A,CREB1,CRH,MAPK14,CYBA,CYP24A1,DAXX,E2F1,EDN1,EGFR,EIF4E,ESR1,ESR2,FBP1,FOXO3,FOS,GNAI1,NR3C1,GSK3A,GSK3B,GSTP1,HADHB,HMGB1,HES1,HSPA1A,HSPA8,ID3,IL1A,IL1B,IL6,CXCL8,IL10,IL18,CXCL10,IRS1,ITGA2,JAK2,JUND,LDLR,LEP,LPL,LYN,MMP2…	247/-
19_Member	GO Biological Processes	GO:0071396	cellular response to lipid	-75.3261	-72.5681	19,25,31,196,207,301,358,367,387,445,472,476,558,567,572,613,632,824,834,840,842,890,891,929,948,949,958,1019,1051,1080,1277,1373,1374,1385,1392,1432,1535,1591,1616,1869,1906,1956,1977,2099,2100,2203,2309,2353,2770,2908,2931,2932,2950,3032,3146,3280,3303,3312,3399,3552,3553,3569,3576,3586,3606,3627,3667,3673,3717,3727,3949,3952,4023,4067,4313,4318,4615,4790,4792,4793,4843,4846,5054,5105,5106,5166…	ABCA1,ABL1,ACACA,AHR,AKT1,ANXA1,AQP1,AR,RHOA,ASS1,ATM,ATP1A1,AXL,B2M,BAD,BCR,BGLAP,CAPN2,CASP1,CASP7,CASP9,CCNA2,CCNB1,CD14,CD36,SCARB1,CD40,CDK4,CEBPB,CFTR,COL1A1,CPS1,CPT1A,CREB1,CRH,MAPK14,CYBA,CYP24A1,DAXX,E2F1,EDN1,EGFR,EIF4E,ESR1,ESR2,FBP1,FOXO3,FOS,GNAI1,NR3C1,GSK3A,GSK3B,GSTP1,HADHB,HMGB1,HES1,HSPA1A,HSPA8,ID3,IL1A,IL1B,IL6,CXCL8,IL10,IL18,CXCL10,IRS1,ITGA2,JAK2,JUND,LDLR,LEP,LPL,LYN,MMP2…	163/590
19_Member	GO Biological Processes	GO:0002237	response to molecule of bacterial origin	-57.1326	-54.7905	19,25,196,207,356,387,445,558,567,613,728,824,834,836,840,841,842,929,948,949,958,1019,1051,1291,1373,1432,1543,1728,1734,1906,2056,2149,2353,2876,2879,2920,2931,2950,3032,3146,3164,3297,3552,3553,3569,3576,3586,3596,3606,3620,3627,3717,3727,4067,4318,4353,4615,4669,4790,4791,4792,4793,4842,4843,4846,4851,5054,5467,5581,5594,5595,5599,5970,6197,6279,6347,6374,6401,6403,6622,6648,6868,7001,7097,70…	ABCA1,ABL1,AHR,AKT1,FASLG,RHOA,ASS1,AXL,B2M,BCR,C5AR1,CAPN2,CASP1,CASP3,CASP7,CASP8,CASP9,CD14,CD36,SCARB1,CD40,CDK4,CEBPB,COL6A1,CPS1,MAPK14,CYP1A1,NQO1,DIO2,EDN1,EPO,F2R,FOS,GPX1,GPX4,CXCL2,GSK3A,GSTP1,HADHB,HMGB1,NR4A1,HSF1,IL1A,IL1B,IL6,CXCL8,IL10,IL13,IL18,IDO1,CXCL10,JAK2,JUND,LYN,MMP9,MPO,MYD88,NAGLU,NFKB1,NFKB2,NFKBIA,NFKBIB,NOS1,NOS2,NOS3,NOTCH1,SERPINE1,PPARD,PRKCE,MAPK1,MAPK3,MAPK8,REL…	110/348
19_Member	GO Biological Processes	GO:0032496	response to lipopolysaccharide	-55.575	-53.2706	19,25,207,356,387,445,558,567,613,824,834,836,840,841,842,929,948,949,958,1019,1051,1291,1373,1432,1543,1728,1734,1906,2056,2149,2353,2876,2879,2931,2950,3032,3146,3164,3297,3552,3553,3569,3576,3586,3596,3606,3620,3627,3717,3727,4067,4318,4353,4615,4669,4790,4791,4792,4793,4842,4843,4846,4851,5054,5467,5581,5594,5595,5599,5970,6197,6279,6347,6374,6401,6403,6622,6648,6868,7001,7097,7099,7124,7128,…	ABCA1,ABL1,AKT1,FASLG,RHOA,ASS1,AXL,B2M,BCR,CAPN2,CASP1,CASP3,CASP7,CASP8,CASP9,CD14,CD36,SCARB1,CD40,CDK4,CEBPB,COL6A1,CPS1,MAPK14,CYP1A1,NQO1,DIO2,EDN1,EPO,F2R,FOS,GPX1,GPX4,GSK3A,GSTP1,HADHB,HMGB1,NR4A1,HSF1,IL1A,IL1B,IL6,CXCL8,IL10,IL13,IL18,IDO1,CXCL10,JAK2,JUND,LYN,MMP9,MPO,MYD88,NAGLU,NFKB1,NFKB2,NFKBIA,NFKBIB,NOS1,NOS2,NOS3,NOTCH1,SERPINE1,PPARD,PRKCE,MAPK1,MAPK3,MAPK8,RELA,RPS6KA3,S100A8…	105/325
19_Member	GO Biological Processes	GO:0009617	response to bacterium	-54.8117	-52.5192	19,25,196,207,306,331,351,356,358,387,445,558,567,602,613,629,650,664,718,722,728,824,834,836,837,840,841,842,857,929,948,949,958,999,1019,1051,1291,1373,1401,1432,1543,1571,1728,1734,1906,2056,2147,2149,2167,2207,2353,2358,2876,2879,2920,2931,2950,3032,3146,3164,3240,3297,3552,3553,3569,3576,3586,3596,3606,3620,3627,3684,3717,3727,4023,4067,4316,4318,4353,4363,4615,4669,4790,4791,4792,4793,4842,…	ABCA1,ABL1,AHR,AKT1,ANXA3,XIAP,APP,FASLG,AQP1,RHOA,ASS1,AXL,B2M,BCL3,BCR,CFB,BMP2,BNIP3,C3,C4BPA,C5AR1,CAPN2,CASP1,CASP3,CASP4,CASP7,CASP8,CASP9,CAV1,CD14,CD36,SCARB1,CD40,CDH1,CDK4,CEBPB,COL6A1,CPS1,CRP,MAPK14,CYP1A1,CYP2E1,NQO1,DIO2,EDN1,EPO,F2,F2R,FABP4,FCER1G,FOS,FPR2,GPX1,GPX4,CXCL2,GSK3A,GSTP1,HADHB,HMGB1,NR4A1,HP,HSF1,IL1A,IL1B,IL6,CXCL8,IL10,IL13,IL18,IDO1,CXCL10,ITGAM,JAK2,JUND,LPL,LYN,M…	156/737
19_Member	GO Biological Processes	GO:0071216	cellular response to biotic stimulus	-41.1759	-39.2481	19,25,196,207,317,387,445,558,567,613,824,834,840,929,948,949,958,1019,1051,1432,1649,2931,2932,2950,3032,3146,3309,3552,3553,3569,3576,3586,3606,3627,3717,4067,4318,4615,4790,4792,4793,4843,4846,4851,5054,5467,5581,5594,5595,5599,5970,6347,6374,7097,7099,7124,7128,7133,7157,7189,7431,7474,7494,7855,8140,8243,8856,9451,9971,10062,10628,23643,27250,29108,54209,114548,153090,406938,406991	ABCA1,ABL1,AHR,AKT1,APAF1,RHOA,ASS1,AXL,B2M,BCR,CAPN2,CASP1,CASP7,CD14,CD36,SCARB1,CD40,CDK4,CEBPB,MAPK14,DDIT3,GSK3A,GSK3B,GSTP1,HADHB,HMGB1,HSPA5,IL1A,IL1B,IL6,CXCL8,IL10,IL18,CXCL10,JAK2,LYN,MMP9,MYD88,NFKB1,NFKBIA,NFKBIB,NOS2,NOS3,NOTCH1,SERPINE1,PPARD,PRKCE,MAPK1,MAPK3,MAPK8,RELA,CCL2,CXCL5,TLR2,TLR4,TNF,TNFAIP3,TNFRSF1B,TP53,TRAF6,VIM,WNT5A,XBP1,FZD5,SLC7A5,SMC1A,NR1I2,EIF2AK3,NR1H4,NR1H3,T…	79/249
19_Member	GO Biological Processes	GO:0071219	cellular response to molecule of bacterial origin	-36.1865	-34.3815	19,25,196,207,387,445,558,567,613,824,834,840,929,948,949,958,1019,1051,1432,2931,2950,3032,3146,3552,3553,3569,3576,3586,3606,3627,3717,4067,4318,4615,4790,4792,4793,4843,4846,5054,5467,5581,5594,5595,5599,5970,6347,6374,7097,7099,7124,7128,7133,7189,7431,7474,7494,7855,8140,8856,9971,10062,23643,27250,29108,54209,114548,153090,406938,406991	ABCA1,ABL1,AHR,AKT1,RHOA,ASS1,AXL,B2M,BCR,CAPN2,CASP1,CASP7,CD14,CD36,SCARB1,CD40,CDK4,CEBPB,MAPK14,GSK3A,GSTP1,HADHB,HMGB1,IL1A,IL1B,IL6,CXCL8,IL10,IL18,CXCL10,JAK2,LYN,MMP9,MYD88,NFKB1,NFKBIA,NFKBIB,NOS2,NOS3,SERPINE1,PPARD,PRKCE,MAPK1,MAPK3,MAPK8,RELA,CCL2,CXCL5,TLR2,TLR4,TNF,TNFAIP3,TNFRSF1B,TRAF6,VIM,WNT5A,XBP1,FZD5,SLC7A5,NR1I2,NR1H4,NR1H3,LY96,PDCD4,PYCARD,TREM2,NLRP3,DAB2IP,MIR146A,MIR21	70/223
19_Member	GO Biological Processes	GO:0071222	cellular response to lipopolysaccharide	-34.6127	-32.8501	19,25,207,387,445,558,567,613,824,834,840,929,948,949,958,1019,1051,1432,2931,2950,3032,3146,3552,3553,3569,3576,3586,3606,3627,3717,4067,4318,4615,4790,4792,4793,4843,4846,5054,5467,5581,5594,5595,5599,5970,6347,6374,7097,7099,7124,7128,7133,7189,7431,7474,7494,8140,9971,10062,23643,27250,29108,114548,153090,406938,406991	ABCA1,ABL1,AKT1,RHOA,ASS1,AXL,B2M,BCR,CAPN2,CASP1,CASP7,CD14,CD36,SCARB1,CD40,CDK4,CEBPB,MAPK14,GSK3A,GSTP1,HADHB,HMGB1,IL1A,IL1B,IL6,CXCL8,IL10,IL18,CXCL10,JAK2,LYN,MMP9,MYD88,NFKB1,NFKBIA,NFKBIB,NOS2,NOS3,SERPINE1,PPARD,PRKCE,MAPK1,MAPK3,MAPK8,RELA,CCL2,CXCL5,TLR2,TLR4,TNF,TNFAIP3,TNFRSF1B,TRAF6,VIM,WNT5A,XBP1,SLC7A5,NR1H4,NR1H3,LY96,PDCD4,PYCARD,NLRP3,DAB2IP,MIR146A,MIR21	66/207
20_Summary	GO Biological Processes	GO:0009611	response to wounding	-74.3862	-71.6395	60,135,177,246,308,337,358,387,558,581,596,634,664,667,836,928,948,949,958,959,960,966,983,1026,1281,1289,1291,1312,1432,1465,1490,1495,1649,1839,1909,2056,2064,2147,2149,2152,2159,2168,2246,2247,2316,2335,2348,2735,2876,2903,2908,3043,3053,3091,3162,3172,3315,3479,3552,3569,3630,3673,3678,3685,3688,3690,3710,3717,3725,3791,3827,4067,4088,4131,4313,4548,4627,4669,4747,4763,5155,5175,5265,5270,529…	ACTB,ADORA2A,AGER,ALOX15,ANXA5,APOA4,AQP1,RHOA,AXL,BAX,BCL2,CEACAM1,BNIP3,DST,CASP3,CD9,CD36,SCARB1,CD40,CD40LG,CD44,CD59,CDK1,CDKN1A,COL3A1,COL5A1,COL6A1,COMT,MAPK14,CSRP1,CCN2,CTNNA1,DDIT3,HBEGF,EDNRA,EPO,ERBB2,F2,F2R,F3,F10,FABP1,FGF1,FGF2,FLNA,FN1,FOLR1,GLI1,GPX1,GRIN2A,NR3C1,HBB,SERPIND1,HIF1A,HMOX1,HNF4A,HSPB1,IGF1,IL1A,IL6,INS,ITGA2,ITGA5,ITGAV,ITGB1,ITGB3,ITPR3,JAK2,JUN,KDR,KNG1,LYN,SMAD3…	181/-
20_Member	GO Biological Processes	GO:0009611	response to wounding	-74.3862	-71.6395	60,135,177,246,308,337,358,387,558,581,596,634,664,667,836,928,948,949,958,959,960,966,983,1026,1281,1289,1291,1312,1432,1465,1490,1495,1649,1839,1909,2056,2064,2147,2149,2152,2159,2168,2246,2247,2316,2335,2348,2735,2876,2903,2908,3043,3053,3091,3162,3172,3315,3479,3552,3569,3630,3673,3678,3685,3688,3690,3710,3717,3725,3791,3827,4067,4088,4131,4313,4548,4627,4669,4747,4763,5155,5175,5265,5270,529…	ACTB,ADORA2A,AGER,ALOX15,ANXA5,APOA4,AQP1,RHOA,AXL,BAX,BCL2,CEACAM1,BNIP3,DST,CASP3,CD9,CD36,SCARB1,CD40,CD40LG,CD44,CD59,CDK1,CDKN1A,COL3A1,COL5A1,COL6A1,COMT,MAPK14,CSRP1,CCN2,CTNNA1,DDIT3,HBEGF,EDNRA,EPO,ERBB2,F2,F2R,F3,F10,FABP1,FGF1,FGF2,FLNA,FN1,FOLR1,GLI1,GPX1,GRIN2A,NR3C1,HBB,SERPIND1,HIF1A,HMOX1,HNF4A,HSPB1,IGF1,IL1A,IL6,INS,ITGA2,ITGA5,ITGAV,ITGB1,ITGB3,ITPR3,JAK2,JUN,KDR,KNG1,LYN,SMAD3…	144/460
20_Member	GO Biological Processes	GO:0042060	wound healing	-46.9577	-44.9032	60,135,246,308,358,387,558,634,667,928,948,949,958,959,960,966,1026,1281,1289,1432,1465,1839,2064,2147,2149,2152,2159,2246,2247,2316,2335,2876,3043,3053,3091,3162,3172,3315,3479,3552,3569,3630,3673,3678,3685,3688,3690,3710,3791,3827,4088,4627,4763,5175,5265,5270,5290,5291,5294,5327,5328,5329,5339,5340,5341,5465,5467,5530,5795,5894,6376,6469,6521,6532,6609,6714,6868,7035,7040,7042,7046,7057,7076,7…	ACTB,ADORA2A,ALOX15,ANXA5,AQP1,RHOA,AXL,CEACAM1,DST,CD9,CD36,SCARB1,CD40,CD40LG,CD44,CD59,CDKN1A,COL3A1,COL5A1,MAPK14,CSRP1,HBEGF,ERBB2,F2,F2R,F3,F10,FGF1,FGF2,FLNA,FN1,GPX1,HBB,SERPIND1,HIF1A,HMOX1,HNF4A,HSPB1,IGF1,IL1A,IL6,INS,ITGA2,ITGA5,ITGAV,ITGB1,ITGB3,ITPR3,KDR,KNG1,SMAD3,MYH9,NF1,PECAM1,SERPINA1,SERPINE2,PIK3CA,PIK3CB,PIK3CG,PLAT,PLAU,PLAUR,PLEC,PLG,PLEK,PPARA,PPARD,PPP3CA,PTPRJ,RAF1,CX3C…	98/339
20_Member	GO Biological Processes	GO:0050878	regulation of body fluid levels	-38.8838	-37.0114	60,100,135,231,239,302,308,348,358,360,558,595,634,857,928,948,958,959,966,1080,1281,1385,1432,1465,1535,1906,2030,2147,2149,2152,2159,2316,2335,3043,3053,3091,3099,3172,3315,3569,3673,3690,3710,3827,3848,4513,4627,4780,4846,4883,5054,5055,5155,5265,5270,5290,5291,5294,5327,5328,5329,5340,5341,5345,5465,5530,5567,5575,5580,5581,5795,6469,6521,6532,6714,7001,7035,7057,7094,7166,7421,7422,7448,7494…	ACTB,ADA,ADORA2A,AKR1B1,ALOX12,ANXA2,ANXA5,APOE,AQP1,AQP3,AXL,CCND1,CEACAM1,CAV1,CD9,CD36,CD40,CD40LG,CD59,CFTR,COL3A1,CREB1,MAPK14,CSRP1,CYBA,EDN1,SLC29A1,F2,F2R,F3,F10,FLNA,FN1,HBB,SERPIND1,HIF1A,HK2,HNF4A,HSPB1,IL6,ITGA2,ITGB3,ITPR3,KNG1,KRT1,COX2,MYH9,NFE2L2,NOS3,NPR3,SERPINE1,SERPINB2,PDGFB,SERPINA1,SERPINE2,PIK3CA,PIK3CB,PIK3CG,PLAT,PLAU,PLAUR,PLG,PLEK,SERPINF2,PPARA,PPP3CA,PRKACB,PRKAR1B,P…	94/379
20_Member	GO Biological Processes	GO:0007596	blood coagulation	-22.0351	-20.6096	60,135,308,558,928,948,958,959,966,1281,1432,1465,2147,2149,2152,2159,2316,2335,3043,3053,3172,3315,3569,3673,3690,3710,3827,4627,5265,5270,5290,5291,5294,5327,5328,5329,5340,5341,5795,6469,6521,6532,6714,7035,7057,7094,23657,51129,51156,81027	ACTB,ADORA2A,ANXA5,AXL,CD9,CD36,CD40,CD40LG,CD59,COL3A1,MAPK14,CSRP1,F2,F2R,F3,F10,FLNA,FN1,HBB,SERPIND1,HNF4A,HSPB1,IL6,ITGA2,ITGB3,ITPR3,KNG1,MYH9,SERPINA1,SERPINE2,PIK3CA,PIK3CB,PIK3CG,PLAT,PLAU,PLAUR,PLG,PLEK,PTPRJ,SHH,SLC4A1,SLC6A4,SRC,TFPI,THBS1,TLN1,SLC7A11,ANGPTL4,SERPINA10,TUBB1	50/191
20_Member	GO Biological Processes	GO:0050817	coagulation	-21.8158	-20.3945	60,135,308,558,928,948,958,959,966,1281,1432,1465,2147,2149,2152,2159,2316,2335,3043,3053,3172,3315,3569,3673,3690,3710,3827,4627,5265,5270,5290,5291,5294,5327,5328,5329,5340,5341,5795,6469,6521,6532,6714,7035,7057,7094,23657,51129,51156,81027	ACTB,ADORA2A,ANXA5,AXL,CD9,CD36,CD40,CD40LG,CD59,COL3A1,MAPK14,CSRP1,F2,F2R,F3,F10,FLNA,FN1,HBB,SERPIND1,HNF4A,HSPB1,IL6,ITGA2,ITGB3,ITPR3,KNG1,MYH9,SERPINA1,SERPINE2,PIK3CA,PIK3CB,PIK3CG,PLAT,PLAU,PLAUR,PLG,PLEK,PTPRJ,SHH,SLC4A1,SLC6A4,SRC,TFPI,THBS1,TLN1,SLC7A11,ANGPTL4,SERPINA10,TUBB1	50/193
20_Member	GO Biological Processes	GO:0007599	hemostasis	-21.4927	-20.0843	60,135,308,558,928,948,958,959,966,1281,1432,1465,2147,2149,2152,2159,2316,2335,3043,3053,3172,3315,3569,3673,3690,3710,3827,4627,5265,5270,5290,5291,5294,5327,5328,5329,5340,5341,5795,6469,6521,6532,6714,7035,7057,7094,23657,51129,51156,81027	ACTB,ADORA2A,ANXA5,AXL,CD9,CD36,CD40,CD40LG,CD59,COL3A1,MAPK14,CSRP1,F2,F2R,F3,F10,FLNA,FN1,HBB,SERPIND1,HNF4A,HSPB1,IL6,ITGA2,ITGB3,ITPR3,KNG1,MYH9,SERPINA1,SERPINE2,PIK3CA,PIK3CB,PIK3CG,PLAT,PLAU,PLAUR,PLG,PLEK,PTPRJ,SHH,SLC4A1,SLC6A4,SRC,TFPI,THBS1,TLN1,SLC7A11,ANGPTL4,SERPINA10,TUBB1	50/196
20_Member	GO Biological Processes	GO:0030168	platelet activation	-11.6072	-10.5413	60,558,928,958,959,1281,1432,1465,2147,2149,2316,3043,3315,3569,3690,3710,4627,5290,5291,5294,5341,6532,6714,7094,23657,81027	ACTB,AXL,CD9,CD40,CD40LG,COL3A1,MAPK14,CSRP1,F2,F2R,FLNA,HBB,HSPB1,IL6,ITGB3,ITPR3,MYH9,PIK3CA,PIK3CB,PIK3CG,PLEK,SLC6A4,SRC,TLN1,SLC7A11,TUBB1	26/101
