# Supplementary material for: Effectiveness and Safety of Liuwei Dihuang as an Adjunctive Therapy for Cognitive Impairment: A Systematic Review, Meta-Analysis, and Network Pharmacology Analysis
Source: Pharmaceuticals (Basel). 2026 May 15;19(5):776. doi: 10.3390/ph19050776 (PMC13209968; doi:10.3390/ph19050776)
Supplement: Supplementary file 1 [file pharmaceuticals-19-00776-s001.zip › Table S4. 266 core genes from Cluster 8.xlsx]

## Sheet: Sheet1
Table S4. 266 core genes from Cluster 8.
AGER
AKT1
AKT2
APAF1
APC
APOE
APP
FAS
ARAF
ATF4
ATP2A1
BAD
BID
BRAF
CALM1
CAPN1
CAPN2
CASP3
CASP7
CASP8
CASP9
CHUK
CSNK2A1
CSNK2A2
CTNNB1
CYBB
DDIT3
EIF2S1
ERN1
MTOR
FZD2
GAPDH
GRIN2A
GSK3B
HRAS
IDE
IKBKB
IL1A
IL1B
IL6
INS
INSR
IRS1
ITPR1
ITPR2
ITPR3
KRAS
LPL
MAPT
MAP3K5
NFKB1
NOS1
NOS2
NRAS
PIK3C3
PIK3CA
PIK3CB
PIK3R1
PIK3R2
PPID
PPP3CA
PPP3R1
MAPK1
MAPK3
MAPK8
MAPK9
MAP2K1
MAP2K2
EIF2AK2
PSEN1
PSEN2
PSMA1
PSMA2
PSMA3
PSMA5
PSMB1
PSMB5
PSMD2
PSMD12
PTGS2
RAF1
RELA
SNCA
ADAM17
TNF
TNFRSF1A
TRAF2
TUBB2A
VDAC1
VDAC2
WNT1
WNT5A
WNT11
XBP1
TUBA1A
FZD5
FZD3
AXIN2
FZD7
IRS4
PIK3R3
IRS2
BECN1
FADD
CDK5R1
EIF2AK3
ATG13
RB1CC1
AKT3
PPIF
ADRM1
ATG14
ATF6
DKK1
ATG2A
FRAT2
BACE1
NOX1
NOX4
CYCS
AMBRA1
KLC2
TUBB1
TUBB6
KLC4
TUBB
TUBB2B
CASP12
MIR29A
FASLG
BAK1
BAX
BCL2
BCL2L1
BDNF
CAMK2G
CAT
COX4I1
COX6C
MAPK14
DAXX
FUS
GPX1
GPX2
GPX3
GRIA1
HTT
HSPA5
COX2
NDUFA3
NDUFS1
NEFL
PRKN
PRKCA
PRKCB
MAP2K6
PRNP
RAC1
ATXN2
SOD1
STX1A
TNFRSF1B
UBA52
UBB
UBE2L3
UQCRC2
VCP
SQSTM1
MFN2
ACTR1B
OPTN
PARK7
TBK1
MFN1
PINK1
DERL1
MAP1LC3B
UBE2J2
C9orf72
SLC11A2
C5
CAV1
CAV2
CREB1
ATF2
CYBA
EGR1
HSPA1A
HSPA8
NCAM1
NCF2
NOTCH1
PRKACB
PRKCD
CCL5
NCF1
ACTB
CASP1
SLC1A2
TP53
MATR3
NUP153
NUP50
ADORA2A
DUSP1
GNAI1
GNAL
MAOA
MAOB
NFE2L2
TXN
KEAP1
OPA1
SP1
VLDLR
NOP56
CREBBP
EP300
PPARG
SLC1A3
SOD2
TFAM
TGM2
UCP1
PPARGC1A
BBC3
