# Supplementary material for: Effectiveness and Safety of Liuwei Dihuang as an Adjunctive Therapy for Cognitive Impairment: A Systematic Review, Meta-Analysis, and Network Pharmacology Analysis
Source: Pharmaceuticals (Basel). 2026 May 15;19(5):776. doi: 10.3390/ph19050776 (PMC13209968; doi:10.3390/ph19050776)
Supplement: Supplementary file 1 [file pharmaceuticals-19-00776-s001.zip › Table S5. Enrichment analysis of Cluster 8-cored genes in Human Gene Atlas database by Enrichr.xlsx]

## Sheet: Sheet1
Table S5. Enrichment analysis of Cluster 8-cored genes in Human Gene Atlas database by Enrichr.
Index	Name	P-value	Adjusted p-value	Odds Ratio	Combined score
1	WholeBlood	6.538e-06	0.0002693	3.57	42.68
2	PrefrontalCortex	7.921e-06	0.0002693	3.52	41.39
3	BronchialEpithelialCells	8.678e-05	0.001967	4.08	38.17
4	Amygdala	0.0001608	0.002733	3.57	31.22
5	CD33+ Myeloid	0.0002719	0.003698	2.66	21.82
6	721 B lymphoblasts	0.001261	0.01429	1.92	12.82
7	Fetalbrain	0.00401	0.03895	2.86	15.78
8	CD14+ Monocytes	0.03057	0.2439	2.15	7.5
9	AdrenalCortex	0.03228	0.2439	3.48	11.93
10	Lung	0.05391	0.3359	2.13	6.23
11	Wholebrain	0.05553	0.3359	2.28	6.58
12	OccipitalLobe	0.05928	0.3359	5.34	15.09
13	colon	0.07322	0.3607	2.11	5.52
14	Thyroid	0.07426	0.3607	1.87	4.87
15	SuperiorCervicalGanglion	0.08076	0.3661	1.66	4.18
16	UterusCorpus	0.0996	0.4094	2.79	6.43
17	Lymphoma burkitts(Raji)	0.1088	0.4094	1.78	3.96
18	BDCA4+ DendriticCells	0.1099	0.4094	1.65	3.64
19	Colorectaladenocarcinoma	0.1144	0.4094	1.86	4.03
20	Cerebellum	0.1235	0.42	2.52	5.27
21	GlobusPallidus	0.1435	0.4615	3.09	6
22	Adipocyte	0.1493	0.4615	1.99	3.79
23	PancreaticIslet	0.1628	0.4777	2.2	4
24	FetalThyroid	0.1712	0.4777	2.75	4.85
25	CD71+ EarlyErythroid	0.1756	0.4777	1.47	2.55
26	CD19+ BCells(neg. sel.)	0.1864	0.4876	1.53	2.57
27	MedullaOblongata	0.1943	0.4893	4.88	7.99
28	Lymphoma burkitts(Daudi)	0.2081	0.5053	1.94	3.05
29	SubthalamicNucleus	0.2162	0.507	2.35	3.59
30	SmoothMuscle	0.2288	0.5093	1.48	2.19
31	CD56+ NKCells	0.2322	0.5093	1.31	1.92
32	OlfactoryBulb	0.2412	0.5126	2.17	3.09
33	ParietalLobe	0.256	0.5274	3.51	4.78
34	Pons	0.2644	0.5288	3.38	4.49
35	Placenta	0.309	0.6003	1.32	1.56
36	Spinalcord	0.333	0.6291	1.71	1.87
37	CD8+ Tcells	0.3712	0.667	1.18	1.17
38	Ovary	0.3727	0.667	2.19	2.16
39	CD4+ Tcells	0.3974	0.6929	1.17	1.08
40	CerebellumPeduncles	0.4598	0.7745	1.3	1.01
41	Salivarygland	0.4773	0.7745	1.56	1.16
42	Kidney	0.4783	0.7745	1.25	0.92
43	Leukemia promyelocytic-HL-60	0.5062	0.8005	1.44	0.98
44	Caudatenucleus	0.5441	0.8222	1.29	0.78
45	TestisSeminiferousTubule	0.5441	0.8222	1.29	0.78
46	Trachea	0.5594	0.827	1.23	0.72
47	CD34+	0.5964	0.8387	0.96	0.5
48	CardiacMyocytes	0.5985	0.8387	0.97	0.5
49	CD105+ Endothelial	0.6044	0.8387	0.96	0.48
50	TrigeminalGanglion	0.6521	0.8746	0.9	0.39
51	Pancreas	0.665	0.8746	0.92	0.38
52	Hypothalamus	0.6688	0.8746	0.91	0.37
53	Heart	0.693	0.8891	0.85	0.31
54	Tongue	0.7304	0.9085	0.77	0.24
55	Leukemialymphoblastic(MOLT-4)	0.7394	0.9085	0.75	0.23
56	Leukemia chronicMyelogenousK-562	0.7567	0.9085	0.71	0.2
57	Fetalliver	0.7622	0.9085	0.7	0.19
58	Prostate	0.7749	0.9085	0.71	0.18
59	Liver	0.8313	0.9581	0.71	0.13
60	TestisGermCell	0.8726	0.9728	0.56	0.08
61	SkeletalMuscle	0.8782	0.9728	0.59	0.08
62	Uterus	0.8993	0.9728	0.43	0.05
63	retina	0.9172	0.9728	0.4	0.03
64	small intestine	0.9191	0.9728	0.4	0.03
65	pineal day	0.9564	0.9728	0.5	0.02
66	TestisIntersitial	0.9572	0.9728	0.46	0.02
67	CiliaryGanglion	0.9585	0.9728	0.31	0.01
68	pineal night	0.9832	0.9832	0.38	0.01
